# Supplementary material for: Chicken caecal enterotypes in indigenous Kadaknath and commercial Cobb chicken lines are associated with Campylobacter abundance and influenced by farming practices
Source: Front Microbiomes. 2023 Dec 4;2:1301609. doi: 10.3389/frmbi.2023.1301609 (PMC12993513; doi:10.3389/frmbi.2023.1301609)
Supplement: Supplementary Data Sheet 1 — Table of geographical location and farming practices of the 60 farms. [file DataSheet_1.zip]

Archive with 15 entries (15 files):
- Supplementary Data 1.xlsx
- Supplementary Data 10.xlsx
- Supplementary Data 11.PNG
- Supplementary Data 12.xlsx
- Supplementary Data 13.xlsx
- Supplementary Data 14.PNG
- Supplementary Data 15.png
- Supplementary Data 2.docx
- Supplementary Data 3.xlsx
- Supplementary Data 4.xlsx
- Supplementary Data 5.pdf
- Supplementary Data 6 .png
- Supplementary Data 7.xlsx
- Supplementary Data 8.pdf
- Supplementary Data 9.xlsx
