# Supplementary material for: Chicken caecal enterotypes in indigenous Kadaknath and commercial Cobb chicken lines are associated with Campylobacter abundance and influenced by farming practices
Source: Front Microbiomes. 2023 Dec 4;2:1301609. doi: 10.3389/frmbi.2023.1301609 (PMC12993513; doi:10.3389/frmbi.2023.1301609)
Supplement: Supplementary Data Sheet 1 — Table of geographical location and farming practices of the 60 farms. [file DataSheet_1.zip › Supplementary Data 1.xlsx]

## Sheet: FADH_metadata
Farm_ID	Farm_uni_ID	Routine_vaccine	culled	w_des	Household_waste	Antibiotic_admin	Supplement	Isolation	npeopl_contact	workers_exp_oa	visitors_inside	other_pa	Type_farm	Unit_traffic	ventilation	water_supply	feed_stored	dogs	Breed_strain	Ruminants	OtherBirds	N_breed	Farm_ID_check	Date	Farm GPS	N_GPS	E_GPS	Geog_cluster
AEC-01	Farm_AEC-01	no	Normal	yes	no	yes	no	yes	3	no	no	yes	open	no	Natural	Automatic	Within premises	yes	Commercial broiler	yes	no	C	AEC-01	2015-11-23	22.58761N, 70.91490E	22.58761N	70.91490E	C1
AEC-02	Farm_AEC-02	no	Normal	yes	no	yes	yes	yes	3	no	no	no	open	no	Natural	Automatic	Within premises	yes	Commercial broiler	no	no	C	AEC-02	2015-11-23	21.57390N, 70.43068E	21.57390N	70.43068E	C2
AEC-03	Farm_AEC-03	yes	Normal	yes	no	yes	yes	yes	2	yes	no	yes	open	no	Natural	Automatic	Within premises	yes	Commercial broiler	yes	no	C	AEC-03	2015-11-25	22.41484N, 72.78652E	22.41484N	72.78652E	C8
AEC-04	Farm_AEC-04	yes	Normal	yes	no	yes	no	yes	2	yes	no	yes	open	no	Artificial	Automatic	Outside premises	yes	Commercial broiler	yes	no	C	AEC-04	2015-12-02	22.65494N, 72.72406E	22.65494N	72.72406E	C8
AEC-05	Farm_AEC-05	yes	Normal	yes	no	yes	no	yes	2	yes	no	yes	open	no	Natural	Automatic	Within premises	no	Commercial broiler	yes	no	C	AEC-05	2015-12-04	22.51318N, 72.83243E	22.51318N	72.83243E	C8
AEC-06	Farm_AEC-06	yes	Normal	yes	no	yes	yes	yes	4	no	no	no	open	no	Natural	Automatic	Within premises	yes	Commercial broiler	no	no	C	AEC-06	2015-12-05	22.16641N, 72.73664E	22.16641N	72.73664E	C7
AEC-07	Farm_AEC-07	yes	Normal	yes	no	yes	no	yes	3	yes	no	yes	open	no	Natural	Automatic	Within premises	yes	Commercial broiler	yes	yes	C	AEC-07	2015-12-05	22.21908N, 73.06281E	22.21908N	73.06281E	C7
AEC-08	Farm_AEC-08	yes	Normal	yes	no	yes	yes	yes	3	yes	no	yes	open	no	Natural	Automatic	Outside premises	yes	Commercial broiler	yes	no	C	AEC-08	2015-12-10	22.39684N, 72.85340E	22.39684N	72.85340E	C8
AEC-09	Farm_AEC-09	yes	Normal	yes	no	yes	yes	yes	5	no	no	no	open	no	Natural	Automatic	Within premises	yes	Commercial broiler	no	no	C	AEC-09	2015-12-11	23.69950N, 72.93678E	23.69950N	72.93678E	C4
AEC-10	Farm_AEC-10	yes	Normal	yes	no	yes	yes	yes	2	no	no	no	open	no	Natural	Automatic	Within premises	yes	Commercial broiler	no	no	C	AEC-10	2015-12-11	23.71034N, 72.92004E	23.71034N	72.92004E	C4
AEC-11	Farm_AEC-11	yes	Normal	yes	no	no	no	yes	5	yes	no	yes	open	no	Natural	Automatic	Outside premises	yes	Commercial broiler	yes	no	C	AEC-11	2015-12-12	22.88164N, 74.35999E	22.88164N	74.35999E	C10
AEC-12	Farm_AEC-12	yes	Normal	yes	no	yes	yes	yes	2	no	no	no	open	no	Natural	Automatic	Within premises	yes	Commercial broiler	no	no	C	AEC-12	2015-12-15	23.99798N, 72.30842E	23.99798N	72.30842E	C3
AEC-13	Farm_AEC-13	yes	Normal	yes	no	yes	no	yes	3	no	no	no	open	no	Natural	Automatic	Outside premises	yes	Commercial broiler	no	no	C	AEC-13	2016-01-01	21.96496N, 73.03529E	21.96496N	73.03529E	C7
AEC-14	Farm_AEC-14	yes	Normal	yes	no	yes	no	yes	3	no	no	no	open	yes	Artificial	Automatic	Within premises	yes	Commercial broiler	no	no	C	AEC-14	2016-01-01	20.73900N, 73.05600E	20.73900N	73.05600E	C5
AEC-15	Farm_AEC-15	yes	Normal	yes	no	yes	yes	yes	2	no	no	no	open	no	Natural	Automatic	Within premises	yes	Commercial broiler	no	no	C	AEC-15	2016-01-04	22.98041N, 72.72283E	22.98041N	72.72283E	C8
AECK-01-C	Farm_AECK-01	yes	high	yes	no	yes	yes	yes	2	no	no	no	open	no	Natural	Automatic	Outside premises	yes	Commercial broiler	no	no	CK	AECK-1(C)	2016-01-09	21.62234N, 70.45700E	21.62234N	70.45700E	C2
AECK-01-K	Farm_AECK-01	yes	high	yes	no	yes	yes	yes	2	no	no	no	open	no	Natural	Automatic	Outside premises	yes	Kadaknath	no	no	CK	AECK-1(K)	2016-01-24	21.62234N, 70.45700E	21.62234N	70.45700E	C2
AECK-02-C	Farm_AECK-02	yes	high	yes	no	yes	yes	yes	2	no	no	no	open	no	Natural	Automatic	Outside premises	yes	Commercial broiler	no	no	CK	AECK-2(C)	2016-01-09	21.62149N, 70.45735E	21.62149N	70.45735E	C2
AECK-02-K	Farm_AECK-02	yes	high	yes	no	yes	yes	yes	2	no	no	no	open	no	Natural	Automatic	Outside premises	yes	Kadaknath	no	no	CK	AECK-2(K)	2016-01-24	21.62149N, 70.45735E	21.62149N	70.45735E	C2
AECK-03-C	Farm_AECK-03	yes	high	yes	no	yes	yes	yes	3	no	no	no	open	no	Natural	Automatic	Within premises	yes	Commercial broiler	no	no	CK	AECK-3(C)	2016-01-09	21.47049N, 70.84709E	21.47049N	70.84709E	C2
AECK-03-K	Farm_AECK-03	yes	high	yes	no	yes	yes	yes	3	no	no	no	open	no	Natural	Automatic	Within premises	yes	Kadaknath	no	no	CK	AECK-3(K)	2016-01-24	21.47049N, 70.84709E	21.47049N	70.84709E	C2
AECK-04-C	Farm_AECK-04	yes	Normal	yes	no	yes	yes	yes	4	no	no	yes	open	no	Natural	Automatic	Outside premises	yes	Commercial broiler	yes	no	CK	AECK-4(C)	2016-01-27	22.41628N, 72.78767E	22.41628N	72.78767E	C8
AECK-04-K	Farm_AECK-04	yes	Normal	yes	no	yes	yes	yes	4	no	no	yes	open	no	Natural	Automatic	Outside premises	yes	Kadaknath	yes	no	CK	AECK-4(K)	2016-01-23	22.41628N, 72.78767E	22.41628N	72.78767E	C8
AECK-05-C	Farm_AECK-05	yes	high	yes	no	yes	yes	yes	3	no	no	no	open	no	Natural	Automatic	Outside premises	yes	Commercial broiler	no	no	CK	AECK-5(C)	2016-01-27	22.49457N, 72.65744E	22.49457N	72.65744E	C8
AECK-05-K	Farm_AECK-05	yes	high	yes	no	yes	yes	yes	3	no	no	no	open	no	Natural	Automatic	Outside premises	yes	Kadaknath	no	no	CK	AECK-5(K)	2016-01-23	22.49457N, 72.65744E	22.49457N	72.65744E	C8
AECK-06-C	Farm_AECK-06	yes	high	yes	no	yes	yes	yes	5	no	no	yes	open	no	Natural	Automatic	Within premises	yes	Commercial broiler	yes	no	CK	AECK-6(C)	2016-01-27	22.49812N, 72.52444E	22.49812N	72.52444E	C8
AECK-06-K	Farm_AECK-06	yes	high	yes	no	yes	yes	yes	5	no	no	yes	open	no	Natural	Automatic	Within premises	yes	Kadaknath	yes	no	CK	AECK-6(K)	2016-01-23	22.49812N, 72.52444E	22.49812N	72.52444E	C8
AECK-07-C	Farm_AECK-07	yes	Normal	yes	no	no	yes	yes	5	no	no	no	open	no	Natural	Automatic	Within premises	yes	Commercial broiler	no	no	CK	AECK-7(C)	2016-01-24	22.62874N, 70.94519E	22.62874N	70.94519E	C1
AECK-07-K	Farm_AECK-07	yes	Normal	yes	no	no	yes	yes	5	no	no	no	open	no	Natural	Automatic	Within premises	yes	Kadaknath	no	no	CK	AECK-7(K)	2016-01-24	22.62874N, 70.94519E	22.62874N	70.94519E	C1
AECK-08-C	Farm_AECK-08	no	Normal	no	yes	no	no	no	10	yes	yes	yes	Enclosed	yes	Natural	Manual	Outside premises	yes	Commercial broiler	yes	no	CK	AECK-8(C)	2016-02-01	22.79130N, 74.02202E	22.79130N	74.02202E	C10
AECK-08-K	Farm_AECK-08	no	high	no	yes	no	no	no	10	yes	yes	yes	Enclosed	yes	Natural	Manual	Outside premises	yes	Kadaknath	yes	no	CK	AECK-8(K)	2016-02-01	22.79130N, 74.02202E	22.79130N	74.02202E	C10
AECK-09-C	Farm_AECK-09	no	Normal	no	yes	no	no	no	7	yes	yes	yes	Enclosed	yes	Natural	Manual	Outside premises	yes	Commercial broiler	yes	no	CK	AECK-9(C)	2016-02-01	22.78281N, 74.02314E	22.78281N	74.02314E	C10
AECK-09-K	Farm_AECK-09	no	high	no	yes	no	no	no	7	yes	yes	yes	Enclosed	yes	Natural	Manual	Outside premises	yes	Kadaknath	yes	no	CK	AECK-9(K)	2016-02-01	22.78281N, 74.02314E	22.78281N	74.02314E	C10
AECK-10-C	Farm_AECK-10	no	high	no	yes	no	no	no	5	yes	yes	yes	Enclosed	yes	Natural	Manual	Outside premises	yes	Commercial broiler	yes	no	CK	AECK-10(C)	2016-02-02	22.79874N, 73.97451E	22.79874N	73.97451E	C10
AECK-10-K	Farm_AECK-10	no	high	no	yes	no	no	no	5	yes	yes	yes	Enclosed	yes	Natural	Manual	Outside premises	yes	Kadaknath	yes	no	CK	AECK-10(K)	2016-02-02	22.79874N, 73.97451E	22.79874N	73.97451E	C10
AECK-11-C	Farm_AECK-11	no	high	no	yes	no	no	no	5	yes	yes	yes	Enclosed	yes	Natural	Manual	Outside premises	yes	Commercial broiler	yes	yes	CK	AECK-11(C)	2016-02-03	22.81321N, 74.23134E	22.81321N	74.23134E	C10
AECK-11-K	Farm_AECK-11	no	high	no	yes	no	no	no	5	yes	yes	yes	Enclosed	yes	Natural	Manual	Outside premises	yes	Kadaknath	yes	yes	CK	AECK-11(K)	2016-02-03	22.81321N, 74.23134E	22.81321N	74.23134E	C10
AECK-12-C	Farm_AECK-12	no	high	no	yes	no	no	no	5	yes	yes	yes	Enclosed	yes	Natural	Manual	Outside premises	yes	Commercial broiler	yes	yes	CK	AECK-12(C)	2016-02-03	22.69937N, 74.35008E	22.69937N	74.35008E	C10
AECK-12-K	Farm_AECK-12	no	high	no	yes	no	no	no	5	yes	yes	yes	Enclosed	yes	Natural	Manual	Outside premises	yes	Kadaknath	yes	yes	CK	AECK-12(K)	2016-02-03	22.69937N, 74.35008E	22.69937N	74.35008E	C10
AECK-13-C	Farm_AECK-13	no	high	no	yes	no	no	no	1	yes	yes	yes	Enclosed	yes	Natural	Manual	Outside premises	yes	Commercial broiler	yes	no	CK	AECK-13(C)	2016-02-04	22.87804N, 74.42524E	22.87804N	74.42524E	C10
AECK-13-K	Farm_AECK-13	no	high	no	yes	no	no	no	1	yes	yes	yes	Enclosed	yes	Natural	Manual	Outside premises	yes	Kadaknath	yes	no	CK	AECK-13(K)	2016-02-04	22.87804N, 74.42524E	22.87804N	74.42524E	C10
AECK-14-C	Farm_AECK-14	no	high	no	no	no	no	no	1	no	no	no	Enclosed	no	Artificial	Manual	Within premises	no	Commercial broiler	no	no	CK	AECK-14(C)	2016-02-20	22.88869N, 74.05541E	22.88869N	74.05541E	C10
AECK-14-K	Farm_AECK-14	no	high	no	no	no	no	no	1	no	no	no	Enclosed	no	Artificial	Manual	Within premises	no	Kadaknath	no	no	CK	AECK-14(K)	2016-02-20	22.88869N, 74.05541E	22.88869N	74.05541E	C10
AECK-15-C	Farm_AECK-15	no	high	no	no	no	no	no	1	no	no	no	Enclosed	no	Artificial	Manual	Within premises	no	Commercial broiler	no	no	CK	AECK-15(C)	2016-02-20	23.09804N, 74.18485E	23.09804N	74.18485E	C10
AECK-15-K	Farm_AECK-15	no	high	no	no	no	no	no	1	no	no	no	Enclosed	no	Artificial	Manual	Within premises	no	Kadaknath	no	no	CK	AECK-15(K)	2016-02-20	23.09804N, 74.18485E	23.09804N	74.18485E	C10
AECK-16-C	Farm_AECK-16	no	high	no	yes	no	no	no	14	yes	yes	yes	Enclosed	yes	Natural	Manual	Outside premises	yes	Commercial broiler	yes	yes	CK	AECK-16(C)	2016-02-20	22.82712N, 74.04028E	22.82712N	74.04028E	C10
AECK-16-K	Farm_AECK-16	no	high	no	yes	no	no	no	14	yes	yes	yes	Enclosed	yes	Natural	Manual	Outside premises	yes	Kadaknath	yes	yes	CK	AECK-16(K)	2016-02-20	22.82712N, 74.04028E	22.82712N	74.04028E	C10
AECK-17-C	Farm_AECK-17	no	high	no	yes	no	no	no	10	yes	yes	yes	Enclosed	yes	Natural	Manual	Outside premises	yes	Commercial broiler	yes	yes	CK	AECK-17 (C)	2016-02-22	22.41685N, 73.53701E	22.41685N	73.53701E	C9
AECK-17-K	Farm_AECK-17	no	high	no	yes	no	no	no	10	yes	yes	yes	Enclosed	yes	Natural	Manual	Outside premises	yes	Kadaknath	yes	yes	CK	AECK-17(K)	2016-02-22	22.41685N, 73.53701E	22.41685N	73.53701E	C9
AECK-18-C	Farm_AECK-18	no	high	no	yes	no	no	no	15	yes	yes	yes	Caged	yes	Natural	Manual	Outside premises	yes	Commercial broiler	yes	yes	CK	AECK-18(C)	2016-02-22	22.76298N, 74.18257E	22.76298N	74.18257E	C10
AECK-18-K	Farm_AECK-18	no	high	no	yes	no	no	no	15	yes	yes	yes	Caged	yes	Natural	Manual	Outside premises	yes	Kadaknath	yes	yes	CK	AECK-18(K)	2016-02-22	22.76298N, 74.18257E	22.76298N	74.18257E	C10
AECK-19-C	Farm_AECK-19	no	high	no	yes	no	no	no	3	yes	no	yes	Enclosed	yes	Natural	Manual	Outside premises	yes	Commercial broiler	yes	yes	CK	AECK-19(C)	2016-02-22	22.81520N, 73.91969E	22.81520N	73.91969E	C10
AECK-19-K	Farm_AECK-19	no	Normal	no	yes	no	no	no	3	yes	no	yes	Enclosed	yes	Natural	Manual	Outside premises	yes	Kadaknath	yes	yes	CK	AECK-19(K)	2016-02-22	22.81520N, 73.91969E	22.81520N	73.91969E	C10
AECK-20-C	Farm_AECK-20	no	high	no	yes	no	no	no	3	yes	yes	yes	Enclosed	yes	Natural	Manual	Within premises	yes	Commercial broiler	yes	yes	CK	AECK-20(C)	2016-02-23	22.85140N, 73.95650E	22.85140N	73.95650E	C10
AECK-20-K	Farm_AECK-20	no	high	no	yes	no	no	no	3	yes	yes	yes	Enclosed	yes	Natural	Manual	Within premises	yes	Kadaknath	yes	yes	CK	AECK-20(K)	2016-02-23	22.85140N, 73.95650E	22.85140N	73.95650E	C10
AECK-21-C	Farm_AECK-21	no	high	no	yes	no	no	no	5	yes	yes	yes	Enclosed	yes	Natural	Manual	Within premises	yes	Commercial broiler	yes	yes	CK	AECK-21(C)	2016-02-24	22.66600N, 73.96800E	22.66600N	73.96800E	C10
AECK-21-K	Farm_AECK-21	no	high	no	yes	no	no	no	5	yes	yes	yes	Enclosed	yes	Natural	Manual	Within premises	yes	Kadaknath	yes	yes	CK	AECK-21(K)	2016-02-24	22.66600N, 73.96800E	22.66600N	73.96800E	C10
AECK-22-C	Farm_AECK-22	no	high	no	yes	no	no	no	2	no	no	yes	open	no	Natural	Manual	Within premises	no	Commercial broiler	no	yes	CK	AECK-22(C)	2016-02-24	23.08469N, 74.15643E	23.08469N	74.15643E	C10
AECK-22-K	Farm_AECK-22	no	high	no	yes	no	no	no	2	no	no	yes	open	no	Natural	Manual	Within premises	no	Kadaknath	no	yes	CK	AECK-22(K)	2016-02-24	23.08469N, 74.15643E	23.08469N	74.15643E	C10
AECK-23-C	Farm_AECK-23	yes	Normal	no	yes	yes	yes	yes	2	yes	no	yes	Caged	no	Natural	Manual	Outside premises	yes	Commercial broiler	yes	yes	CK	AECK-23(C)	2016-02-25	20.56425N, 72.96265E	20.56425N	72.96265E	C5
AECK-23-K	Farm_AECK-23	yes	Normal	no	yes	yes	yes	yes	2	yes	no	yes	Caged	no	Natural	Manual	Outside premises	yes	Kadaknath	yes	yes	CK	AECK-23(K)	2016-02-25	20.56425N, 72.96265E	20.56425N	72.96265E	C5
AECK-24-C	Farm_AECK-24	no	Normal	no	yes	no	no	no	2	no	no	no	Enclosed	no	Natural	Manual	Within premises	yes	Commercial broiler	no	yes	CK	AECK-24(C)	2016-02-25	20.54320N, 72.94346E	20.54320N	72.94346E	C5
AECK-24-K	Farm_AECK-24	no	Normal	no	yes	no	no	no	2	no	no	no	Enclosed	no	Natural	Manual	Within premises	yes	Kadaknath	no	yes	CK	AECK-24(K)	2016-02-25	20.54320N, 72.94346E	20.54320N	72.94346E	C5
AECK-25-C	Farm_AECK-25	no	Normal	no	yes	no	no	no	4	yes	no	yes	Caged	no	Natural	Manual	Within premises	yes	Commercial broiler	yes	yes	CK	AECK-25(C)	2016-02-25	21.65326N, 72.98846E	21.65326N	72.98846E	C6
AECK-25-K	Farm_AECK-25	no	Normal	no	yes	no	no	no	4	yes	no	yes	Caged	no	Natural	Manual	Within premises	yes	Kadaknath	yes	yes	CK	AECK-25(K)	2016-02-25	21.65326N, 72.98846E	21.65326N	72.98846E	C6
AECK-26-C	Farm_AECK-26	no	high	no	yes	no	no	no	8	no	no	no	open	no	Natural	Manual	Within premises	no	Commercial broiler	no	no	CK	AECK-26(C)	2016-02-25	21.58287N, 73.03807E	21.58287N	73.03807E	C6
AECK-26-K	Farm_AECK-26	no	high	no	yes	no	no	no	8	no	no	no	open	no	Natural	Manual	Within premises	no	Kadaknath	no	no	CK	AECK-26(K)	2016-02-25	21.58287N, 73.03807E	21.58287N	73.03807E	C6
AECK-27-C	Farm_AECK-27	yes	Normal	yes	no	no	no	yes	2	yes	no	yes	open	no	Artificial	Manual	Outside premises	no	Commercial broiler	no	no	CK	AECK-27(C)	2016-02-26	24.32656N, 72.31648E	24.32656N	72.31648E	C3
AECK-27-K	Farm_AECK-27	yes	Normal	yes	no	no	no	yes	2	yes	no	yes	open	no	Artificial	Manual	Outside premises	no	Kadaknath	no	no	CK	AECK-27(K)	2016-02-26	24.32656N, 72.31648E	24.32656N	72.31648E	C3
AECK-28-C	Farm_AECK-28	no	Normal	no	yes	no	no	no	8	yes	no	yes	Enclosed	no	Natural	Manual	Within premises	yes	Commercial broiler	yes	no	CK	AECK-28(C)	2016-02-26	24.12053N, 72.50080E	24.12053N	72.50080E	C3
AECK-28-K	Farm_AECK-28	no	Normal	no	yes	no	no	no	8	yes	no	yes	Enclosed	no	Natural	Manual	Within premises	yes	Kadaknath	yes	no	CK	AECK-28(K)	2016-02-26	24.12053N, 72.50080E	24.12053N	72.50080E	C3
AECK-29-C	Farm_AECK-29	no	high	no	yes	yes	no	no	3	no	no	no	Caged	no	Natural	Manual	Outside premises	no	Commercial broiler	no	no	CK	AECK-29(C)	2016-02-27	24.134630N, 72.13912E	24.134630N	72.13912E	C3
AECK-29-K	Farm_AECK-29	no	high	no	yes	yes	no	no	3	no	no	no	Caged	no	Natural	Manual	Outside premises	no	Kadaknath	no	no	CK	AECK-29(K)	2016-02-27	24.134630N, 72.13912E	24.134630N	72.13912E	C3
AECK-30-C	Farm_AECK-30	no	Normal	no	yes	no	yes	no	10	yes	no	yes	Caged	no	Natural	Manual	Outside premises	yes	Commercial broiler	yes	yes	CK	AECK-30(C)	2016-02-27	24.22447N, 72.43576E	24.22447N	72.43576E	C3
AECK-30-K	Farm_AECK-30	no	Normal	no	yes	no	yes	no	10	yes	no	yes	Caged	no	Natural	Manual	Outside premises	yes	Kadaknath	yes	yes	CK	AECK-30(K)	2016-02-27	24.22447N, 72.43576E	24.22447N	72.43576E	C3
AEK-01	Farm_AEK-01	no	Normal	no	no	no	no	yes	5	no	yes	yes	Enclosed	yes	Natural	Manual	Within premises	yes	Kadaknath	yes	no	K	AEK-01	2015-12-09	22.83149N, 74.57543E	22.83149N	74.57543E	C10
AEK-02	Farm_AEK-02	no	Normal	no	no	no	no	yes	2	yes	yes	yes	open	no	Natural	Manual	Within premises	no	Kadaknath	yes	no	K	AEK-02	2015-12-12	22.78554N, 74.46323E	22.78554N	74.46323E	C10
AEK-03	Farm_AEK-03	no	high	no	no	no	no	yes	5	yes	no	yes	open	no	Natural	Manual	Outside premises	yes	Kadaknath	yes	no	K	AEK-03	2016-01-12	22.99716N, 74.18498E	22.99716N	74.18498E	C10
AEK-04	Farm_AEK-04	yes	Normal	yes	no	yes	yes	yes	2	yes	no	yes	open	no	Natural	Automatic	Within premises	yes	Kadaknath	yes	no	K	AEK-04	2016-01-23	22.41484N, 72.78652E	22.41484N	72.78652E	C8
AEK-05	Farm_AEK-05	yes	high	yes	no	yes	yes	yes	3	yes	no	yes	open	no	Natural	Automatic	Within premises	yes	Kadaknath	yes	no	K	AEK-05	2016-01-24	21.57390N, 70.43068E	21.57390N	70.43068E	C2
AEK-06	Farm_AEK-06	no	high	no	yes	no	no	no	6	yes	yes	yes	Enclosed	yes	Natural	Manual	Within premises	yes	Kadaknath	yes	yes	K	AEK-06	2016-02-02	22.74643N, 74.13879E	22.74643N	74.13879E	C10
AEK-07	Farm_AEK-07	no	high	no	yes	no	no	no	10	yes	yes	yes	Enclosed	yes	Natural	Manual	Within premises	yes	Kadaknath	yes	yes	K	AEK-07	2016-02-02	22.87424N, 74.02998E	22.87424N	74.02998E	C10
AEK-08	Farm_AEK-08	no	Normal	no	yes	no	no	no	2	yes	yes	yes	Enclosed	yes	Natural	Manual	Outside premises	yes	Kadaknath	yes	no	K	AEK-08	2016-02-04	22.77260N, 74.18648E	22.77260N	74.18648E	C10
AEK-09	Farm_AEK-09	no	high	no	yes	no	no	no	3	yes	no	yes	Enclosed	yes	Natural	Manual	Within premises	no	Kadaknath	yes	no	K	AEK-09	2016-02-23	22.85190N, 74.23802E	22.85190N	74.23802E	C10
AEK-10	Farm_AEK-10	no	high	no	yes	yes	no	no	7	yes	no	no	Enclosed	yes	Natural	Manual	Within premises	no	Kadaknath	no	no	K	AEK-10	2016-02-23	22.82170N, 74.23380E	22.82170N	74.23380E	C10
AEK-11	Farm_AEK-11	no	high	no	no	no	no	no	1	no	no	no	Enclosed	no	Natural	Manual	Within premises	no	Kadaknath	no	no	K	AEK-11	2016-02-24	23.02674N, 74.18446E	23.02674N	74.18446E	C10
AEK-12	Farm_AEK-12	no	high	no	no	no	no	no	4	no	no	no	open	no	Artificial	Manual	Outside premises	no	Kadaknath	no	no	K	AEK-12	2016-03-28	22.71207N, 73.55044E	22.71207N	73.55044E	C9
AEK-13	Farm_AEK-13	no	high	no	no	no	no	no	4	no	no	no	open	no	Artificial	Manual	Outside premises	no	Kadaknath	no	no	K	AEK-13	2016-03-28	22.75089N, 73.60692E	22.75089N	73.60692E	C9
AEK-14	Farm_AEK-14	no	high	no	no	no	no	no	3	no	no	no	open	no	Natural	Manual	Within premises	no	Kadaknath	no	no	K	AEK-14	2016-03-28	22.75062N, 73.60161E	22.75062N	73.60161E	C9
AEK-15	Farm_AEK-15	no	high	no	no	no	no	no	2	yes	no	no	open	no	Natural	Manual	Within premises	no	Kadaknath	no	no	K	AEK-15	2016-03-29	22.82274N, 73.55486E	22.82274N	73.55486E	C9
