# Supplementary material for: Chicken caecal enterotypes in indigenous Kadaknath and commercial Cobb chicken lines are associated with Campylobacter abundance and influenced by farming practices
Source: Front Microbiomes. 2023 Dec 4;2:1301609. doi: 10.3389/frmbi.2023.1301609 (PMC12993513; doi:10.3389/frmbi.2023.1301609)
Supplement: Supplementary Data Sheet 1 — Table of geographical location and farming practices of the 60 farms. [file DataSheet_1.zip › Supplementary Data 10.xlsx]

## Sheet: ALDEx2_12
	rab.all	rab.win.PA1	rab.win.PA2	diff.btw	diff.win	effect	overlap	we.ep	we.eBH	wi.ep	wi.eBH
ASV1_Phascolarctobacterium_A.sp900545025.GB_GCA_900545025_1.	5.19822	3.3514	10.6992	6.06345	8.03635	0.681888	0.2332	1.07e-19	3.97e-17	1.42e-20	5.25e-18
ASV4_Phocaeicola.dorei.RS_GCF_013009555_1.	9.9203	9.42203	10.9243	1.50452	3.78189	0.339484	0.3184	1.26e-14	1.84e-12	9.78e-10	1.71e-08
ASV156_Prevotellamassilia.sp004558535.GB_GCA_004558535_1.	6.2957	6.82982	4.75992	-2.17882	3.77452	-0.503396	0.2454	1.46e-12	9.93e-11	1.6e-17	2.88e-15
ASV7_Genus_Campylobacter_D	4.48801	3.68194	8.15909	4.21145	6.59736	0.577855	0.253949	1.68e-11	4.67e-10	2.7e-16	3.2e-14
ASV67_Coprobacter.fastidiosus.RS_GCF_000473955_1.	6.14315	4.91952	7.73563	2.37831	5.41129	0.395939	0.312338	6.29e-11	1.83e-09	7.16e-11	1.88e-09
ASV177_Eisenbergiella.sp900066775.RS_GCF_003481005_1.	4.83841	5.44356	3.47969	-2.16464	4.58021	-0.418904	0.296141	1.16e-10	4.15e-09	7.18e-12	2.48e-10
ASV150_Dysosmobacter.sp001916835.RS_GCF_014297285_1.	6.70401	6.9394	5.81939	-1.19297	2.60505	-0.364543	0.2872	3.8e-10	1.16e-08	1.09e-12	4.62e-11
ASV676_Class_Clostridia	5.31353	5.68233	4.41771	-1.40808	3.02343	-0.38743	0.2836	4.09e-10	1.16e-08	5.25e-13	2.47e-11
ASV1986_NSJ.50.sp014385105.GB_GCA_014385105_1.	1.62623	2.36678	-0.714835	-2.72784	5.04915	-0.488101	0.271346	1.41e-09	2.97e-08	2.29e-12	7.95e-11
ASV508_Order_Oscillospirales	4.92444	5.23351	3.79145	-1.47213	3.66779	-0.353057	0.2836	2.48e-09	5.3e-08	2.56e-13	1.33e-11
ASV532_Family_CAG.508	5.10944	5.41775	3.96815	-1.66426	3.95738	-0.35822	0.31	2.23e-09	5.33e-08	2.97e-10	6.13e-09
ASV1500_Monoglobus.pectinilyticus.RS_GCF_002874775_1.	1.64105	2.36264	-0.530975	-2.51635	4.8328	-0.474088	0.277744	6.94e-09	8.65e-08	2.78e-12	8.79e-11
ASV328_RUG13077.sp902785485.GB_GCA_902785485_1.	5.01419	5.37915	4.08329	-1.41163	3.2393	-0.379423	0.269346	5.81e-09	1.09e-07	5.96e-15	5.18e-13
ASV1919_UBA1191.sp900066305.RS_GCF_902362435_1.	2.41087	2.88322	0.620987	-2.0491	4.53903	-0.401171	0.295	3.24e-08	4.4e-07	7e-11	1.59e-09
ASV720_SFLA01.sp004553575.GB_GCA_004553575_1.	3.80328	4.19906	2.54284	-1.69867	4.60437	-0.332311	0.3196	1.12e-07	1.38e-06	9.3e-10	1.6e-08
ASV205_CAG.492.sp900557045.GB_GCA_900557045_1.	8.95414	9.17913	8.37873	-0.82596	2.12314	-0.321077	0.327	1.19e-07	1.5e-06	7.14e-09	1.03e-07
ASV260_UMGS1781.sp900554635.GB_GCA_900554635_1.	8.51713	8.67354	8.11363	-0.716068	2.05167	-0.284291	0.347131	2.23e-07	2.36e-06	8.81e-08	9.23e-07
ASV810_Turicimonas.muris.RS_GCF_002221595_1.	-1.85391	-2.44417	-0.0353795	2.70317	7.12264	0.37953	0.3254	3.21e-07	2.64e-06	2.17e-07	1.51e-06
ASV1009_Order_Lachnospirales	2.72613	3.14787	1.19204	-1.86913	4.5946	-0.352294	0.3212	3.15e-07	3.17e-06	6.52e-10	1.14e-08
ASV1970_Phylum_Firmicutes_B	1.52969	2.35241	-0.448182	-2.31349	5.24627	-0.387412	0.315	3.63e-07	3.31e-06	1.4e-09	2.09e-08
ASV194_Class_Bacteroidia	5.46179	4.49228	6.87952	1.64471	5.6476	0.270239	0.3654	4.23e-07	3.99e-06	3.35e-06	2.43e-05
ASV436_CAG.41.sp010206265.RS_GCF_010206265_1.	5.25736	5.56073	4.41117	-1.10892	2.81977	-0.297533	0.3164	3.72e-07	3.99e-06	2.38e-10	5.03e-09
ASV25_Family_Lachnospiraceae	10.9585	11.0677	10.7734	-0.401741	1.20957	-0.296448	0.359728	3.49e-07	4.08e-06	9.38e-06	5.93e-05
ASV105_NSJ.54.sp014385095.GB_GCA_014385095_1.	7.45752	7.67456	6.78203	-0.933108	2.48281	-0.262082	0.328534	4.43e-07	4.91e-06	2.32e-08	2.95e-07
ASV926_UBA7160.sp003612585.RS_GCF_003612585_1.	2.846	3.35442	1.23523	-2.10043	4.95277	-0.374082	0.3144	6.37e-07	5.6e-06	7.07e-09	9.63e-08
ASV796_Family_Erysipelotrichaceae	3.10072	3.54986	1.80285	-1.72932	4.42048	-0.338578	0.313537	6.13e-07	5.71e-06	1.22e-09	1.98e-08
ASV1394_Genus_Evtepia	1.65055	2.28817	-0.105497	-1.95758	4.66551	-0.375365	0.3116	7.65e-07	6.41e-06	1.14e-09	1.73e-08
ASV23_Bacteroides.uniformis.RS_GCF_000154205_1.	9.55228	9.07693	10.3878	1.24673	2.86478	0.349706	0.315137	1.15e-06	8.35e-06	6.9e-10	1.28e-08
ASV378_Caprobacter.sp004103755.RS_GCF_004103755_1.	4.40497	4.69488	3.61364	-1.21575	3.40357	-0.291635	0.326735	9.79e-07	8.99e-06	2.19e-08	2.71e-07
ASV615_Limosilactobacillus.reuteri_D.RS_GCF_003072625_1.	3.05314	3.61389	0.0608461	-2.59067	6.5009	-0.373023	0.338332	1.31e-06	1.07e-05	2.9e-07	2.54e-06
ASV91_UMGS1004.sp900761685.RS_GCF_900761685_1.	8.25699	8.46376	7.77614	-0.754393	2.08531	-0.29548	0.330334	1.51e-06	1.32e-05	5.97e-08	6.67e-07
ASV1010_OF09.33XD.sp003481995.GB_GCA_014337215_1.	1.83279	2.21692	0.229508	-1.51709	4.60104	-0.306042	0.332	2.52e-06	1.8e-05	1.65e-07	1.46e-06
ASV162_Genus_Ruminococcus_D	5.95904	6.19865	5.23801	-1.29986	4.31899	-0.257443	0.338932	2.37e-06	2.03e-05	1.62e-07	1.57e-06
ASV16_Cloacibacillus.porcorum.RS_GCF_001701045_1.	2.66381	1.78315	5.14279	3.1944	8.46299	0.35787	0.3502	4.39e-06	2.99e-05	7.95e-07	6.29e-06
ASV3500_NSJ.63.sp014384805.GB_GCA_014384805_1.	0.0729263	0.751774	-1.43842	-1.77717	4.39103	-0.369786	0.322	7.21e-06	4.11e-05	2.64e-08	2.47e-07
ASV788_Formamonas.warabiya.RS_GCF_002777255_1.	4.30188	4.49197	3.50484	-1.08841	3.78806	-0.245277	0.355729	6.24e-06	4.47e-05	1.68e-06	1.28e-05
ASV51_UBA5446.sp900752445.GB_GCA_900752445_1.	7.78247	8.0024	7.35977	-0.819493	2.21885	-0.283204	0.3368	6.93e-06	5.1e-05	9.28e-08	9.67e-07
ASV85_Parabacteroides.johnsonii.RS_GCF_000156495_1.	6.91889	6.32665	7.7984	1.73054	6.54804	0.255814	0.3422	1.08e-05	6.42e-05	2.26e-07	2.12e-06
ASV850_Soleaferrea.massiliensis.RS_GCF_000820765_1.	3.14471	3.55672	2.03781	-1.46686	4.12396	-0.311262	0.337732	1e-05	6.48e-05	5.58e-08	5.87e-07
ASV959_Family_CAG.272	1.58235	2.12753	0.0857187	-1.81718	5.02081	-0.321154	0.345331	1.64e-05	8.72e-05	1.57e-07	1.36e-06
ASV672_Family_Borkfalkiaceae	1.03075	1.85582	-0.616951	-2.22574	5.72488	-0.350677	0.3362	2.93e-05	0.000128828	5.88e-07	4.47e-06
ASV98_CAG.196.sp002102975.RS_GCF_900552525_1.	3.06704	1.97719	5.52443	2.48092	7.45602	0.318344	0.35073	2.94e-05	0.000140952	2.23e-06	1.58e-05
ASV83_Family_Ruminococcaceae	9.09389	9.19241	8.7866	-0.436536	1.54143	-0.224451	0.3816	3.12e-05	0.000181639	4.07e-05	0.000213477
ASV211_UBA10281.sp900767815.RS_GCF_900767815_1.	7.11557	7.33093	6.71383	-0.820052	2.36272	-0.239315	0.334533	3.17e-05	0.000192725	1.4e-07	1.37e-06
ASV59_Genus_Blautia_A	6.93852	7.1629	6.43718	-0.801337	3.17748	-0.204028	0.3882	3.29e-05	0.000202807	9.03e-05	0.000431765
ASV79_Paraprevotella.sp900760455.GB_GCA_900760455_1.	0.234331	-0.544506	2.00457	2.42066	7.08778	0.329841	0.35173	4.84e-05	0.000233879	2.6e-06	1.66e-05
ASV143_Genus_Ruminococcus_E	2.97209	2.28849	4.13116	1.90568	5.90816	0.299745	0.352529	6.01e-05	0.000277357	6.39e-07	5.23e-06
ASV3_Faecalibacterium.sp002160895.RS_GCF_002160895_1.	11.0564	11.2304	10.6952	-0.632435	2.93729	-0.15584	0.387922	4.61e-05	0.000278545	0.000264948	0.00113984
ASV348_Bariatricus.comes_A.RS_GCF_013300725_1.	3.30476	3.75642	2.31734	-1.49764	4.68859	-0.271912	0.364327	6.34e-05	0.000312965	7.66e-06	4.89e-05
ASV409_UMGS1375.sp900066615.RS_GCF_902363685_1.	4.97501	5.28546	3.98452	-1.35566	4.41359	-0.261506	0.360928	5.89e-05	0.000319716	9.84e-06	6.27e-05
ASV767_Family_UBA1242	1.45721	2.36337	-0.458995	-2.02743	6.23996	-0.303163	0.3616	8.07e-05	0.000381412	1.25e-05	7e-05
ASV155_CAG.180.sp900315985.GB_GCA_900315985_1.	5.42214	5.97735	4.36305	-1.48643	5.46311	-0.248629	0.373525	7.48e-05	0.000395936	8.71e-06	5.65e-05
ASV471_Pseudoruminococcus.massiliensis.RS_GCF_900291955_1.	0.781574	1.92861	-0.985846	-2.06183	6.21761	-0.31466	0.365927	0.00010139	0.000453287	1.49e-05	7.85e-05
ASV103_Family_Muribaculaceae	1.67023	0.270468	4.95099	2.51832	8.50028	0.294715	0.3736	0.000121414	0.000519193	3.02e-05	0.000153816
ASV95_Anaerotignum.lactatifermentans.RS_GCF_900142265_1.	8.04995	7.91589	8.50152	0.58884	1.90685	0.257203	0.3742	9.83e-05	0.00052075	2.82e-05	0.000154506
ASV50_Acutalibacter.timonensis.RS_GCF_900048895_1.	7.84092	8.00478	7.44621	-0.583729	1.92697	-0.2523	0.3782	0.000106367	0.000540437	2.96e-05	0.000163308
ASV1967_HGM11327.sp900759935.RS_GCF_900759935_1.	0.0236029	0.644752	-1.27168	-1.45576	4.57292	-0.286741	0.3534	0.000164131	0.000628214	3.31e-06	1.79e-05
ASV17_Family_Oscillospiraceae	8.7332	8.89372	8.2097	-0.591588	2.11767	-0.239712	0.3864	0.000154222	0.000766835	2.7e-05	0.000151428
ASV29_Enterocloster.sp001517625.RS_GCF_001517625_2.	8.42184	8.60163	8.08719	-0.478769	1.66186	-0.264014	0.379524	0.000162605	0.000805363	5.87e-05	0.000293877
ASV6_Kingdom_Bacteria	10.4428	10.2688	10.7657	0.573283	1.98561	0.253426	0.3672	0.000168823	0.00083338	2.86e-05	0.000156854
ASV2_Helicobacter_D.pullorum.RS_GCF_008801855_1.	8.95408	8.48405	9.64868	1.35668	6.3073	0.19819	0.3874	0.000189774	0.000848856	6e-05	0.000301576
ASV399_Anaerostipes.sp001940315.RS_GCF_001940315_1.	4.31874	4.63279	3.39908	-1.27638	5.10519	-0.220039	0.382124	0.000200746	0.000913559	4.15e-05	0.000216986
ASV129_W0P29.029.sp004558035.GB_GCA_004558035_1.	-1.34289	-1.80999	-0.133008	2.00721	6.30146	0.278087	0.361728	0.000262452	0.00091727	0.000106173	0.000394211
ASV1047_CAG.488.sp900539465.GB_GCA_900539465_1.	0.418188	1.13408	-0.71028	-1.68355	5.50443	-0.274367	0.3696	0.00028281	0.0010583	2.92e-05	0.000142294
ASV516_WQZE01.sp009780875.GB_GCA_009780875_1.	5.97585	6.21228	5.51092	-0.841798	3.36928	-0.200732	0.384523	0.000242854	0.00111094	4.61e-05	0.000239013
ASV1305_Eubacterium_G.sp000435815.RS_GCF_003460505_1.	1.18044	1.80786	-0.462448	-1.5951	5.16621	-0.282474	0.361128	0.000322212	0.00124147	1.83e-05	9.65e-05
ASV132_Duodenibacillus.sp003472385.RS_GCF_003472385_1.	0.498334	-0.249684	2.36876	2.19397	7.68567	0.27171	0.3724	0.000423549	0.00156693	8.87e-05	0.000393414
ASV1312_UMGS1537.sp900543695.GB_GCA_900543695_1.	-0.264155	0.484996	-1.42205	-1.76086	5.29695	-0.300354	0.360928	0.000514708	0.00162952	5.08e-05	0.000204303
ASV1052_UMGS416.sp900542005.GB_GCA_900542005_1.	0.983511	1.54909	-0.315377	-1.51016	5.25175	-0.271895	0.370726	0.000597044	0.00208147	5.6e-05	0.000260607
ASV864_Genus_Lacrimispora	0.215902	0.803026	-0.859107	-1.74946	5.88445	-0.266032	0.378324	0.000843702	0.00275554	0.000424033	0.00145551
ASV3317_Lenti.01.sp002347655.GB_GCA_002347655_1.	-2.47914	-2.89656	-1.42996	1.5905	4.67404	0.29619	0.357928	0.00125461	0.00321371	0.000150881	0.000469211
ASV36_RUG350.sp900315995.GB_GCA_900315995_1.	5.3044	5.67036	4.21418	-1.54659	6.63519	-0.212355	0.3936	0.000863056	0.00322796	0.000403111	0.00163713
ASV1463_Family_UBA932	-1.94781	-2.34985	-0.940684	1.52013	5.67475	0.242703	0.3888	0.0012803	0.00351667	0.000464765	0.00141908
ASV5_Mediterraneibacter.sp002159505.RS_GCF_002159505_1.	10.6893	10.8379	10.5095	-0.402174	1.67555	-0.221978	0.3994	0.00100981	0.00390856	0.00197574	0.00645796
ASV560_Gallibacterium.anatis.RS_GCF_000379785_1.	-1.24666	-1.71143	-0.0628387	1.80348	6.53094	0.249776	0.381324	0.00154715	0.00453295	0.000546918	0.00172766
ASV76_Phylum_Firmicutes_A	6.83917	7.00971	6.0748	-0.756575	3.98922	-0.150915	0.419916	0.0012787	0.00467384	0.00291744	0.00893134
ASV171_Fusobacterium_A.necrogenes.RS_GCF_900450765_1.	-1.10048	-1.50736	-0.15476	1.46376	6.31186	0.207135	0.394521	0.00170286	0.0049178	0.0027389	0.00691757
ASV641_Genus_Anaerotruncus	6.04683	6.11846	5.84573	-0.326044	1.72896	-0.116157	0.411	0.00149577	0.00536232	0.00203184	0.00643708
ASV102_CHKCI001.sp900045905.RS_GCF_900045905_1.	4.59416	4.68223	4.1958	-0.7742	4.7578	-0.145964	0.423515	0.00166046	0.00566196	0.00716369	0.0186309
ASV2215_RUG572.sp902802945.GB_GCA_902802945_1.	-2.3527	-2.71139	-1.46512	1.42247	5.26658	0.251073	0.3798	0.00228769	0.00571841	0.00097261	0.00258629
ASV412_Anaerobutyricum.sp900016875.RS_GCF_900016875_1.	4.19199	4.29541	3.86815	-0.692497	4.55481	-0.136742	0.424315	0.00221953	0.00719188	0.00553313	0.0150036
ASV9_Alistipes.shahii.RS_GCF_000210575_1.	10.2498	10.0422	10.653	0.529821	2.93628	0.141626	0.429714	0.00245787	0.00798012	0.0150826	0.0349963
ASV2099_WRMH01.sp009777235.GB_GCA_009777235_1.	0.821275	1.29213	-0.317794	-1.16341	4.60335	-0.220839	0.3814	0.00310102	0.00818835	0.00017292	0.000671188
ASV1069_Clostridium_A.leptum.RS_GCF_000154345_1.	3.768	3.89058	3.26011	-0.500434	3.76105	-0.111013	0.4348	0.00279744	0.0086737	0.012818	0.0300473
ASV1856_CAG.878.sp000432255.GB_GCA_000432255_1.	0.970905	1.84188	-0.458975	-1.59425	5.80757	-0.244384	0.382723	0.00329823	0.00911183	0.000495412	0.00175889
ASV276_Extibacter.hylemonae.RS_GCF_008281175_1.	3.75619	4.02528	2.25716	-1.08507	5.30514	-0.187092	0.411118	0.00330762	0.00983477	0.00161712	0.00535601
ASV747_NSJ.38.sp902363445.RS_GCF_902363445_1.	3.21416	3.37716	2.58414	-0.803335	4.4433	-0.15762	0.40172	0.00337141	0.00987466	0.00156474	0.00512225
ASV383_WRAF01.sp009783515.GB_GCA_009783515_1.	3.42968	3.73915	2.76497	-1.15233	5.27559	-0.192147	0.395	0.00331131	0.00989213	0.000418266	0.00166887
ASV178_Family_Bacteroidaceae	-1.90502	-2.24712	-1.06235	1.4069	5.3024	0.244746	0.3898	0.004775	0.0107472	0.00164129	0.00412707
ASV325_Family_CAG.138	2.15504	3.01567	0.737753	-1.67343	6.1639	-0.240962	0.387522	0.00402483	0.0112044	0.000910433	0.00313427
ASV40_Order_Christensenellales	9.25819	9.34747	9.04404	-0.370596	1.86734	-0.167638	0.4104	0.00364258	0.0115233	0.0037047	0.0107993
ASV3126_Succiniclasticum.ruminis.RS_GCF_900112895_1.	-2.43573	-2.76771	-1.65073	1.43349	5.1705	0.244528	0.383523	0.00566486	0.0120682	0.00332356	0.00735151
ASV517_Firm.11.sp900540045.GB_GCA_900540045_1.	1.90667	2.78862	0.605499	-1.48146	6.36245	-0.214538	0.3986	0.00458963	0.0126072	0.000817427	0.00284642
ASV480_Angelakisella.sp013316495.GB_GCA_013316495_1.	5.40859	5.48185	5.2263	-0.325943	2.08273	-0.0957378	0.422715	0.00463975	0.0136068	0.0200293	0.0437171
ASV862_Family_Acidaminococcaceae	-2.80166	-3.05538	-2.21032	1.07715	5.43564	0.16543	0.402919	0.00624576	0.0136958	0.0182066	0.0308091
ASV780_CHKCI006.sp900018345.RS_GCF_900018345_1.	2.51934	2.86171	1.41286	-1.1023	5.58883	-0.182983	0.3964	0.00546454	0.0144181	0.000707932	0.00252742
ASV241_UBA7173.sp004102805.RS_GCF_004102805_1.	-0.0836763	-0.534372	1.21871	1.58993	8.06028	0.196753	0.411118	0.0057233	0.0149299	0.00884134	0.0202388
ASV20_Akkermansia.muciniphila.RS_GCF_000020225_1.	2.66931	2.04082	4.18041	1.53105	7.80125	0.182024	0.418316	0.00590938	0.0160131	0.00440701	0.0121788
ASV499_Genus_Desulfovibrio	4.77412	4.65058	5.13972	0.918384	4.54155	0.169695	0.3976	0.00669198	0.0175409	0.00158583	0.00533655
ASV1152_UBA644.sp002299265.GB_GCA_902373415_1.	2.36749	2.54034	1.80525	-0.74621	4.29407	-0.153249	0.4138	0.00721901	0.018723	0.00625036	0.0161531
ASV1167_Roseburia.intestinalis.RS_GCF_900537995_1.	-0.509013	0.0611227	-1.32778	-1.33671	5.98777	-0.210116	0.4036	0.00826607	0.0198478	0.00465209	0.0116216
ASV825_Emergencia.sp009935805.RS_GCF_009935805_1.	3.44958	3.60466	3.05966	-0.531083	3.91557	-0.10958	0.4242	0.00776748	0.0202589	0.00614866	0.0161233
ASV324_Vallitalea.guaymasensis.RS_GCF_003313305_1.	3.61539	3.91832	2.7582	-0.899383	5.59553	-0.151753	0.4114	0.00906938	0.023353	0.00306799	0.00910092
ASV1303_Genus_RUG410	-2.4044	-2.72884	-1.64034	1.32094	5.37587	0.224343	0.387722	0.0113633	0.0235126	0.00566946	0.0122436
ASV1894_UBA4871.sp902809935.RS_GCF_902809935_1.	0.256986	0.694051	-0.827821	-1.13508	4.89522	-0.205716	0.396721	0.0106175	0.0239526	0.00204061	0.00583458
ASV1165_S5.A14a.sp900112915.RS_GCF_900112915_1.	2.12706	2.35552	1.3195	-0.818405	4.70924	-0.157663	0.3988	0.0108834	0.0254446	0.00124646	0.00406181
ASV2490_Phil1.sp002069725.GB_GCA_002069725_1.	-0.622075	-0.169567	-1.47299	-1.19151	4.6742	-0.217026	0.387123	0.0121072	0.0255926	0.00183684	0.0048538
ASV261_Genus_Methanocorpusculum	2.41283	1.64308	3.68395	1.24179	7.55341	0.167047	0.416917	0.0121763	0.0287251	0.00484152	0.0129364
ASV4545_F082.sp001603665.GB_GCA_001603665_1.	-2.56333	-2.87086	-1.83626	1.14758	4.92902	0.212783	0.395	0.0174011	0.0316458	0.00856549	0.0162678
ASV12_Prevotella.rara.RS_GCF_001275135_1.	0.751718	0.194845	1.9062	1.79373	8.57086	0.192954	0.4162	0.0137189	0.0318538	0.0080305	0.0191068
ASV3380_Family_Paludibacteraceae	-2.58209	-2.89886	-1.8448	1.07763	4.79882	0.198289	0.403319	0.0170811	0.0323815	0.00692591	0.0139104
ASV4613_F23.D06.sp902771655.GB_GCA_902771655_1.	-2.51606	-2.81566	-1.81964	1.02378	4.83108	0.189893	0.4116	0.0180199	0.0333983	0.00864688	0.0167458
ASV53_Barnesiella.sp003150885.RS_GCF_902363425_1.	3.40231	2.59379	4.35592	1.46498	7.6979	0.178297	0.421316	0.0151271	0.035851	0.00810621	0.0204399
ASV201_Gemmiger.variabilis.RS_GCF_000157955_1.	5.04193	4.82998	5.57463	0.788395	3.90728	0.155136	0.4072	0.0184753	0.0416109	0.00192973	0.00630351
ASV464_BX7.sp014384765.GB_GCA_014384765_1.	1.83757	2.22884	0.86382	-1.05268	5.55653	-0.16862	0.419	0.0199468	0.0435527	0.0117	0.0271654
ASV2466_Genus_Hydrogenoanaerobacterium	-0.525133	-0.0595616	-1.31801	-1.09601	4.70994	-0.207346	0.390722	0.0237622	0.0467923	0.00316739	0.00803941
ASV4115_HOT.345.sp013333605.GB_GCA_013333605_2.	-2.47976	-2.75991	-1.82046	1.03198	4.88157	0.191121	0.4074	0.0279418	0.048793	0.0126741	0.0238804
ASV161_CAG.495.sp001917125.GB_GCA_001917125_1.	7.03558	6.81386	7.44326	0.662027	3.82389	0.135253	0.413717	0.0218967	0.0489896	0.00303513	0.00922204
ASV3581_Bact.08.sp001897515.GB_GCA_001897515_1.	-2.5873	-2.85959	-1.96493	1.07387	4.77748	0.194235	0.40112	0.0310832	0.0535892	0.0161717	0.0286322
ASV3033_RUG472.sp902765005.GB_GCA_902765005_1.	-2.49202	-2.77041	-1.83448	1.06641	4.83995	0.195023	0.406719	0.0317243	0.0543195	0.0163916	0.028916
ASV5023_Fibrobacter.sp900177705.RS_GCF_900177705_1.	-2.34653	-2.62293	-1.70737	1.13005	5.02233	0.198048	0.4068	0.0315771	0.0548042	0.0186949	0.03268
ASV806_UBA1248.sp902784545.GB_GCA_902784545_1.	-0.564662	-0.138601	-1.1937	-1.11767	5.99564	-0.161707	0.422	0.0305848	0.0596704	0.0202554	0.0404238
ASV526_RC9.sp000434935.GB_GCA_000434935_1.	-2.30536	-2.60416	-1.62683	0.916305	4.90457	0.165925	0.416717	0.0363802	0.0612598	0.0159433	0.0289232
ASV6779_CAG.460.sp900751815.RS_GCF_900751815_1.	-1.93379	-1.62945	-2.44829	-0.990241	4.77979	-0.176546	0.410318	0.0381055	0.0646336	0.0151279	0.0282418
ASV819_Genus_Pygmaiobacter	2.6353	2.90183	1.75933	-0.805806	5.27969	-0.142475	0.4164	0.0321665	0.0653885	0.00863941	0.0212716
ASV43_Merdimonas.faecis.RS_GCF_001754075_1.	6.87955	6.96675	6.72937	-0.214473	1.94459	-0.0857776	0.454109	0.0296962	0.0671803	0.122293	0.19436
ASV4053_CAG.145.sp002320005.GB_GCA_002320005_1.	-2.67502	-2.94587	-2.04307	0.917633	4.68872	0.175162	0.4128	0.0411333	0.0680755	0.0181707	0.0318797
ASV4318_RF16.sp900321605.GB_GCA_900321605_1.	-2.76694	-3.01038	-2.20864	0.897135	4.7991	0.171603	0.4164	0.0421415	0.0697304	0.0303148	0.0496323
ASV1094_Bifidobacterium.globosum.RS_GCF_000741295_1.	-2.24032	-2.05827	-2.56604	-0.827702	6.0471	-0.124002	0.4354	0.0386198	0.0700209	0.0898634	0.132732
ASV2441_Family_Eggerthellaceae	-0.966544	-0.520473	-1.64638	-1.02443	5.57707	-0.16731	0.425	0.0403267	0.0724839	0.016749	0.0332308
ASV175_Erysipelatoclostridium.sp002160495.RS_GCF_002160495_1.	5.86669	5.89548	5.79609	-0.235461	3.95027	-0.0437579	0.4752	0.0363974	0.0770175	0.309734	0.410526
ASV110_Mailhella.sp900553065.GB_GCA_900553065_1.	4.72847	3.92008	5.4492	0.863134	7.12693	0.114689	0.437313	0.0390315	0.0790128	0.0376572	0.0749832
ASV142_Dialister.sp900765565.GB_GCA_900765565_1.	6.92912	6.76326	7.15903	0.397698	3.78463	0.0769573	0.4428	0.0392649	0.079358	0.0619503	0.113065
ASV2291_Class_Gammaproteobacteria	-2.69309	-2.94242	-2.09842	0.879594	4.69669	0.160951	0.4192	0.0500908	0.0799961	0.0229489	0.0388736
ASV112_Family_Megasphaeraceae	-2.26511	-2.45669	-1.81092	0.825457	5.9912	0.113165	0.4346	0.0446444	0.0801036	0.0836046	0.124487
ASV122_Enterococcus_E.cecorum.RS_GCF_000407565_1.	2.27732	1.96063	2.90161	1.10576	6.82198	0.151057	0.426515	0.0431416	0.0825772	0.0225232	0.0477361
ASV8005_Class_Planctomycetes	-2.7291	-2.97796	-2.15216	0.909282	4.63992	0.173411	0.4126	0.0537457	0.0826518	0.0267299	0.0435421
ASV458_CAIPUE01.sp903868125.GB_GCA_903868125_1.	-0.149342	-0.545364	0.687933	1.1755	7.01201	0.153697	0.428714	0.0459712	0.0851653	0.0256862	0.0510555
ASV1485_Genus_Aminipila	0.303475	0.841038	-0.527275	-1.03051	5.26416	-0.178755	0.4066	0.0491694	0.0877084	0.00908164	0.0207958
ASV3974_Genus_Brevibacterium	-2.76032	-2.97146	-2.25608	0.811313	4.74539	0.155699	0.420316	0.0581478	0.0928181	0.0468729	0.0728932
ASV10_Lawsonibacter.sp002160305.RS_GCF_002160305_1.	9.83942	9.91216	9.72553	-0.252876	1.12823	-0.188351	0.403	0.0473588	0.0932369	0.00227281	0.00711506
ASV623_CAG.465.sp000433755.GB_GCA_000433755_1.	3.20839	3.52629	2.36975	-0.928688	5.91221	-0.145871	0.424715	0.0509345	0.0964321	0.0133192	0.0308975
ASV1742_Class_Alphaproteobacteria	-1.92802	-2.19312	-1.3348	0.860694	5.81705	0.132444	0.4352	0.0612834	0.101416	0.0476426	0.0780208
ASV1004_UMGS1864.sp900555835.GB_GCA_900555835_1.	-2.74659	-2.96201	-2.25341	0.821121	5.21751	0.130919	0.4286	0.0660269	0.104197	0.0649343	0.0945877
ASV571_CAG.269.sp900553125.GB_GCA_900553125_1.	-1.17328	-0.866564	-1.67721	-1.02654	5.99866	-0.149732	0.426315	0.0621379	0.106111	0.0520748	0.0873095
ASV1642_Family_Christensenellaceae	0.494872	0.832774	-0.444613	-0.753487	4.82539	-0.132801	0.429	0.0635574	0.108513	0.0347558	0.0646146
ASV3880_Porphyromonas.loveana.RS_GCF_003096695_1.	-2.72412	-2.94555	-2.20354	0.804657	4.68711	0.152578	0.4252	0.0743977	0.111044	0.0462619	0.0704633
ASV3747_Phylum_Proteobacteria	-2.82065	-3.01621	-2.37522	0.757727	4.87133	0.132619	0.4318	0.0736009	0.111229	0.075005	0.107592
ASV5941_Massilibacteroides.vaginae.RS_GCF_900178525_1.	-2.80637	-3.04234	-2.27413	0.881393	4.59399	0.164781	0.4124	0.0803628	0.118728	0.0413796	0.0643331
ASV8_Lactobacillus.crispatus.RS_GCF_002088015_1.	7.78286	7.96703	7.194	-0.563953	4.56159	-0.10308	0.4426	0.0619257	0.119953	0.054153	0.101895
ASV5815_Syner.03.sp002839185.GB_GCA_002839185_1.	-2.74691	-2.99187	-2.18252	0.785688	4.5474	0.153819	0.425515	0.0816298	0.120154	0.0376232	0.0592779
ASV1497_Rubneribacter.badeniensis.RS_GCF_002899695_1.	-1.96851	-1.78546	-2.29049	-0.763782	5.58579	-0.124615	0.442511	0.0760672	0.122217	0.0937087	0.138948
ASV552_Massilioclostridium.coli.RS_GCF_900095865_1.	3.09983	2.74657	3.83246	0.922429	5.59774	0.152729	0.4162	0.0708157	0.122957	0.00779574	0.0197337
ASV507_UBA6984.sp003258725.GB_GCA_003258725_1.	3.40521	3.11318	4.12009	0.924777	6.30476	0.132372	0.429514	0.0721331	0.127195	0.0180672	0.0401309
ASV1878_Anaerofustis.stercorihominis_A.RS_GCF_005844425_1.	-0.756956	-0.40079	-1.31382	-0.878269	5.02042	-0.150598	0.4266	0.0796147	0.128289	0.0185324	0.0365264
ASV1070_CACZRW01.sp902783675.GB_GCA_902783675_1.	-1.54449	-1.83266	-0.887332	0.92571	5.68563	0.147352	0.4368	0.0817893	0.128929	0.0464909	0.0783646
ASV6757_Pelistega.sp009833965.RS_GCF_009833965_1.	-2.80659	-3.02303	-2.30995	0.778372	4.55171	0.150051	0.421916	0.0875289	0.13072	0.0452585	0.0714507
ASV35_UBA7182.sp002160135.RS_GCF_002160135_1.	7.41533	7.59395	7.10892	-0.3298	2.49691	-0.114763	0.4438	0.0702057	0.13255	0.0515003	0.097563
ASV2797_Family_Dysgonomonadaceae	-2.60954	-2.81126	-2.15585	0.745223	4.82475	0.131496	0.428714	0.0890172	0.132915	0.0706113	0.104457
ASV311_CAG.354.sp001915925.GB_GCA_001915925_1.	2.6411	2.97624	1.70249	-0.78059	6.72542	-0.106957	0.45151	0.079225	0.138549	0.070846	0.123411
ASV6267_Pyramidobacter.sp002007215.RS_GCF_002007215_1.	-2.77938	-2.98936	-2.30231	0.716144	4.63924	0.137676	0.4358	0.101932	0.146187	0.059418	0.089648
ASV991_CAG.313.sp003539625.GB_GCA_003539625_1.	-0.918969	-0.63195	-1.33851	-0.756175	6.07099	-0.112693	0.4476	0.0907671	0.146914	0.0788924	0.125897
ASV218_Turicibacter.sanguinis.RS_GCF_013046825_1.	-1.911	-1.77694	-2.15044	-0.527248	6.64843	-0.0737788	0.462507	0.0917407	0.148144	0.18624	0.250572
ASV45_Anaerosacchariphilus.sp002160825.RS_GCF_002160825_1.	7.93118	8.05504	7.7097	-0.220468	1.93989	-0.10355	0.4514	0.0802918	0.148292	0.166169	0.248918
ASV135_CAG.831.sp902388455.GB_GCA_902388455_1.	1.34286	1.21656	1.54566	0.748678	6.10753	0.112792	0.4432	0.0914997	0.148783	0.0456406	0.0840626
ASV373_UMGS268.sp900540175.GB_GCA_900540175_1.	-0.139898	0.219697	-0.617706	-0.904205	7.23318	-0.117981	0.4474	0.0920684	0.153237	0.094188	0.149904
ASV2267_Oxalobacter.formigenes_B.RS_GCF_000158475_2.	0.41722	0.960082	-0.489841	-0.840551	5.51099	-0.13703	0.434113	0.098139	0.155504	0.0327079	0.0619415
ASV337_UBA1417.sp003531055.GB_GCA_008681155_1.	4.50794	4.57495	4.27773	-0.330635	3.11358	-0.0789795	0.4454	0.0959714	0.163879	0.109257	0.177141
ASV869_Weissella.paramesenteroides.RS_GCF_000160575_1.	-2.13651	-2.0414	-2.31717	-0.387073	5.32362	-0.0632707	0.4682	0.113457	0.166851	0.234764	0.301287
ASV6866_Saccharofermentans.sp003149065.RS_GCF_003149065_1.	-2.84548	-3.04562	-2.4002	0.853723	4.53452	0.165513	0.415517	0.118739	0.167624	0.0752565	0.109246
ASV5006_PeH17.sp000435055.GB_GCA_000435055_1.	-2.80091	-2.99753	-2.34491	0.659244	4.59785	0.121945	0.434713	0.118281	0.168484	0.0759763	0.108973
ASV6798_Order_Planctomycetales	-2.8305	-3.04057	-2.36221	0.787965	4.5105	0.152922	0.4256	0.122729	0.170125	0.0680636	0.0988183
ASV781_Family_CAG.552	4.01706	4.20253	3.37866	-0.531487	4.73976	-0.0994245	0.4516	0.105466	0.176936	0.109259	0.177433
ASV248_Massilistercora.timonensis.RS_GCF_900312975_1.	4.97544	5.12105	4.6986	-0.462759	4.07288	-0.0912145	0.443911	0.10573	0.178802	0.0715763	0.126599
ASV374_CAG.312.sp900546565.GB_GCA_900546565_1.	3.95449	3.8315	4.22796	0.607533	6.19272	0.0920876	0.4456	0.110512	0.179458	0.0880207	0.148707
ASV14_Genus_Escherichia	6.20185	5.81163	7.0524	1.13853	4.70735	0.206309	0.394321	0.109477	0.182147	0.000575512	0.00225697
ASV133_Agathobaculum.sp900291975.RS_GCF_900291975_1.	7.68622	7.52448	8.03142	0.506143	2.6283	0.151651	0.4198	0.109503	0.183498	0.00664401	0.017584
ASV6777_Endomicrobium.sp009778965.GB_GCA_009778965_1.	-2.83422	-3.03083	-2.38174	0.723912	4.44644	0.135413	0.432314	0.134663	0.18701	0.0743937	0.108209
ASV4072_Jeotgalicoccus.aerolatus.RS_GCF_014635205_1.	-2.65246	-2.82983	-2.2491	0.71544	4.85957	0.139518	0.43	0.135287	0.187802	0.108927	0.150477
ASV3631_Collinsella.ihuae.RS_GCF_900046475_1.	-2.93242	-3.08769	-2.59099	0.584209	4.76855	0.107447	0.4422	0.140815	0.193092	0.161094	0.208983
ASV2648_QALA01.sp003343565.GB_GCA_003343565_1.	-2.78143	-2.98077	-2.3329	0.693569	4.82742	0.128182	0.4348	0.145241	0.200707	0.0888151	0.126665
ASV8567_UBA4372.sp902791675.GB_GCA_902791675_1.	-2.91472	-3.09997	-2.49519	0.641172	4.51211	0.119462	0.4358	0.149211	0.204003	0.102133	0.140519
ASV6556_Genus_Snodgrassella	-2.83142	-3.01782	-2.41569	0.576835	4.56327	0.10973	0.4452	0.148326	0.205325	0.0949375	0.134931
ASV127_Family_CAG.239	3.4983	3.1991	4.38514	0.90597	7.20245	0.117481	0.439912	0.139365	0.217569	0.0599885	0.10857
ASV210_Class_Bacilli	3.77597	3.87959	3.43562	-0.566001	6.08127	-0.0839429	0.455509	0.140968	0.221773	0.144489	0.221481
ASV1013_UMGS1477.sp900553845.GB_GCA_900553845_1.	-1.83998	-2.06575	-1.33169	0.738748	6.28401	0.111427	0.44851	0.157285	0.223526	0.123249	0.175172
ASV511_AM07.15.sp003477405.GB_GCA_003477405_1.	5.27587	5.22935	5.39541	0.0160444	2.34163	0.00421659	0.495501	0.141453	0.225986	0.800127	0.847222
ASV3293_Facklamia_A.tabacinasalis.RS_GCF_005864045_1.	-2.56406	-2.72194	-2.2064	0.598524	4.73742	0.109899	0.446711	0.167625	0.226202	0.143572	0.192185
ASV978_Family_Tannerellaceae	-2.48812	-2.7065	-1.99163	0.634155	5.05533	0.109525	0.446311	0.169924	0.23105	0.0975992	0.138149
ASV4910_Furfurilactobacillus.siliginis.RS_GCF_001437435_1.	-2.92698	-3.09195	-2.55506	0.626347	4.4783	0.122502	0.437313	0.177775	0.235718	0.131415	0.177231
ASV2975_Order_Eubacteriales	-2.12957	-1.95779	-2.43431	-0.634834	4.82533	-0.117922	0.442511	0.174539	0.236412	0.13263	0.182379
ASV3174_Staphylococcus.arlettae.RS_GCF_002902345_1.	-1.61462	-1.85154	-1.11268	0.650773	5.63781	0.10374	0.45231	0.170837	0.240331	0.122272	0.177839
ASV6073_Family_Rhodocyclaceae	-2.85363	-3.02966	-2.45841	0.664536	4.49846	0.125478	0.4346	0.182476	0.24135	0.11906	0.162304
ASV46_Order_Bacteroidales	4.5692	4.0535	5.10838	0.448992	5.36888	0.0719527	0.4622	0.158726	0.243938	0.110771	0.179688
ASV7579_UBA1711.sp902762805.GB_GCA_902762805_1.	-2.77798	-2.96762	-2.36317	0.695503	4.55158	0.134295	0.433513	0.186534	0.246081	0.114323	0.157115
ASV6085_CACXMZ01.sp902768975.GB_GCA_902768975_1.	-2.89144	-3.06109	-2.52273	0.587176	4.5028	0.113495	0.44	0.187055	0.247526	0.134749	0.181052
ASV1007_Family_Helicobacteraceae	-1.29581	-1.52938	-0.762782	0.789809	5.58164	0.120556	0.442	0.180502	0.249942	0.121186	0.176128
ASV891_UBA4626.sp002406115.GB_GCA_002406115_1.	1.89522	2.31686	0.890607	-0.684084	6.28987	-0.0976872	0.4452	0.170275	0.251187	0.0679414	0.117692
ASV1748_Family_CAG.826	-2.85341	-3.024	-2.47025	0.538449	4.49999	0.100254	0.44811	0.19334	0.2536	0.13829	0.184363
ASV243_Genus_Streptococcus	-0.636312	-0.338762	-1.12298	-0.647626	7.21444	-0.0828862	0.461108	0.191849	0.275461	0.153387	0.221014
ASV335_Veillonella_A.magna.RS_GCF_000428745_1.	-1.80085	-1.93452	-1.50989	0.521965	5.99308	0.0741558	0.462707	0.202364	0.278144	0.306577	0.377629
ASV230_UMGS1518.sp900552575.RS_GCF_903645315_1.	-1.6068	-1.80481	-1.15722	0.620917	7.48683	0.0769624	0.4584	0.198246	0.279185	0.162235	0.225251
ASV1415_Dwaynesavagella.sp000283555.RS_GCF_000283555_1.	-0.877881	-0.610053	-1.3437	-0.719302	5.28735	-0.126666	0.442312	0.20738	0.284215	0.113871	0.168937
ASV10069_Butyrivibrio.sp000421405.RS_GCF_000421405_1.	-2.88717	-3.04224	-2.5369	0.618194	4.48251	0.119313	0.440312	0.223709	0.286058	0.159243	0.208595
ASV281_Odoribacter.massiliensis.RS_GCF_900091655_1.	-2.04039	-2.24651	-1.59538	0.689757	7.00649	0.088901	0.446111	0.208923	0.29004	0.174837	0.23616
ASV157_Romboutsia.timonensis.RS_GCF_900106845_1.	1.17454	2.03363	-0.164251	-0.984628	7.64719	-0.122288	0.4484	0.204396	0.294588	0.116022	0.181126
ASV9707_Order_Pirellulales	-2.83211	-2.99035	-2.48378	0.516348	4.45084	0.0966541	0.445311	0.235902	0.302545	0.171692	0.224065
ASV4070_Family_UBA660	-2.11366	-1.9254	-2.47332	-0.635143	4.92985	-0.112036	0.447	0.228868	0.303163	0.150631	0.204772
ASV113_Fournierella.sp002161595.RS_GCF_002161595_1.	2.8585	2.80154	2.99059	0.849437	7.7969	0.0984518	0.4558	0.212889	0.306759	0.133046	0.206209
ASV8383_Genus_Acinetobacter	-2.84224	-2.98817	-2.51875	0.574037	4.53372	0.108997	0.445	0.241579	0.307702	0.185465	0.238816
ASV1812_Family_Anaerovoracaceae	0.0169671	0.301908	-0.604599	-0.57502	4.79483	-0.10717	0.441712	0.229744	0.309681	0.125499	0.186121
ASV228_Gemmiger_A.sp002160955.RS_GCF_002160955_1.	4.58134	4.67458	4.25701	-0.250233	5.36991	-0.0389621	0.477504	0.214601	0.310359	0.277311	0.375243
ASV557_CAG.917.sp000437555.GB_GCA_000437555_1.	-0.416592	-0.583726	-0.0810313	0.634035	6.69229	0.087741	0.4564	0.229664	0.313274	0.217032	0.293749
ASV7402_Genus_Marinitoga	-2.89018	-3.04322	-2.55465	0.487903	4.47489	0.0931734	0.452709	0.248171	0.313724	0.189688	0.241781
ASV2668_MWEH01.sp002070965.GB_GCA_002070965_1.	-2.85088	-2.99129	-2.55392	0.545521	4.8557	0.0962076	0.4534	0.252929	0.321469	0.236131	0.294668
ASV4182_Family_Burkholderiaceae	-2.68537	-2.84671	-2.34677	0.530236	4.67104	0.104419	0.446711	0.255873	0.323714	0.195676	0.25185
ASV1575_Family_Vallitaleaceae	-1.70355	-1.51471	-2.03041	-0.639225	5.78717	-0.0994359	0.4542	0.250484	0.328949	0.198631	0.264069
ASV118_Anaeromassilibacillus.sp002159845.RS_GCF_002159845_1.	5.69522	5.70014	5.68384	-0.0589748	2.9921	-0.0132608	0.4904	0.235306	0.337023	0.667477	0.740043
ASV2304_Brachybacterium.faecium.RS_GCF_000023405_1.	-2.7319	-2.85635	-2.45463	0.516269	5.09275	0.0898078	0.44911	0.270209	0.342156	0.24613	0.308726
ASV3431_UBA2834.sp004561445.GB_GCA_004561445_1.	-2.94279	-3.08507	-2.6362	0.483036	4.33228	0.0902237	0.45171	0.275432	0.344776	0.22127	0.276426
ASV8164_CSBR16.202.sp007116995.GB_GCA_007116995_1.	-2.91769	-3.05494	-2.61471	0.507239	4.4358	0.0996322	0.4486	0.273174	0.345096	0.212359	0.271145
ASV1207_Alistipes_A.ihumii.RS_GCF_000321205_1.	2.89065	2.97925	2.67731	-0.347769	5.36539	-0.0618103	0.467	0.25088	0.345469	0.259392	0.353059
ASV6008_CAG.417.sp902791625.GB_GCA_902791625_1.	-2.26657	-2.12233	-2.5258	-0.470902	4.73329	-0.0895068	0.456	0.275227	0.348513	0.210965	0.270677
ASV6965_Family_Victivallaceae	-2.956	-3.09067	-2.66183	0.533533	4.40489	0.103279	0.44791	0.278898	0.349082	0.213899	0.270554
ASV3110_UBA7862.sp002500135.GB_GCA_002500135_1.	-2.85406	-3.00405	-2.52453	0.567433	4.71585	0.10789	0.448	0.2808	0.352347	0.198499	0.255407
ASV6873_Enterococcus.faecalis.RS_GCF_000392875_1.	-2.82605	-2.95465	-2.5483	0.519253	4.52155	0.101562	0.44931	0.286207	0.354895	0.231202	0.290333
ASV2023_Faecalicoccus.acidiformans.RS_GCF_014202635_1.	-2.92573	-3.04841	-2.66755	0.415906	4.54744	0.0793546	0.459108	0.28907	0.357927	0.254188	0.314306
ASV6822_Chryseomicrobium.excrementi.RS_GCF_002798305_1.	-2.94758	-3.07509	-2.67922	0.554966	4.50849	0.106499	0.446111	0.288292	0.358063	0.242108	0.300863
ASV6047_Cellulosilyticum.lentocellum.RS_GCF_000178835_2.	-2.9108	-3.03765	-2.63753	0.34317	4.55208	0.0623076	0.4678	0.288391	0.359589	0.252854	0.313527
ASV1256_Family_Treponemataceae	-2.9329	-3.06405	-2.64822	0.547637	4.46363	0.106249	0.445911	0.288013	0.360205	0.222548	0.281196
ASV6284_Succinivibrio.dextrinosolvens_B.RS_GCF_900116345_1.	-2.91399	-3.04796	-2.61794	0.366614	4.47667	0.0713315	0.46	0.292787	0.362106	0.232175	0.289329
ASV7513_Staphylococcus_A.lentus.RS_GCF_002902755_1.	-2.70882	-2.84502	-2.40904	0.448539	4.57348	0.0864952	0.455309	0.291205	0.362398	0.246486	0.306621
ASV5182_Genus_Sphingomonas	-2.8621	-2.97427	-2.61198	0.429223	4.7962	0.0770007	0.458108	0.291078	0.3625	0.268675	0.331038
ASV8048_Jeotgalibaca.arthritidis.RS_GCF_011100465_1.	-2.90991	-3.03635	-2.63515	0.496329	4.50589	0.0940955	0.4538	0.296407	0.367025	0.234393	0.293781
ASV334_Butyricimonas.sp003479425.RS_GCF_003479425_1.	5.73182	5.66401	5.8723	0.365906	5.80169	0.0547165	0.472306	0.268422	0.36769	0.349935	0.451589
ASV3039_Family_UBA1829	-2.88831	-3.02696	-2.58325	0.543608	4.66898	0.098613	0.44871	0.29452	0.368858	0.208597	0.265444
ASV309_Order_Enterobacterales	-1.71701	-1.94924	-1.19619	0.704188	5.78917	0.105542	0.44971	0.290229	0.371144	0.129951	0.184231
ASV137_UBA1067.sp002449695.GB_GCA_002449695_1.	-1.53997	-1.7316	-1.10377	0.721734	5.67113	0.110485	0.443711	0.294449	0.373458	0.132348	0.18759
ASV58_CAG.521.sp000437635.GB_GCA_000437635_1.	5.83471	4.94862	7.18229	0.317608	8.38509	0.0348045	0.474105	0.276437	0.379386	0.528889	0.618346
ASV9364_Alkalibacterium.sp002500855.RS_GCF_009935905_1.	-2.94982	-3.07694	-2.67789	0.37753	4.42136	0.0742533	0.4614	0.309786	0.379609	0.252823	0.311866
ASV9062_Family_Saccharimonadaceae	-2.93194	-3.06088	-2.65211	0.513217	4.41239	0.101712	0.4502	0.30938	0.380227	0.257064	0.315811
ASV7686_XBB1006.sp900115795.RS_GCF_900115795_1.	-2.89724	-3.01876	-2.63508	0.451477	4.50716	0.087262	0.4558	0.312373	0.383789	0.25942	0.320333
ASV1100_UBA4951.sp900542595.GB_GCA_900542595_1.	-2.96755	-3.08744	-2.70688	0.355689	4.43929	0.0705647	0.4644	0.313204	0.385688	0.25596	0.316102
ASV7333_UBA945.sp900197595.RS_GCF_900197595_1.	-2.95699	-3.08123	-2.68239	0.377739	4.47174	0.0764282	0.4584	0.31384	0.386317	0.253493	0.314617
ASV5250_Genus_Corynebacterium	-2.73256	-2.85188	-2.47584	0.45323	4.74122	0.0810164	0.4596	0.313773	0.387839	0.287281	0.350221
ASV502_Genus_Treponema_D	-2.65991	-2.78313	-2.40596	0.494164	4.58482	0.0915553	0.4548	0.316968	0.391368	0.273876	0.337465
ASV108_Anaerofilum.sp002160015.RS_GCF_002160015_1.	6.16706	6.15205	6.18525	-0.06884	4.38549	-0.0109044	0.4912	0.290176	0.395286	0.865943	0.900089
ASV812_UBA4855.sp900540365.GB_GCA_900540365_1.	-2.95649	-3.07376	-2.69914	0.354659	4.40988	0.0694466	0.463907	0.324042	0.396109	0.261582	0.323443
ASV1259_CAG.462.sp900291465.RS_GCF_900291465_1.	-2.90179	-3.0316	-2.61581	0.379282	4.46179	0.0714076	0.461508	0.325551	0.397158	0.261076	0.320346
ASV4741_Pradoshia.eiseniae.RS_GCF_002946355_1.	-2.9629	-3.07989	-2.71184	0.318318	4.49872	0.0670049	0.4664	0.326251	0.398455	0.273682	0.335456
ASV8286_Family_Enterobacteriaceae	-2.82532	-2.94458	-2.5645	0.436803	4.52563	0.0811703	0.457	0.331052	0.406497	0.277624	0.340498
ASV5101_Genus_UBA1232	-2.92788	-3.04642	-2.67437	0.374727	4.41724	0.073096	0.463	0.331457	0.407481	0.281236	0.344412
ASV3093_DTU089.sp002069015.GB_GCA_002069015_1.	-2.97254	-3.08892	-2.72504	0.38759	4.45407	0.072112	0.463507	0.33467	0.40779	0.285032	0.346771
ASV4908_Ureaplasma.urealyticum.RS_GCF_000169535_1.	-2.87814	-2.99306	-2.63515	0.447669	4.63859	0.080254	0.4576	0.333084	0.408278	0.286985	0.351045
ASV3058_Family_CAG.312	-2.40813	-2.54346	-2.12214	0.518756	4.90066	0.0925979	0.454509	0.331776	0.408596	0.285525	0.350857
ASV8183_Rothia.terrae.RS_GCF_012396615_1.	-2.93874	-3.05285	-2.68485	0.364995	4.40394	0.072173	0.465907	0.337026	0.410178	0.284684	0.34785
ASV9649_Aureimonas_A.sp001425485.RS_GCF_001425485_1.	-2.93813	-3.04855	-2.70213	0.323901	4.51555	0.0613255	0.4668	0.337045	0.41037	0.295009	0.357438
ASV1646_Thermoanaerosceptrum.fracticalcis.RS_GCF_000746025_2.	-2.62453	-2.59336	-2.67978	-0.210736	5.00034	-0.0374774	0.480704	0.337039	0.412928	0.449366	0.518572
ASV5552_UBA9732.sp902781545.GB_GCA_902781545_1.	-2.97263	-3.08588	-2.7297	0.380544	4.48725	0.0699994	0.4638	0.341691	0.415119	0.291083	0.352566
ASV2064_Zag111.sp001899395.GB_GCA_001899395_1.	-2.96928	-3.08171	-2.72291	0.259218	4.45062	0.0499715	0.473	0.345023	0.418923	0.290328	0.353773
ASV3797_Leuconostoc.lactis.GB_GCA_014651235_1.	-2.96001	-3.07014	-2.71818	0.446032	4.42263	0.0889475	0.457908	0.343532	0.419661	0.293467	0.356592
ASV12812_Family_Staphylococcaceae	-2.95769	-3.07011	-2.71887	0.318707	4.43807	0.0603689	0.4696	0.349668	0.423263	0.296239	0.360393
ASV120_Schaedlerella.sp004556565.GB_GCA_004556565_1.	3.14517	3.3411	2.78424	-0.662245	6.33506	-0.0971147	0.4562	0.32224	0.423536	0.17293	0.255514
ASV213_Massiliomicrobiota.sp002160865.RS_GCF_002160865_1.	5.21072	5.1175	5.35587	0.0954634	3.49069	0.0184334	0.488902	0.318652	0.423867	0.570386	0.655411
ASV769_UBA1103.sp013333515.GB_GCA_013333515_2.	-2.96386	-3.07032	-2.72805	0.3478	4.51112	0.0693281	0.467107	0.351631	0.424524	0.301817	0.36499
ASV5605_2011.GWC2.44.17.sp001029695.GB_GCA_001029695_1.	-2.95604	-3.06598	-2.71824	0.388436	4.45267	0.074182	0.459708	0.354162	0.426852	0.301935	0.364639
ASV19_Family_Gastranaerophilaceae	8.65802	8.69971	8.53597	-0.153662	4.1748	-0.0324095	0.4814	0.318877	0.429979	0.495617	0.590377
ASV15017_Kingdom_	-2.83915	-2.94568	-2.60962	0.370106	4.50396	0.07241	0.4626	0.357696	0.432104	0.30583	0.369762
ASV128_Family_Acutalibacteraceae	7.87212	7.85626	7.9178	-0.00280011	1.80959	-0.0010872	0.4992	0.321743	0.433639	0.895694	0.922318
ASV9605_Agrobacterium.sp900013535.RS_GCF_005221385_1.	-2.91259	-3.01537	-2.68871	0.329859	4.49823	0.0581548	0.468106	0.35978	0.435101	0.314714	0.380029
ASV2915_Proteus.sp001722135.RS_GCF_001722135_1.	-2.71609	-2.82454	-2.49237	0.411873	4.88422	0.0745965	0.4628	0.357475	0.435422	0.347917	0.415816
ASV1011_SCTM01.sp004297485.GB_GCA_004297485_1.	-2.93884	-3.04779	-2.69707	0.344583	4.53946	0.065051	0.467107	0.360683	0.43624	0.306278	0.370624
ASV381_Class_Spirochaetia	-2.87795	-2.98642	-2.64857	0.382114	4.47188	0.0714803	0.4638	0.367378	0.444191	0.315302	0.380872
ASV740_Genus_Anaeroglobus	-2.76667	-2.86652	-2.54763	0.306753	5.10437	0.0550855	0.471106	0.369596	0.449043	0.329434	0.398147
ASV498_Family_CAG.917	-1.42606	-1.57366	-1.11011	0.512	6.53499	0.0709557	0.467107	0.363347	0.452978	0.365275	0.44413
ASV7735_Genus_Kocuria	-2.94067	-3.04315	-2.72356	0.501414	4.47048	0.0961516	0.454509	0.37893	0.455	0.327904	0.394766
ASV3067_Genus_Nitrosomonas	-1.82556	-1.73535	-1.99498	-0.454266	5.04029	-0.0830242	0.461908	0.377023	0.459578	0.333592	0.405417
ASV1186_Genus_Brachyspira	-2.93944	-3.03865	-2.72538	0.381149	4.39632	0.0754855	0.463507	0.386034	0.462436	0.328107	0.395885
ASV8124_SFGY01.sp004556455.GB_GCA_004556455_1.	-2.92781	-3.02093	-2.72218	0.323526	4.51629	0.0572082	0.465107	0.388917	0.465147	0.355327	0.421054
ASV3367_Family_Butyricicoccaceae	-2.88977	-3.0033	-2.64697	0.403864	4.47099	0.081088	0.462507	0.3915	0.467	0.326381	0.389556
ASV3195_UMGS1071.sp900548305.GB_GCA_900548305_1.	-2.43966	-2.53133	-2.24332	0.395481	5.26724	0.0663647	0.463507	0.394843	0.475551	0.383298	0.455525
ASV5917_Domibacillus.enclensis.RS_GCF_900156125_1.	-2.9125	-3.00584	-2.72078	0.22198	4.50915	0.0415539	0.476705	0.402059	0.478845	0.376197	0.443111
ASV356_Spiro.01.sp900769955.RS_GCF_900769955_1.	-2.85494	-2.95289	-2.63847	0.373504	4.69852	0.0694961	0.4636	0.400194	0.47887	0.366187	0.433656
ASV4172_NSJ.53.sp014384795.GB_GCA_014384795_1.	-1.37774	-1.26249	-1.59018	-0.395523	4.65477	-0.0716865	0.465107	0.400898	0.483585	0.315724	0.389214
ASV88_UMGS1872.sp014237695.GB_GCA_014237695_1.	3.75305	3.62545	4.23539	0.683534	4.99937	0.118632	0.441312	0.386483	0.487535	0.0626287	0.113483
ASV6169_CAG.115.sp900768705.RS_GCF_900768705_1.	-2.93229	-3.03227	-2.72004	0.287032	4.58373	0.0525481	0.470906	0.413309	0.489999	0.349238	0.415322
ASV2309_Order_RFN20	-2.79826	-2.90922	-2.56848	0.189122	4.78878	0.0382292	0.4818	0.412188	0.490606	0.339786	0.407538
ASV226_Ruthenibacterium.sp900546885.GB_GCA_900546885_1.	5.79161	5.71063	5.97649	0.211545	3.58729	0.0440613	0.471306	0.388832	0.495877	0.446412	0.54455
ASV8992_Paracoccus.sp004335005.RS_GCF_004335005_1.	-2.83455	-2.90777	-2.67801	0.294102	4.502	0.0571475	0.471306	0.417761	0.496554	0.403912	0.473678
ASV9126_Pseudomonas_E.marginalis.RS_GCF_900105325_1.	-2.88244	-2.97279	-2.69073	0.279165	4.50466	0.0561202	0.4722	0.421841	0.498152	0.365787	0.433159
ASV1265_Genus_Enterococcus_B	-1.53697	-1.48418	-1.64291	-0.306651	5.32578	-0.0504419	0.477105	0.414727	0.498419	0.434876	0.509136
ASV1343_Lachnospira.pectinoschiza_B.RS_GCF_900103815_1.	-1.57535	-1.55161	-1.61549	-0.204031	5.69267	-0.0321161	0.4854	0.414085	0.498632	0.475351	0.549205
ASV10458_CAG.594.sp900759985.RS_GCF_900759985_1.	-2.91636	-3.0006	-2.73247	0.189245	4.49288	0.0359134	0.479904	0.421064	0.49922	0.397045	0.463331
ASV10247_Exiguobacterium.sp902362975.RS_GCF_902362975_1.	-2.89432	-2.98812	-2.69588	0.274559	4.54582	0.0531369	0.4726	0.423843	0.500438	0.379117	0.446502
ASV1547_Enorma.burkinafasonensis.RS_GCF_902150035_1.	-2.40757	-2.51197	-2.18866	0.377333	6.2239	0.0540806	0.469306	0.418243	0.501664	0.409901	0.481427
ASV3513_Genus_Lysinibacillus	-2.92011	-3.0121	-2.71803	0.314023	4.5696	0.0585881	0.471706	0.428368	0.505856	0.384058	0.451221
ASV80_Family_UBA1067	-2.73619	-2.85716	-2.48553	0.416735	4.65785	0.0744158	0.4602	0.427289	0.50738	0.33684	0.403163
ASV1976_CAAFZY01.sp900767645.RS_GCF_900767645_1.	-2.93523	-3.03429	-2.72065	0.353255	4.55587	0.0633895	0.466707	0.432367	0.509712	0.349156	0.415566
ASV7243_Paenochrobactrum.gallinarii.RS_GCF_014205685_1.	-2.89879	-2.97801	-2.72916	0.117551	4.54011	0.022642	0.488102	0.432824	0.510987	0.39946	0.46865
ASV7980_Genus_Enterococcus_A	-2.82227	-2.89859	-2.66078	0.164613	4.46195	0.0324926	0.485303	0.433159	0.511048	0.405	0.474193
ASV9146_Ruminococcus_F.champanellensis.RS_GCF_000210095_1.	-2.90847	-2.98884	-2.73648	0.313454	4.46509	0.0558322	0.4696	0.435301	0.512141	0.397105	0.46567
ASV490_Family_Acetivibrionaceae	1.21081	1.41766	0.615078	-0.312327	5.05228	-0.0573252	0.473505	0.428836	0.521009	0.382149	0.472414
ASV8215_CAG.302.sp002375205.GB_GCA_002375205_1.	-2.90449	-2.98162	-2.73671	0.285402	4.53434	0.0530693	0.472106	0.444545	0.522509	0.415523	0.483463
ASV9868_UBA3789.sp002369415.GB_GCA_002369415_1.	-2.87971	-2.95181	-2.72319	0.175859	4.51302	0.0330597	0.481504	0.446392	0.523485	0.418916	0.487189
ASV7350_Rs.D84.sp902801125.GB_GCA_902801125_1.	-2.84802	-2.9199	-2.70129	0.103747	4.41882	0.0184761	0.489102	0.445315	0.523675	0.421167	0.491018
ASV5408_Methanomassiliicoccus.luminyensis.RS_GCF_000308215_1.	-2.75895	-2.83571	-2.59676	0.199533	4.58681	0.0361346	0.4816	0.445465	0.52454	0.418868	0.489505
ASV8438_RQZE01.sp003858585.RS_GCF_003858585_1.	-2.90457	-2.98017	-2.7437	0.338024	4.56047	0.0659473	0.4678	0.453972	0.533923	0.425655	0.495051
ASV86_Ligilactobacillus.araffinosus.GB_GCA_001435375_1.	5.99928	5.877	6.2668	0.38062	3.98016	0.0820769	0.455	0.430122	0.533949	0.210898	0.302474
ASV3348_Ruminococcus_C.callidus.RS_GCF_000468015_1.	-2.6414	-2.61141	-2.69448	-0.132406	4.78419	-0.0224995	0.488502	0.455884	0.535849	0.477217	0.547627
ASV3848_CAG.127.sp900319515.GB_GCA_014337155_1.	-2.85952	-2.95962	-2.65377	0.417537	4.60507	0.0786334	0.463307	0.458284	0.538004	0.391465	0.460588
ASV6120_Genus_Glutamicibacter	-2.88517	-2.96432	-2.72933	0.266923	4.57698	0.0459495	0.473705	0.463225	0.541728	0.420931	0.490801
ASV262_UBA1436.sp002432025.GB_GCA_002432025_1.	-1.51862	-1.74737	-1.01455	0.579958	6.33103	0.0777528	0.4602	0.459529	0.544474	0.215574	0.283945
ASV7172_Methylobacterium.sp008000895.RS_GCF_008000895_1.	-2.90197	-2.9795	-2.7377	0.312287	4.51154	0.0612045	0.4678	0.465028	0.544635	0.426533	0.497013
ASV475_UBA1174.sp902791965.GB_GCA_902791965_1.	-2.02197	-2.07327	-1.91763	-0.00767232	5.72923	-0.0012936	0.499	0.463288	0.54551	0.591124	0.660486
ASV6116_Pseudomonas_A.stutzeri_AE.RS_GCF_000327065_1.	-2.82601	-2.89562	-2.67834	0.222547	4.56159	0.0426552	0.478104	0.469515	0.548818	0.443322	0.513935
ASV2651_Latilactobacillus.curvatus.RS_GCF_004101845_1.	-2.86489	-2.96545	-2.65591	0.278294	4.67079	0.0565159	0.473105	0.473056	0.551159	0.377274	0.444823
ASV6990_Genus_TM7x	-2.86161	-2.92633	-2.73394	0.235851	4.44531	0.0453041	0.4776	0.473384	0.552268	0.460752	0.530388
ASV3758_Syntrophomonas_B.zehnderi.RS_GCF_000983115_1.	-1.92251	-1.85668	-2.05581	-0.175591	4.56792	-0.0339346	0.4824	0.474379	0.555011	0.462555	0.535832
ASV6051_Genus_Enterococcus_D	-2.90629	-2.98674	-2.74086	0.287835	4.53713	0.05611	0.4698	0.477203	0.555268	0.424596	0.493181
ASV4733_MWCQ01.sp002070105.GB_GCA_002070105_1.	-2.54194	-2.50379	-2.62139	-0.189623	4.62528	-0.0359906	0.4808	0.475782	0.556423	0.490283	0.560514
ASV4798_Clostridium_P.perfringens.RS_GCF_000013285_1.	-2.84391	-2.91421	-2.69662	0.202391	4.73204	0.0381524	0.4782	0.477204	0.556682	0.448216	0.517486
ASV816_Family_Sphaerochaetaceae	-2.78576	-2.85645	-2.63552	0.252018	4.7375	0.0474409	0.474105	0.477631	0.558134	0.451102	0.522236
ASV7415_Marseille.P2935.sp900104565.RS_GCF_900104565_1.	-2.80313	-2.85828	-2.69184	0.106916	4.50106	0.0198043	0.4888	0.480539	0.559309	0.486968	0.555993
ASV366_UBA11452.sp002069785.GB_GCA_002069785_1.	1.47972	1.20906	2.13036	0.290005	6.37083	0.0399004	0.480304	0.470817	0.559688	0.374028	0.465307
ASV5722_UBA9506.sp003506415.GB_GCA_014384785_1.	-2.63084	-2.69406	-2.50066	0.19754	4.717	0.0357664	0.481104	0.482391	0.56137	0.467592	0.538003
ASV4931_Order_Erysipelotrichales	-2.68718	-2.69454	-2.67062	-0.131287	4.88927	-0.0220192	0.4888	0.486069	0.564511	0.537652	0.606331
ASV6178_Saccharimonas.sp010202265.RS_GCF_010202265_1.	-2.86167	-2.9291	-2.72028	0.105144	4.54403	0.0199487	0.4896	0.488216	0.566529	0.456954	0.526446
ASV3579_Genus_14.2	-2.66016	-2.67534	-2.6292	-0.0295061	4.80263	-0.00590392	0.496101	0.486703	0.566731	0.543679	0.612792
ASV5351_Eubacterium_F.sp003491505.RS_GCF_003477605_1.	-2.87117	-2.94483	-2.71822	0.163514	4.59801	0.0331305	0.483	0.490775	0.570538	0.45952	0.528989
ASV249_Mucispirillum.schaedleri.RS_GCF_000487995_1.	-1.93864	-1.96367	-1.88776	0.0135413	5.79274	0.00171348	0.4988	0.493436	0.574497	0.596537	0.663242
ASV358_Lachnoclostridium_A.edouardi.RS_GCF_900240245_1.	1.8173	1.92307	1.58177	0.337078	6.68957	0.0435031	0.4802	0.485345	0.57609	0.570829	0.650729
ASV2455_Nitratidesulfovibrio.sp011682075.RS_GCF_011682075_1.	-2.91856	-3.00868	-2.72703	0.301748	4.64864	0.0585056	0.4684	0.496446	0.576477	0.397049	0.465733
ASV826_Clostridium.cuniculi.RS_GCF_004353185_1.	-1.72028	-1.79482	-1.56982	0.264393	6.01777	0.0415747	0.4806	0.497513	0.580328	0.504558	0.578423
ASV7512_Enteroscipio.sp000270285.RS_GCF_000270285_1.	-2.68808	-2.73982	-2.57823	0.136892	4.54342	0.0267545	0.485903	0.506895	0.585873	0.495021	0.565546
ASV4031_WQXH01.sp009784425.GB_GCA_009784425_1.	-2.68275	-2.71185	-2.62053	0.044109	4.59376	0.0104487	0.4952	0.510732	0.591834	0.515154	0.587043
ASV535_Parabacteroides_B.pacaensis.RS_GCF_900292045_1.	-2.7159	-2.77074	-2.60726	0.0208332	5.16218	0.00294648	0.4988	0.512051	0.59292	0.525846	0.596514
ASV3224_MARSEILLE.P3954.sp900604345.RS_GCF_900604345_1.	-2.12069	-2.10474	-2.15231	-0.10419	4.9219	-0.0184758	0.4928	0.513133	0.593507	0.528929	0.599586
ASV4442_D5.sp014385025.GB_GCA_014385025_1.	-2.37801	-2.44691	-2.23202	0.1654	4.88205	0.0300938	0.484303	0.513524	0.593664	0.488699	0.560853
ASV2677_UBA9502.sp003480315.RS_GCF_003480315_1.	-2.48626	-2.50903	-2.44038	-0.0645423	5.36389	-0.0117191	0.4928	0.512605	0.593674	0.560271	0.630145
ASV2301_Family_Peptostreptococcaceae	-2.82042	-2.89215	-2.6745	0.0984576	4.97142	0.0183321	0.4906	0.514694	0.593752	0.469981	0.539144
ASV5111_Slackia_A.piriformis.RS_GCF_000296445_1.	-2.76431	-2.79826	-2.69439	0.0906269	4.62399	0.0174053	0.490702	0.516061	0.595396	0.520652	0.590364
ASV6717_Family_Enterococcaceae	-2.73754	-2.78795	-2.63989	0.0906959	4.58849	0.018472	0.490102	0.5197	0.596637	0.510791	0.580246
ASV2193_Mesosutterella.massiliensis.RS_GCF_001182045_1.	-2.86579	-2.9381	-2.7152	0.228529	4.81466	0.0398145	0.478904	0.519419	0.598645	0.452443	0.521897
ASV4970_UBA2730.sp900320505.GB_GCA_900320505_1.	-2.56407	-2.56833	-2.55488	-0.0778874	4.70542	-0.0149563	0.493	0.521987	0.601304	0.542611	0.611249
ASV2082_992a.sp001940245.RS_GCF_001940245_1.	-2.82778	-2.88073	-2.71534	0.104758	4.71856	0.0199654	0.489302	0.532996	0.612211	0.51254	0.582542
ASV1130_Romboutsia_A.weinsteinii.RS_GCF_002250835_2.	-2.81616	-2.88739	-2.67149	0.14575	4.84047	0.024874	0.4868	0.536383	0.61536	0.45108	0.52328
ASV4467_NSJ.40.sp014384705.GB_GCA_014384705_1.	-1.94469	-1.91366	-2.00591	-0.070622	4.58219	-0.0133257	0.494101	0.546881	0.624945	0.569359	0.637326
ASV3751_Christensenella.minuta.RS_GCF_003628755_1.	-1.9266	-1.90553	-1.9666	-0.0807041	4.7815	-0.014628	0.4922	0.546776	0.62625	0.574948	0.643704
ASV2799_Traorella.massiliensis.RS_GCF_900104665_1.	-2.76798	-2.81399	-2.66476	0.0830365	4.85525	0.0159546	0.492901	0.552752	0.630574	0.52703	0.596511
ASV1522_CAG.873.sp001701165.GB_GCA_001701165_1.	-2.51046	-2.56693	-2.39594	0.0226095	5.13195	0.00417379	0.4986	0.564134	0.642842	0.552935	0.620293
ASV1389_Zag1.sp001765415.GB_GCA_001765415_1.	-2.50701	-2.60198	-2.31567	0.134468	5.74743	0.0183607	0.490302	0.566762	0.645138	0.496648	0.567852
ASV1350_UBA71.sp900767505.RS_GCF_900767505_1.	-2.05386	-2.06241	-2.03387	-0.193915	5.85788	-0.0316223	0.4838	0.569514	0.647183	0.594938	0.662754
ASV93_Sutterella.wadsworthensis_A.RS_GCF_000297775_1.	0.0157681	-0.0083762	0.0685919	0.21434	7.20775	0.0286933	0.486703	0.565938	0.649314	0.652904	0.718028
ASV1417_Aerococcus.urinaeequi.RS_GCF_001543205_1.	-2.09642	-2.11875	-2.05079	-0.0377584	5.56349	-0.00619506	0.4976	0.573118	0.652377	0.599374	0.667882
ASV367_Intestinimonas.timonensis.RS_GCF_900626145_1.	6.60976	6.43547	6.91969	0.382479	1.89105	0.147159	0.4114	0.566409	0.655875	0.00331705	0.00979114
ASV1108_Family_Rikenellaceae	-2.44471	-2.4827	-2.36652	0.115065	5.31311	0.0195499	0.489	0.578577	0.656354	0.55111	0.622512
ASV870_UBA1829.sp900549045.GB_GCA_900549045_1.	0.0880743	0.159488	-0.0413383	-0.240304	6.62394	-0.034439	0.485703	0.581238	0.661129	0.615915	0.685694
ASV312_Olsenella_E.sp002159625.RS_GCF_002159625_1.	-2.43283	-2.48769	-2.31348	0.114022	5.91186	0.0188543	0.491	0.58377	0.66217	0.542204	0.612485
ASV1654_Family_Desulfovibrionaceae	-1.9509	-1.98051	-1.89441	-0.0170228	5.30387	-0.0030273	0.4985	0.591194	0.669218	0.61067	0.678472
ASV754_Genus_UBA2866	-2.20198	-2.27064	-2.06686	0.136408	5.24686	0.0226147	0.489702	0.597285	0.67338	0.556579	0.62823
ASV853_Blautia.sp000432195.RS_GCF_902363515_1.	-2.03127	-2.13993	-1.81718	0.299076	6.00632	0.046535	0.475305	0.613081	0.688305	0.528646	0.59943
ASV134_Genus_Oscillibacter	7.00185	6.95054	7.15982	0.0894635	1.89324	0.038556	0.4776	0.601119	0.689371	0.477667	0.57213
ASV484_Parasutterella.excrementihominis.RS_GCF_000205025_1.	-1.2543	-1.2909	-1.17918	0.235382	6.91795	0.02872	0.4846	0.646945	0.719192	0.639556	0.705874
ASV18_UBA9475.sp002161235.RS_GCF_002161235_1.	7.98867	7.96076	8.0655	0.117754	3.6226	0.0277362	0.486	0.642237	0.725522	0.434188	0.533838
ASV800_Massilicoli.timonensis.RS_GCF_900199515_1.	0.229564	0.307001	0.0796622	0.0859982	6.7752	0.0125971	0.494501	0.679372	0.749581	0.742527	0.79758
ASV96_Lachnoclostridium_B.sp002160985.RS_GCF_002160985_1.	6.33421	6.22354	6.55025	0.249606	2.14489	0.077145	0.449	0.683432	0.757131	0.0870702	0.147794
ASV515_Victivallis.sp002998355.RS_GCF_002998355_1.	5.36925	5.40451	5.31281	-0.0813698	3.49964	-0.0184282	0.490502	0.694369	0.764936	0.847393	0.885565
ASV247_Eubacterium_R.sp900539845.GB_GCA_900539845_1.	3.91916	3.86664	4.07265	-0.0856305	7.35696	-0.0105644	0.495301	0.720018	0.785972	0.866693	0.899686
ASV104_CAG.475.sp002449145.GB_GCA_002449145_1.	6.55737	6.43284	6.92489	0.236025	4.99176	0.0398792	0.472306	0.741583	0.804238	0.371573	0.473916
ASV301_Merdibacter.sp900543035.GB_GCA_900543035_1.	4.9919	4.9379	5.15165	0.274141	4.956	0.0472133	0.4686	0.75417	0.813302	0.371422	0.472552
ASV109_Genus_Flavonifractor	8.72104	8.68919	8.77896	0.0642667	1.42133	0.0385309	0.480704	0.76106	0.821796	0.46749	0.562644

## Sheet: ALDEx2_13
	rab.all	rab.win.PA1	rab.win.PA3	diff.btw	diff.win	effect	overlap	we.ep	we.eBH	wi.ep	wi.eBH
ASV135_CAG.831.sp902388455.GB_GCA_902388455_1.	2.59364	1.29711	9.93331	8.61213	4.01157	2.25882	0.00480009	3.62e-97	1.38e-94	1.02e-36	3.87e-34
ASV249_Mucispirillum.schaedleri.RS_GCF_000487995_1.	-0.971255	-1.87976	7.76718	9.4608	4.37184	1.96766	0.0531894	4.97e-66	8.75e-64	5.08e-30	2.26e-28
ASV16_Cloacibacillus.porcorum.RS_GCF_001701045_1.	3.00405	1.86602	8.75438	7.16432	5.52691	1.14947	0.1508	1.59e-53	1.52e-51	1.69e-18	1.85e-17
ASV132_Duodenibacillus.sp003472385.RS_GCF_003472385_1.	1.05664	-0.17498	5.72508	5.85368	4.9508	0.984699	0.191162	1.1e-36	3.89e-35	1.46e-15	1.11e-14
ASV110_Mailhella.sp900553065.GB_GCA_900553065_1.	5.97907	3.99575	8.17987	3.76525	4.72379	0.697227	0.223	2.02e-35	7.72e-34	1.09e-12	6.28e-12
ASV4_Phocaeicola.dorei.RS_GCF_013009555_1.	10.1185	9.5205	12.3146	2.81155	3.07117	0.826336	0.143571	6.26e-34	2.05e-32	6.91e-20	9.55e-19
ASV25_Family_Lachnospiraceae	10.948	11.1559	9.34866	-1.82167	1.14745	-1.5176	0.0395921	1.99e-32	6.57e-31	8.9e-32	5.85e-30
ASV816_Family_Sphaerochaetaceae	-2.0237	-2.76443	6.46456	9.18647	3.87519	2.24559	0.0265947	2.35e-31	6.62e-30	8.89e-33	6.85e-31
ASV309_Order_Enterobacterales	-0.968535	-1.87559	6.20281	8.28852	4.44952	1.70432	0.0596	2.78e-29	7.1e-28	4.07e-29	1.46e-27
ASV83_Family_Ruminococcaceae	9.0598	9.28469	7.10238	-2.17851	1.45995	-1.42457	0.0537892	3.16e-29	8.75e-28	4.42e-30	1.98e-28
ASV178_Family_Bacteroidaceae	-1.35735	-2.14776	7.80701	9.96608	4.2924	2.1715	0.0291942	9.52e-27	2.03e-25	2.3e-32	1.65e-30
ASV526_RC9.sp000434935.GB_GCA_000434935_1.	-1.72819	-2.50461	8.48323	10.7093	4.57291	2.21553	0.0314	1.69e-24	2.79e-23	9.23e-32	5.27e-30
ASV12_Prevotella.rara.RS_GCF_001275135_1.	1.53692	0.270689	9.19375	8.36987	6.46591	1.10075	0.1546	4.19e-22	7.07e-21	1.84e-18	1.98e-17
ASV142_Dialister.sp900765565.GB_GCA_900765565_1.	6.14674	6.84997	0.00393084	-6.58197	4.69598	-1.28714	0.1014	1.4e-18	1.68e-17	4.09e-24	8.07e-23
ASV29_Enterocloster.sp001517625.RS_GCF_001517625_2.	8.36639	8.68756	4.39387	-4.26601	2.2166	-1.85069	0.025	1.45e-18	1.96e-17	1.35e-33	1.65e-31
ASV1259_CAG.462.sp900291465.RS_GCF_900291465_1.	-2.31861	-2.94765	6.63253	8.8368	4.7506	1.64069	0.0792	2.01e-18	2.52e-17	5.21e-25	1.05e-23
ASV112_Family_Megasphaeraceae	-1.72742	-2.37723	8.33165	9.90372	6.16122	1.34518	0.1162	1.05e-16	9.49e-16	4.86e-21	7.05e-20
ASV93_Sutterella.wadsworthensis_A.RS_GCF_000297775_1.	1.03422	0.0686931	5.71932	5.45184	4.91873	0.958201	0.177564	1.48e-16	1.39e-15	5.74e-17	4.99e-16
ASV40_Order_Christensenellales	9.24393	9.44222	7.3599	-2.05877	2.08438	-0.9277	0.154569	1.71e-16	2.25e-15	4.73e-19	5.7e-18
ASV10_Lawsonibacter.sp002160305.RS_GCF_002160305_1.	9.79595	10.0032	8.71958	-1.25504	1.03527	-1.14618	0.0924	1.55e-15	1.12e-14	1.73e-24	3.69e-23
ASV312_Olsenella_E.sp002159625.RS_GCF_002159625_1.	-1.73713	-2.39899	6.52124	8.70955	5.68226	1.29099	0.124775	1.95e-15	1.51e-14	5.33e-21	7.66e-20
ASV162_Genus_Ruminococcus_D	5.94136	6.29514	0.679468	-5.57787	4.76628	-1.08834	0.098	3.23e-15	2.82e-14	2.05e-24	4.31e-23
ASV230_UMGS1518.sp900552575.RS_GCF_903645315_1.	-0.850305	-1.72565	4.57831	6.08724	5.35467	0.967436	0.188362	5.9e-15	4.29e-14	1.11e-14	7.35e-14
ASV51_UBA5446.sp900752445.GB_GCA_900752445_1.	7.82197	8.08985	6.17756	-1.82688	1.86145	-0.892358	0.160568	5.25e-15	4.85e-14	4.18e-18	4.24e-17
ASV262_UBA1436.sp002432025.GB_GCA_002432025_1.	-0.826889	-1.66911	6.32741	7.14947	5.84616	1.08663	0.145771	1.11e-14	7.74e-14	1.14e-18	1.19e-17
ASV105_NSJ.54.sp014385095.GB_GCA_014385095_1.	7.48222	7.76725	4.00467	-3.73966	2.47148	-1.3837	0.0691862	2.33e-14	1.67e-13	3.28e-28	1.03e-26
ASV58_CAG.521.sp000437635.GB_GCA_000437635_1.	6.267	5.02394	6.65312	1.9377	5.3975	0.294634	0.415717	3.21e-14	3e-13	0.0345351	0.062046
ASV23_Bacteroides.uniformis.RS_GCF_000154205_1.	9.48617	9.16824	11.1072	1.6273	2.56435	0.5422	0.260548	1.81e-13	1.49e-12	3.84e-10	1.67e-09
ASV102_CHKCI001.sp900045905.RS_GCF_900045905_1.	4.28734	4.77355	-0.521922	-5.24559	5.17143	-0.92247	0.15057	2.56e-13	1.77e-12	2.72e-18	2.78e-17
ASV50_Acutalibacter.timonensis.RS_GCF_900048895_1.	7.76124	8.10334	5.75932	-2.48214	1.81062	-1.31165	0.0634	6.43e-13	3.91e-12	1.17e-28	3.95e-27
ASV5_Mediterraneibacter.sp002159505.RS_GCF_002159505_1.	10.6697	10.9291	9.91852	-1.07028	1.55017	-0.648526	0.235353	6.39e-13	4.87e-12	1.58e-11	8.04e-11
ASV91_UMGS1004.sp900761685.RS_GCF_900761685_1.	8.24725	8.55473	5.62659	-3.00932	2.22562	-1.28181	0.0527895	1.46e-12	8.44e-12	4.23e-30	1.93e-28
ASV118_Anaeromassilibacillus.sp002159845.RS_GCF_002159845_1.	5.34402	5.7888	2.17724	-3.86541	3.94428	-0.912847	0.1034	1.44e-12	8.7e-12	2.29e-24	4.79e-23
ASV1500_Monoglobus.pectinilyticus.RS_GCF_002874775_1.	1.83126	2.45635	-2.35329	-4.59831	4.60383	-0.901703	0.152	1.49e-12	9.13e-12	5.62e-17	4.5e-16
ASV177_Eisenbergiella.sp900066775.RS_GCF_003481005_1.	4.8948	5.53541	1.92098	-3.97743	4.62786	-0.807747	0.1542	2.45e-12	1.42e-11	2.97e-19	3.67e-18
ASV276_Extibacter.hylemonae.RS_GCF_008281175_1.	3.54005	4.11617	-0.693756	-4.39881	4.91226	-0.820998	0.1574	2.32e-12	1.48e-11	2e-17	1.79e-16
ASV623_CAG.465.sp000433755.GB_GCA_000433755_1.	2.78484	3.61561	-1.95239	-4.95455	5.64135	-0.798565	0.194761	3.94e-12	2.27e-11	2.27e-14	1.42e-13
ASV260_UMGS1781.sp900554635.GB_GCA_900554635_1.	8.5761	8.76332	7.28037	-1.51691	1.88599	-0.74339	0.187962	3.6e-12	2.48e-11	3.69e-15	2.64e-14
ASV241_UBA7173.sp004102805.RS_GCF_004102805_1.	0.676749	-0.443254	5.61396	5.46241	5.91613	0.775072	0.244751	8.08e-12	4.07e-11	1.17e-10	5.28e-10
ASV210_Class_Bacilli	3.34234	3.97269	-1.78386	-5.14576	5.93975	-0.799424	0.1916	7.03e-12	4.15e-11	2.37e-14	1.53e-13
ASV348_Bariatricus.comes_A.RS_GCF_013300725_1.	3.1746	3.84734	-0.373762	-4.20878	4.62655	-0.850005	0.146571	9.99e-12	5.31e-11	2.57e-18	2.59e-17
ASV324_Vallitalea.guaymasensis.RS_GCF_003313305_1.	3.25426	4.01478	-0.93785	-4.28205	5.34622	-0.743598	0.1806	2.91e-11	1.6e-10	1.12e-15	8.2e-15
ASV891_UBA4626.sp002406115.GB_GCA_002406115_1.	0.930637	2.40655	-2.44629	-4.48812	5.50428	-0.704086	0.218756	5.29e-11	2.77e-10	4.07e-11	1.78e-10
ASV205_CAG.492.sp900557045.GB_GCA_900557045_1.	8.96656	9.26702	6.97503	-2.30053	2.02397	-1.05925	0.1014	6.66e-11	3.13e-10	2.24e-24	4.72e-23
ASV95_Anaerotignum.lactatifermentans.RS_GCF_900142265_1.	7.86216	8.00757	6.68098	-1.39306	1.81332	-0.708464	0.214757	9.06e-11	5.33e-10	2.07e-12	1.16e-11
ASV211_UBA10281.sp900767815.RS_GCF_900767815_1.	7.06552	7.42619	5.14496	-2.48124	2.09011	-1.06662	0.0869826	1.54e-10	7.14e-10	1.39e-25	3.77e-24
ASV7_Genus_Campylobacter_D	4.22354	3.77673	6.73772	3.705	5.74497	0.586028	0.244551	1.62e-10	7.42e-10	1.3e-10	5.99e-10
ASV356_Spiro.01.sp900769955.RS_GCF_900769955_1.	-2.35953	-2.85565	3.69362	6.29017	6.03475	0.907308	0.175	1.82e-10	8.49e-10	6.24e-14	3.5e-13
ASV1069_Clostridium_A.leptum.RS_GCF_000154345_1.	3.6279	3.98428	0.853821	-3.12379	3.72184	-0.76739	0.137772	2.49e-10	1.19e-09	1.62e-19	1.99e-18
ASV978_Family_Tannerellaceae	-2.11135	-2.60432	5.21733	6.87622	6.54004	0.910357	0.1842	3.18e-10	1.33e-09	4.06e-13	1.98e-12
ASV864_Genus_Lacrimispora	-0.00483196	0.891289	-2.71285	-3.90376	5.34542	-0.658346	0.229354	4.39e-10	2.01e-09	5.76e-10	2.19e-09
ASV676_Class_Clostridia	5.44713	5.77448	2.89175	-2.86882	2.88653	-0.893304	0.1392	5.11e-10	2.24e-09	2.3e-20	3.36e-19
ASV1305_Eubacterium_G.sp000435815.RS_GCF_003460505_1.	1.03427	1.90836	-2.45408	-4.09617	4.84015	-0.752284	0.190362	5.8e-10	2.4e-09	4.22e-13	2.26e-12
ASV767_Family_UBA1242	1.3944	2.45396	-2.07691	-4.06735	5.57133	-0.665265	0.229754	8.1e-10	3.75e-09	8.15e-11	3.44e-10
ASV120_Schaedlerella.sp004556565.GB_GCA_004556565_1.	2.65203	3.43409	-0.978676	-4.15026	6.12865	-0.627805	0.2346	7.85e-10	3.83e-09	1.17e-10	5.12e-10
ASV156_Prevotellamassilia.sp004558535.GB_GCA_004558535_1.	6.51311	6.92582	4.33431	-2.80074	3.32496	-0.737846	0.15077	1.62e-09	7.19e-09	2.14e-18	2.28e-17
ASV35_UBA7182.sp002160135.RS_GCF_002160135_1.	7.21271	7.68362	5.31582	-2.2879	2.62671	-0.784391	0.177	1.86e-09	7.36e-09	1.16e-16	9.9e-16
ASV76_Phylum_Firmicutes_A	6.72814	7.10476	4.1029	-3.04027	3.92931	-0.688391	0.189362	2.9e-09	1.33e-08	6.09e-15	4.25e-14
ASV17_Family_Oscillospiraceae	8.77008	8.98585	6.85075	-2.13666	2.33594	-0.83031	0.166967	5.51e-09	1.86e-08	2.68e-17	2.47e-16
ASV150_Dysosmobacter.sp001916835.RS_GCF_014297285_1.	6.81275	7.03414	5.2534	-1.8597	1.80875	-0.913075	0.127974	4.95e-09	1.88e-08	7.7e-21	1.19e-19
ASV800_Massilicoli.timonensis.RS_GCF_900199515_1.	-0.649395	0.382451	-2.87984	-3.73781	5.70181	-0.593495	0.257349	4.93e-09	1.94e-08	3.11e-08	1.02e-07
ASV1_Phascolarctobacterium_A.sp900545025.GB_GCA_900545025_1.	4.53827	3.44412	9.45372	5.60838	7.06881	0.71801	0.242352	6.39e-09	2.13e-08	2.94e-11	1.45e-10
ASV781_Family_CAG.552	3.85937	4.29748	0.507959	-3.43084	4.9818	-0.626474	0.2154	5.82e-09	2.5e-08	9.91e-13	5.67e-12
ASV337_UBA1417.sp003531055.GB_GCA_008681155_1.	4.29439	4.66977	1.96041	-2.7356	3.38258	-0.701754	0.1606	7.66e-09	3.13e-08	2.13e-17	1.93e-16
ASV1009_Order_Lachnospirales	2.81929	3.24806	0.149731	-3.05126	4.43575	-0.634511	0.2028	1.01e-08	4.11e-08	1.32e-13	7.95e-13
ASV812_UBA4855.sp900540365.GB_GCA_900540365_1.	-2.55955	-2.98724	2.46826	5.39208	6.12111	0.777106	0.2056	1.26e-08	4.67e-08	2.47e-11	1.03e-10
ASV3_Faecalibacterium.sp002160895.RS_GCF_002160895_1.	10.9662	11.3243	9.81874	-1.48945	2.48201	-0.543339	0.2552	1.2e-08	5.53e-08	1.18e-09	4.9e-09
ASV59_Genus_Blautia_A	6.81583	7.25231	5.01768	-2.24118	2.7642	-0.708236	0.182963	1.82e-08	6.65e-08	2.23e-15	1.64e-14
ASV358_Lachnoclostridium_A.edouardi.RS_GCF_900240245_1.	1.06858	2.01488	-2.15033	-3.89298	5.90837	-0.589064	0.256749	2.34e-08	8.97e-08	8.26e-09	2.94e-08
ASV641_Genus_Anaerotruncus	6.019	6.21271	4.36443	-1.81375	1.56109	-1.03736	0.1076	4.18e-08	1.4e-07	3.79e-23	6.93e-22
ASV96_Lachnoclostridium_B.sp002160985.RS_GCF_002160985_1.	6.03777	6.31902	4.40797	-1.88246	2.22753	-0.725991	0.175565	5.17e-08	1.85e-07	2.04e-16	1.69e-15
ASV378_Caprobacter.sp004103755.RS_GCF_004103755_1.	4.47287	4.78607	2.78552	-2.14491	3.59142	-0.537766	0.2066	6.47e-08	2.5e-07	8.84e-14	5.55e-13
ASV1894_UBA4871.sp902809935.RS_GCF_902809935_1.	0.0836857	0.783808	-2.72898	-3.22734	4.65481	-0.611471	0.233553	7.87e-08	2.73e-07	4.43e-10	1.67e-09
ASV672_Family_Borkfalkiaceae	1.28159	1.95243	-1.73734	-3.34016	5.44481	-0.558278	0.2564	7.29e-08	2.77e-07	5.79e-09	2.14e-08
ASV128_Family_Acutalibacteraceae	7.759	7.94951	6.09658	-1.89524	2.1155	-0.760996	0.173	1.04e-07	3.69e-07	1.95e-16	1.62e-15
ASV45_Anaerosacchariphilus.sp002160825.RS_GCF_002160825_1.	7.91802	8.14441	7.22536	-0.906708	1.84045	-0.454578	0.295341	1.03e-07	4.12e-07	1.92e-07	6.52e-07
ASV2023_Faecalicoccus.acidiformans.RS_GCF_014202635_1.	-2.53464	-2.94895	1.54363	4.58863	5.52411	0.731365	0.220956	1.26e-07	4.26e-07	2.28e-10	8.89e-10
ASV1550_Helicobacter_F.sp002287135.RS_GCF_002287135_1.	-2.63723	-3.00179	2.51052	5.31155	6.27623	0.736579	0.238752	1.54e-07	5.06e-07	1.91e-08	5.9e-08
ASV480_Angelakisella.sp013316495.GB_GCA_013316495_1.	5.32177	5.57163	3.83385	-1.78074	1.8658	-0.814141	0.126775	1.84e-07	5.78e-07	5.71e-21	8.58e-20
ASV155_CAG.180.sp900315985.GB_GCA_900315985_1.	5.43132	6.07093	2.71484	-3.25202	5.64894	-0.525369	0.2556	2e-07	7.58e-07	5.47e-10	2.34e-09
ASV788_Formamonas.warabiya.RS_GCF_002777255_1.	4.2311	4.58604	2.59237	-2.04685	2.88733	-0.577967	0.195961	2.4e-07	8.31e-07	1e-14	6.74e-14
ASV747_NSJ.38.sp902363445.RS_GCF_902363445_1.	3.1608	3.46956	0.45719	-2.48325	4.38022	-0.520635	0.2308	2.82e-07	1.01e-06	7.1e-12	3.64e-11
ASV1642_Family_Christensenellaceae	0.294979	0.919552	-2.22984	-2.93024	4.45006	-0.569545	0.242352	3.09e-07	1.05e-06	1.4e-09	5.05e-09
ASV516_WQZE01.sp009780875.GB_GCA_009780875_1.	5.97177	6.30397	4.38735	-2.21766	3.21951	-0.566568	0.224555	3.14e-07	1.11e-06	2.53e-12	1.41e-11
ASV367_Intestinimonas.timonensis.RS_GCF_900626145_1.	6.32848	6.53075	5.61995	-0.961854	1.6415	-0.524202	0.2654	3.83e-07	1.35e-06	9.4e-09	3.53e-08
ASV86_Ligilactobacillus.araffinosus.GB_GCA_001435375_1.	5.62137	5.96991	3.76429	-2.33187	3.98832	-0.493513	0.242	4.18e-07	1.46e-06	5.02e-11	2.41e-10
ASV1047_CAG.488.sp900539465.GB_GCA_900539465_1.	0.417245	1.2329	-2.20679	-3.22049	5.49716	-0.517558	0.2666	4.91e-07	1.6e-06	4.72e-08	1.54e-07
ASV85_Parabacteroides.johnsonii.RS_GCF_000156495_1.	7.03093	6.41404	7.82485	1.67682	5.15285	0.328976	0.309938	8.8e-07	2.38e-06	2.54e-06	7.65e-06
ASV471_Pseudoruminococcus.massiliensis.RS_GCF_900291955_1.	1.01939	2.01473	-1.81935	-3.41339	5.9256	-0.527862	0.286	7.85e-07	2.62e-06	1.92e-07	6.12e-07
ASV3058_Family_CAG.312	-2.01046	-2.45212	1.74306	3.81569	5.21014	0.65334	0.2322	1.17e-06	3.42e-06	1.27e-09	4.48e-09
ASV9_Alistipes.shahii.RS_GCF_000210575_1.	9.75359	10.1371	8.47445	-1.53159	2.78622	-0.4622	0.2942	1.17e-06	3.93e-06	7.43e-08	2.64e-07
ASV850_Soleaferrea.massiliensis.RS_GCF_000820765_1.	3.25904	3.64604	1.34703	-2.47506	4.44928	-0.499237	0.25215	1.24e-06	4.2e-06	7.19e-10	2.97e-09
ASV796_Family_Erysipelotrichaceae	3.33749	3.64294	1.2515	-2.39297	4.40715	-0.48789	0.25015	1.41e-06	4.72e-06	8.62e-10	3.53e-09
ASV436_CAG.41.sp010206265.RS_GCF_010206265_1.	5.39519	5.65477	3.84093	-1.94046	3.34081	-0.502276	0.2312	1.47e-06	4.91e-06	1.49e-11	7.55e-11
ASV143_Genus_Ruminococcus_E	2.91297	2.39448	4.28448	2.56505	5.30975	0.439208	0.3038	2.01e-06	6.11e-06	3.27e-07	1.08e-06
ASV226_Ruthenibacterium.sp900546885.GB_GCA_900546885_1.	5.55414	5.80508	3.64578	-2.16768	3.61637	-0.523805	0.2672	1.83e-06	6.14e-06	2.57e-09	1.02e-08
ASV1654_Family_Desulfovibrionaceae	-1.44324	-1.88625	2.96273	4.0034	6.03576	0.614199	0.257149	2.15e-06	6.15e-06	2.99e-09	1.11e-08
ASV499_Genus_Desulfovibrio	4.25746	4.7468	2.06097	-2.60803	4.50346	-0.499011	0.2416	2.31e-06	7.38e-06	3.43e-11	1.67e-10
ASV399_Anaerostipes.sp001940315.RS_GCF_001940315_1.	4.39938	4.7157	2.68157	-2.57436	5.53498	-0.43479	0.280744	3.1e-06	1.02e-05	9.37e-08	3.27e-07
ASV1967_HGM11327.sp900759935.RS_GCF_900759935_1.	0.160315	0.735519	-2.21537	-2.62685	4.49129	-0.521302	0.2584	3.88e-06	1.12e-05	2.26e-08	7.57e-08
ASV1646_Thermoanaerosceptrum.fracticalcis.RS_GCF_000746025_2.	-2.05481	-2.50757	1.93736	4.21876	5.62464	0.669568	0.238952	5.15e-06	1.28e-05	9.66e-09	3.27e-08
ASV374_CAG.312.sp900546565.GB_GCA_900546565_1.	4.20161	3.92194	4.69747	1.2011	4.74987	0.228746	0.376325	5.81e-06	1.54e-05	0.00210531	0.00463867
ASV511_AM07.15.sp003477405.GB_GCA_003477405_1.	5.12367	5.31864	4.08814	-1.25415	1.87573	-0.562484	0.212957	7.59e-06	2.16e-05	5.09e-13	2.96e-12
ASV1165_S5.A14a.sp900112915.RS_GCF_900112915_1.	2.1107	2.44483	-0.531769	-2.3399	4.83545	-0.449334	0.276145	7.35e-06	2.22e-05	2.45e-08	8.71e-08
ASV740_Genus_Anaeroglobus	-2.47078	-2.77017	-0.141944	4.2837	8.03336	0.545997	0.291342	8.28e-06	2.24e-05	1.05e-05	2.72e-05
ASV532_Family_CAG.508	5.25596	5.51067	4.30511	-1.567	3.26113	-0.406787	0.2628	9e-06	2.77e-05	5.78e-09	2.22e-08
ASV870_UBA1829.sp900549045.GB_GCA_900549045_1.	1.36953	0.247516	3.70378	3.00504	5.63092	0.475596	0.2924	1.31e-05	2.81e-05	2.43e-07	7.97e-07
ASV720_SFLA01.sp004553575.GB_GCA_004553575_1.	4.03135	4.29172	2.21744	-2.0261	4.38186	-0.414029	0.282743	1.08e-05	3.3e-05	6.4e-08	2.26e-07
ASV1463_Family_UBA932	-1.93855	-2.26591	2.48501	4.33641	6.87927	0.579928	0.2832	1.55e-05	3.88e-05	9.34e-07	2.64e-06
ASV366_UBA11452.sp002069785.GB_GCA_002069785_1.	2.1651	1.3151	4.07932	2.30841	5.48082	0.39645	0.316	2.04e-05	5.06e-05	2.47e-06	7.39e-06
ASV334_Butyricimonas.sp003479425.RS_GCF_003479425_1.	5.17857	5.75131	2.26714	-2.77351	6.75142	-0.386121	0.312937	1.83e-05	5.51e-05	7.76e-07	2.47e-06
ASV1186_Genus_Brachyspira	-2.67804	-2.9505	-0.502203	3.84778	6.56387	0.528498	0.2928	2.15e-05	5.51e-05	1.46e-05	3.64e-05
ASV19_Family_Gastranaerophilaceae	8.43347	8.7933	6.74962	-2.00951	3.92929	-0.434162	0.28	2.96e-05	8.6e-05	1.16e-08	4.38e-08
ASV109_Genus_Flavonifractor	8.63634	8.7769	7.85106	-1.00648	1.63297	-0.549407	0.247151	5.43e-05	0.000126907	7.76e-10	3.26e-09
ASV46_Order_Bacteroidales	4.71304	4.1488	5.96966	1.85227	4.90939	0.328821	0.3386	5.9e-05	0.000141362	3.81e-05	0.000102704
ASV926_UBA7160.sp003612585.RS_GCF_003612585_1.	3.12236	3.44903	1.67691	-1.87856	4.4889	-0.372429	0.3012	6.43e-05	0.000173619	8.05e-07	2.53e-06
ASV484_Parasutterella.excrementihominis.RS_GCF_000205025_1.	-1.59634	-1.19605	-2.86115	-2.15115	5.88304	-0.339256	0.3396	7.64e-05	0.000185651	0.000810594	0.00167201
ASV1742_Class_Alphaproteobacteria	-1.7498	-2.0966	1.19592	3.3697	6.59296	0.471878	0.303139	8.63e-05	0.000207607	1.09e-05	2.83e-05
ASV2099_WRMH01.sp009777235.GB_GCA_009777235_1.	0.975914	1.37631	-0.971238	-2.02362	4.57836	-0.398844	0.294941	0.000110024	0.0002777	1.08e-06	3.21e-06
ASV508_Order_Oscillospirales	5.15279	5.32703	3.87608	-1.31176	2.43134	-0.412123	0.265747	0.000110455	0.000286823	2.37e-09	9.39e-09
ASV780_CHKCI006.sp900018345.RS_GCF_900018345_1.	2.59604	2.95433	0.133577	-2.22835	5.56259	-0.379642	0.3094	0.000116467	0.000299304	2.83e-06	8.29e-06
ASV18_UBA9475.sp002161235.RS_GCF_002161235_1.	7.81536	8.05466	6.39052	-1.65577	3.72284	-0.366911	0.319936	0.000114856	0.000308765	3.22e-06	9.62e-06
ASV991_CAG.313.sp003539625.GB_GCA_003539625_1.	-1.07067	-0.561609	-2.56827	-2.33072	5.80788	-0.355751	0.3412	0.000139235	0.000339037	0.00025373	0.000582997
ASV1312_UMGS1537.sp900543695.GB_GCA_900543695_1.	-0.0162585	0.567898	-1.87019	-2.27135	5.18371	-0.39173	0.320336	0.000141887	0.000345822	2.71e-05	6.96e-05
ASV1010_OF09.33XD.sp003481995.GB_GCA_014337215_1.	2.04483	2.30709	0.489058	-1.67571	4.28415	-0.346388	0.3148	0.00014927	0.000375622	2.58e-06	7.48e-06
ASV6_Kingdom_Bacteria	10.4048	10.3499	10.633	0.442634	1.66519	0.236141	0.3886	0.000148176	0.000392157	0.00645468	0.0131855
ASV311_CAG.354.sp001915925.GB_GCA_001915925_1.	2.55104	3.06826	-0.785528	-2.6885	6.663	-0.374018	0.341332	0.000168754	0.000424949	5.92e-05	0.000152414
ASV552_Massilioclostridium.coli.RS_GCF_900095865_1.	2.28174	2.84685	0.75568	-2.17445	5.05124	-0.374804	0.320136	0.000177839	0.000442209	5.06e-06	1.45e-05
ASV1394_Genus_Evtepia	2.01231	2.38177	0.269985	-1.88862	4.49941	-0.370073	0.304939	0.000178491	0.000443876	1.2e-06	3.63e-06
ASV175_Erysipelatoclostridium.sp002160495.RS_GCF_002160495_1.	5.62445	5.98499	4.74287	-1.56603	3.72856	-0.354412	0.3064	0.000173073	0.000450454	2.08e-06	6.34e-06
ASV1748_Family_CAG.826	-2.70741	-2.94567	-1.1009	3.07098	6.25517	0.456119	0.3348	0.000224478	0.000500858	0.000255293	0.000540844
ASV171_Fusobacterium_A.necrogenes.RS_GCF_900450765_1.	-1.13993	-1.41995	0.859423	2.9873	7.89544	0.367278	0.346	0.0002175	0.000513698	0.000314892	0.000724217
ASV113_Fournierella.sp002161595.RS_GCF_002161595_1.	3.53656	2.89319	6.36487	2.62794	6.40981	0.37485	0.319736	0.000226019	0.000526257	7.93e-06	2.26e-05
ASV1350_UBA71.sp900767505.RS_GCF_900767505_1.	-1.56234	-1.9622	2.26302	3.18383	5.9967	0.478752	0.3032	0.000262006	0.000565347	1.02e-05	2.73e-05
ASV1986_NSJ.50.sp014385105.GB_GCA_014385105_1.	2.1949	2.45575	0.550767	-1.80954	4.7808	-0.342331	0.3226	0.000246889	0.000605366	8.56e-06	2.39e-05
ASV2291_Class_Gammaproteobacteria	-2.60739	-2.85624	-0.882129	3.02763	6.15828	0.447538	0.326535	0.00033556	0.000706853	0.000158983	0.000350233
ASV79_Paraprevotella.sp900760455.GB_GCA_900760455_1.	0.0073852	-0.471564	3.1719	3.10967	7.45426	0.387229	0.326735	0.000311497	0.000714089	1.84e-05	4.97e-05
ASV381_Class_Spirochaetia	-2.6656	-2.88695	-1.36326	2.37667	6.65591	0.333394	0.343331	0.000339858	0.000750661	0.00140602	0.00273164
ASV1011_SCTM01.sp004297485.GB_GCA_004297485_1.	-2.74733	-2.94866	-1.55673	2.24632	7.32362	0.304613	0.361	0.000347028	0.000751815	0.00207983	0.00402804
ASV383_WRAF01.sp009783515.GB_GCA_009783515_1.	3.51369	3.82979	2.48275	-1.65587	4.79772	-0.318199	0.3258	0.000311217	0.000763737	1.06e-05	2.98e-05
ASV328_RUG13077.sp902785485.GB_GCA_902785485_1.	5.2648	5.47102	4.22825	-1.24353	2.36009	-0.384384	0.267946	0.000338207	0.000832036	4.42e-09	1.71e-08
ASV1152_UBA644.sp002299265.GB_GCA_902373415_1.	2.35748	2.63218	0.992659	-1.65721	3.98669	-0.363389	0.3172	0.000390171	0.000934019	6.22e-06	1.76e-05
ASV43_Merdimonas.faecis.RS_GCF_001754075_1.	6.91037	7.05975	6.37919	-0.676387	2.07458	-0.306846	0.3514	0.000469915	0.00115192	0.000439067	0.00105635
ASV127_Family_CAG.239	2.73565	3.29478	-0.0161766	-2.4547	6.98572	-0.328481	0.357728	0.000544857	0.00128748	0.000225304	0.000550056
ASV1497_Rubneribacter.badeniensis.RS_GCF_002899695_1.	-2.02836	-1.71717	-3.07625	-1.89477	5.20845	-0.329055	0.3542	0.000904013	0.00185277	0.00235367	0.00456748
ASV409_UMGS1375.sp900066615.RS_GCF_902363685_1.	5.10144	5.37598	3.88018	-1.46697	4.11558	-0.304227	0.330734	0.000812296	0.00190839	1.68e-05	4.66e-05
ASV1314_CAG.279.sp900550025.GB_GCA_900550025_1.	-2.81908	-3.00188	-1.80139	1.85398	6.77238	0.25581	0.3674	0.000915669	0.00192455	0.00704058	0.0125369
ASV515_Victivallis.sp002998355.RS_GCF_002998355_1.	5.74123	5.49604	6.12131	0.697489	2.6264	0.19969	0.382324	0.00105383	0.00219367	0.00221788	0.00487081
ASV134_Genus_Oscillibacter	6.90022	7.0447	6.31785	-0.700084	1.55094	-0.375326	0.310338	0.00111704	0.00248297	1.36e-06	4.21e-06
ASV769_UBA1103.sp013333515.GB_GCA_013333515_2.	-2.76599	-2.97899	-1.53586	2.1704	6.12019	0.3332	0.34973	0.00140345	0.0027992	0.00238448	0.00447444
ASV8_Lactobacillus.crispatus.RS_GCF_002088015_1.	8.13493	8.05742	8.79868	0.612285	3.70431	0.140685	0.428914	0.00195422	0.00437995	0.0457917	0.0798527
ASV2490_Phil1.sp002069725.GB_GCA_002069725_1.	-0.481874	-0.0811001	-2.05716	-1.78258	4.62342	-0.343191	0.3386	0.00222347	0.00447183	0.000244371	0.000556524
ASV490_Family_Acetivibrionaceae	1.2041	1.51014	-0.679716	-1.77922	4.78095	-0.321856	0.3434	0.0021311	0.00449965	0.000212791	0.0005128
ASV194_Class_Bacteroidia	3.94392	4.58119	2.97231	-2.20306	5.62145	-0.326586	0.344131	0.00223692	0.00486476	0.000205021	0.000511852
ASV2441_Family_Eggerthellaceae	-0.871232	-0.435258	-2.25921	-1.81951	5.50638	-0.300929	0.3626	0.00271715	0.00544826	0.00149977	0.00310273
ASV2267_Oxalobacter.formigenes_B.RS_GCF_000158475_2.	1.50767	1.04832	2.67233	1.31791	4.87484	0.259391	0.3558	0.0029916	0.0056202	0.000375793	0.000889865
ASV281_Odoribacter.massiliensis.RS_GCF_900091655_1.	-1.88171	-2.14839	0.0915851	2.5845	7.88266	0.326946	0.3658	0.00291153	0.0058733	0.00249544	0.00505318
ASV133_Agathobaculum.sp900291975.RS_GCF_900291975_1.	7.46444	7.61612	6.53649	-0.927068	2.33501	-0.362422	0.3434	0.00325849	0.00696105	9.21e-05	0.000239384
ASV80_Family_UBA1067	-2.56719	-2.76601	-1.51556	1.55447	6.28595	0.219968	0.374925	0.0037388	0.00725985	0.0105821	0.0176323
ASV3500_NSJ.63.sp014384805.GB_GCA_014384805_1.	0.557232	0.83139	-0.935676	-1.38155	4.43153	-0.283139	0.345531	0.00383265	0.00759041	0.000326119	0.000749124
ASV1504_Genus_CAG.485	-2.81869	-3.00905	-1.73409	1.7015	5.7806	0.267024	0.366	0.00431138	0.00777739	0.00662696	0.0112715
ASV88_UMGS1872.sp014237695.GB_GCA_014237695_1.	3.85361	3.72197	4.82515	1.29769	4.23349	0.278737	0.365727	0.00411974	0.00791222	0.000766615	0.00178698
ASV1207_Alistipes_A.ihumii.RS_GCF_000321205_1.	3.26894	3.06563	3.97464	0.787461	3.81273	0.171318	0.403319	0.00436773	0.00810531	0.0202597	0.037752
ASV2_Helicobacter_D.pullorum.RS_GCF_008801855_1.	8.35923	8.58494	8.00235	-0.0684318	5.20357	-0.0119022	0.495301	0.00384056	0.00816078	0.939017	0.956772
ASV1052_UMGS416.sp900542005.GB_GCA_900542005_1.	1.35178	1.64046	-0.116865	-1.59583	5.17143	-0.278441	0.362328	0.00555608	0.0109491	0.00117133	0.00258108
ASV213_Massiliomicrobiota.sp002160865.RS_GCF_002160865_1.	5.05314	5.20602	4.27298	-0.952983	3.30344	-0.226168	0.3602	0.00579937	0.0119059	0.000562137	0.00133542
ASV1919_UBA1191.sp900066305.RS_GCF_902362435_1.	2.81958	2.97792	2.13065	-1.06495	3.93631	-0.227094	0.355529	0.00665399	0.013282	0.000291533	0.000704026
ASV2356_Sphaerochaeta_A.coccoides.RS_GCF_000208385_1.	-2.81586	-3.01207	-1.75207	1.73593	5.38573	0.285996	0.362128	0.00805498	0.0138477	0.00700178	0.0119723
ASV36_RUG350.sp900315995.GB_GCA_900315995_1.	5.5492	5.76486	4.02111	-1.70514	6.56975	-0.235979	0.379124	0.00701444	0.0141877	0.00424034	0.00892589
ASV301_Merdibacter.sp900543035.GB_GCA_900543035_1.	4.90001	5.03279	3.96639	-1.06819	5.32044	-0.188688	0.383923	0.00810848	0.0161255	0.00202364	0.00446768
ASV1343_Lachnospira.pectinoschiza_B.RS_GCF_900103815_1.	-1.75993	-1.4614	-2.72373	-1.62475	5.44761	-0.266521	0.379124	0.0100407	0.0169895	0.0119044	0.0200106
ASV228_Gemmiger_A.sp002160955.RS_GCF_002160955_1.	4.84382	4.76756	5.28216	0.604597	3.90238	0.122663	0.430114	0.0100482	0.0188963	0.0770384	0.126668
ASV137_UBA1067.sp002449695.GB_GCA_002449695_1.	-1.45084	-1.64913	-0.256301	1.88916	6.91029	0.250548	0.387123	0.0117142	0.0211571	0.0113957	0.0206703
ASV6779_CAG.460.sp900751815.RS_GCF_900751815_1.	-1.85749	-1.54906	-2.90899	-1.49591	4.78547	-0.278363	0.365327	0.0135736	0.022302	0.00529656	0.0094967
ASV2975_Order_Eubacteriales	-2.13676	-1.87548	-3.06712	-1.44844	4.77205	-0.261936	0.371526	0.0154716	0.0258774	0.00990706	0.0171338
ASV3110_UBA7862.sp002500135.GB_GCA_002500135_1.	-2.71477	-2.89896	-1.70012	1.60449	5.37597	0.270865	0.3732	0.0178127	0.0293338	0.0118584	0.0198676
ASV103_Family_Muribaculaceae	0.959299	0.338823	4.77869	2.02669	8.01848	0.244081	0.396321	0.0165971	0.02964	0.0121635	0.0232162
ASV1100_UBA4951.sp900542595.GB_GCA_900542595_1.	-2.86746	-2.99476	-2.20544	1.25405	5.70673	0.194184	0.40092	0.0179086	0.0302769	0.0514149	0.0763314
ASV2309_Order_RFN20	-2.63445	-2.80998	-1.68933	1.5773	5.70752	0.251985	0.3812	0.0184026	0.0305223	0.0192379	0.0310888
ASV218_Turicibacter.sanguinis.RS_GCF_013046825_1.	-1.29781	-1.70085	1.4427	2.11547	6.77301	0.278021	0.376	0.0193628	0.0331027	0.00466027	0.00918773
ASV853_Blautia.sp000432195.RS_GCF_902363515_1.	-2.23873	-2.06054	-2.89898	-1.11523	5.48857	-0.187882	0.4078	0.0209352	0.0338593	0.0624198	0.0902869
ASV1970_Phylum_Firmicutes_B	2.23607	2.44461	1.28845	-1.33183	4.96638	-0.248084	0.3676	0.0189704	0.0344617	0.00224424	0.00483629
ASV1522_CAG.873.sp001701165.GB_GCA_001701165_1.	-2.344	-2.48112	-1.6254	1.59141	6.47692	0.221152	0.3948	0.0203632	0.034473	0.0454525	0.0693683
ASV261_Genus_Methanocorpusculum	1.16772	1.73637	-0.34744	-1.69114	7.09274	-0.233604	0.394721	0.019993	0.0359609	0.0159741	0.0295303
ASV4172_NSJ.53.sp014384795.GB_GCA_014384795_1.	-1.47061	-1.18799	-2.49628	-1.43809	4.61284	-0.263318	0.375125	0.0225108	0.0368803	0.00742584	0.0133539
ASV3030_Chlamydophila.felis.RS_GCF_000009945_1.	-2.83705	-3.00244	-1.94604	1.50818	5.28062	0.256594	0.375	0.0244124	0.0381118	0.0224628	0.0352205
ASV2064_Zag111.sp001899395.GB_GCA_001899395_1.	-2.84215	-2.98671	-2.10345	1.21361	5.4405	0.206799	0.3994	0.0259413	0.0416749	0.0432384	0.0652003
ASV3093_DTU089.sp002069015.GB_GCA_002069015_1.	-2.8395	-2.97506	-2.12082	1.18589	5.45887	0.204641	0.4014	0.0290646	0.0468264	0.0458188	0.068129
ASV1167_Roseburia.intestinalis.RS_GCF_900537995_1.	-0.236121	0.132759	-1.27362	-1.34224	5.8826	-0.209527	0.409	0.0298299	0.0507262	0.0276099	0.0476711
ASV1303_Genus_RUG410	-2.49971	-2.64068	-1.71796	1.32744	6.02915	0.205305	0.394921	0.034437	0.0544333	0.0425416	0.0654444
ASV98_CAG.196.sp002102975.RS_GCF_900552525_1.	2.51899	2.07707	4.50829	1.35341	7.18904	0.172925	0.416917	0.0350128	0.0585122	0.0312685	0.0557527
ASV3348_Ruminococcus_C.callidus.RS_GCF_000468015_1.	-2.37347	-2.52115	-1.55592	1.46791	5.62819	0.234914	0.395921	0.0418875	0.0649841	0.0312582	0.0503679
ASV464_BX7.sp014384765.GB_GCA_014384765_1.	2.19411	2.31724	1.87455	-1.11163	4.88895	-0.200513	0.391722	0.0390362	0.0664301	0.00884223	0.0173769
ASV571_CAG.269.sp900553125.GB_GCA_900553125_1.	-1.04036	-0.778687	-2.01704	-1.40327	6.09224	-0.207798	0.4036	0.0432528	0.0703733	0.0355273	0.0592658
ASV1070_CACZRW01.sp902783675.GB_GCA_902783675_1.	-1.57242	-1.76085	-0.431673	1.48467	6.15596	0.220898	0.40232	0.0463878	0.0731977	0.0263218	0.0442992
ASV615_Limosilactobacillus.reuteri_D.RS_GCF_003072625_1.	3.92256	3.7118	4.79191	0.966075	4.97101	0.163829	0.395721	0.0464254	0.0761999	0.0100626	0.0198572
ASV825_Emergencia.sp009935805.RS_GCF_009935805_1.	3.5559	3.6998	2.76736	-0.78628	3.26943	-0.18928	0.377125	0.0455283	0.0771698	0.00260918	0.00561426
ASV810_Turicimonas.muris.RS_GCF_002221595_1.	-2.48215	-2.34692	-3.01928	-0.818763	5.03223	-0.151527	0.425715	0.0594373	0.0863461	0.118244	0.159953
ASV1976_CAAFZY01.sp900767645.RS_GCF_900767645_1.	-2.8201	-2.96403	-2.13779	1.10424	5.24312	0.18259	0.4038	0.0664484	0.0956096	0.0653981	0.0938847
ASV1007_Family_Helicobacteraceae	-1.24484	-1.45508	-0.171486	1.18015	5.83626	0.184898	0.411918	0.0748188	0.110948	0.0494238	0.0797328
ASV1575_Family_Vallitaleaceae	-1.58699	-1.4347	-2.14882	-1.00143	5.41136	-0.167992	0.4232	0.0833496	0.121996	0.0847254	0.125768
ASV412_Anaerobutyricum.sp900016875.RS_GCF_900016875_1.	4.29776	4.393	4.02499	-0.567943	4.07932	-0.111711	0.432513	0.0754038	0.122382	0.0784129	0.128337
ASV806_UBA1248.sp902784545.GB_GCA_902784545_1.	0.424781	-0.0416279	1.80478	1.08363	5.69772	0.170965	0.4146	0.0860452	0.128293	0.0435064	0.0740186
ASV129_W0P29.029.sp004558035.GB_GCA_004558035_1.	-1.58397	-1.71937	-0.899501	1.1344	6.07592	0.163411	0.4212	0.0932717	0.134747	0.0583586	0.0901892
ASV247_Eubacterium_R.sp900539845.GB_GCA_900539845_1.	3.7612	3.96295	2.60245	-1.35826	7.052	-0.175122	0.417117	0.0846177	0.135229	0.0574449	0.0970623
ASV1256_Family_Treponemataceae	-2.89514	-2.97685	-2.49842	0.688894	5.40208	0.11136	0.4368	0.0959267	0.136263	0.215169	0.27422
ASV248_Massilistercora.timonensis.RS_GCF_900312975_1.	4.99887	5.21037	4.45414	-0.77758	3.33367	-0.173404	0.385523	0.0873307	0.139769	0.00342099	0.00729216
ASV1004_UMGS1864.sp900555835.GB_GCA_900555835_1.	-2.72538	-2.87406	-1.99586	1.12064	5.17421	0.191191	0.4076	0.101255	0.140295	0.0672982	0.0971558
ASV3758_Syntrophomonas_B.zehnderi.RS_GCF_000983115_1.	-1.95753	-1.77154	-2.64511	-0.949636	4.49277	-0.186797	0.409518	0.109662	0.15059	0.0621564	0.0912967
ASV1130_Romboutsia_A.weinsteinii.RS_GCF_002250835_2.	-2.65032	-2.80475	-1.8563	1.1235	5.37099	0.190715	0.407319	0.114193	0.157548	0.0588671	0.0866613
ASV3174_Staphylococcus.arlettae.RS_GCF_002902345_1.	-1.91911	-1.76678	-2.49955	-0.911738	5.20874	-0.161892	0.4246	0.113688	0.158652	0.113643	0.159951
ASV819_Genus_Pygmaiobacter	2.79525	2.996	2.20616	-0.932312	4.72359	-0.174028	0.389322	0.104711	0.159135	0.00662472	0.0132984
ASV2677_UBA9502.sp003480315.RS_GCF_003480315_1.	-2.52882	-2.4207	-2.96201	-0.694658	5.06012	-0.128981	0.4332	0.120067	0.163495	0.192345	0.247578
ASV475_UBA1174.sp902791965.GB_GCA_902791965_1.	-1.82939	-1.98651	-0.945746	1.22569	6.56043	0.168669	0.420516	0.129065	0.180128	0.0884077	0.130928
ASV3579_Genus_14.2	-2.46305	-2.58888	-1.83639	0.974517	5.58463	0.154194	0.4258	0.13472	0.185304	0.147972	0.200497
ASV3751_Christensenella.minuta.RS_GCF_003628755_1.	-1.99254	-1.8244	-2.63723	-0.875362	4.69856	-0.162861	0.419	0.142449	0.190004	0.0890077	0.126506
ASV2796_Family_Sediminispirochaetaceae	-2.91672	-3.00758	-2.48426	0.691545	4.99131	0.121347	0.440712	0.144963	0.191753	0.196591	0.249595
ASV201_Gemmiger.variabilis.RS_GCF_000157955_1.	4.77117	4.92476	3.94214	-0.80545	3.90287	-0.172109	0.403719	0.130928	0.19914	0.00963359	0.0190648
ASV1094_Bifidobacterium.globosum.RS_GCF_000741295_1.	-1.82053	-1.9635	-1.02322	1.05345	7.11107	0.138864	0.435913	0.146612	0.203217	0.126659	0.180385
ASV2648_QALA01.sp003343565.GB_GCA_003343565_1.	-2.77494	-2.88771	-2.1898	0.958639	5.15242	0.165904	0.419	0.154719	0.203462	0.116353	0.157906
ASV2466_Genus_Hydrogenoanaerobacterium	-0.18312	0.0200726	-0.907257	-0.819732	4.61927	-0.158057	0.411918	0.151261	0.206949	0.0436575	0.0708537
ASV1878_Anaerofustis.stercorihominis_A.RS_GCF_005844425_1.	-0.520005	-0.32242	-1.24447	-0.877231	5.04332	-0.150214	0.4212	0.156496	0.214732	0.0698649	0.108377
ASV1389_Zag1.sp001765415.GB_GCA_001765415_1.	-2.39983	-2.51137	-1.83367	0.963803	6.35097	0.133449	0.4374	0.171903	0.23009	0.161943	0.21937
ASV1815_Order_Treponematales	-2.95267	-2.9974	-2.75527	0.476612	5.27562	0.0736795	0.459108	0.182589	0.23771	0.381134	0.450437
ASV3195_UMGS1071.sp900548305.GB_GCA_900548305_1.	-2.57302	-2.4657	-3.01603	-0.622076	4.76911	-0.113734	0.4394	0.187915	0.24037	0.204383	0.259221
ASV4070_Family_UBA660	-1.76097	-1.83309	-1.40122	0.846652	5.57179	0.140647	0.442511	0.183205	0.242098	0.198839	0.264385
ASV560_Gallibacterium.anatis.RS_GCF_000379785_1.	-1.74933	-1.62246	-2.22655	-0.724876	5.67518	-0.108369	0.4478	0.181618	0.242189	0.236697	0.304526
ASV4970_UBA2730.sp900320505.GB_GCA_900320505_1.	-2.60428	-2.48328	-3.07951	-0.657984	4.60548	-0.118504	0.435313	0.20062	0.254769	0.179222	0.230925
ASV6008_CAG.417.sp902791625.GB_GCA_902791625_1.	-2.18219	-2.02815	-2.7679	-0.763662	4.83229	-0.135249	0.431114	0.212391	0.27176	0.153834	0.205116
ASV3513_Genus_Lysinibacillus	-2.80259	-2.89766	-2.33854	0.82639	4.88567	0.14658	0.4298	0.219084	0.274572	0.177974	0.232303
ASV1547_Enorma.burkinafasonensis.RS_GCF_902150035_1.	-2.50436	-2.41975	-2.85119	-0.57432	5.61491	-0.0975009	0.4478	0.215413	0.276437	0.290394	0.359078
ASV5592_Class_Negativicutes	-2.93457	-3.00361	-2.61169	0.546784	4.92717	0.103564	0.445311	0.22355	0.281897	0.287213	0.351075
ASV373_UMGS268.sp900540175.GB_GCA_900540175_1.	0.0630547	0.310932	-0.693454	-0.941316	7.35155	-0.117876	0.4446	0.20724	0.282361	0.207226	0.284891
ASV4931_Order_Erysipelotrichales	-2.71629	-2.62977	-3.05817	-0.539741	4.73847	-0.100657	0.44871	0.224646	0.282561	0.252552	0.313733
ASV535_Parabacteroides_B.pacaensis.RS_GCF_900292045_1.	-2.73238	-2.6943	-2.88946	-0.243904	5.06254	-0.0398867	0.478504	0.228911	0.292313	0.458213	0.532206
ASV502_Genus_Treponema_D	-2.65248	-2.6911	-2.46788	0.466288	5.13337	0.0779079	0.459108	0.234154	0.300445	0.407474	0.482577
ASV3631_Collinsella.ihuae.RS_GCF_900046475_1.	-2.92283	-2.99643	-2.57359	0.634817	4.86123	0.113972	0.442	0.242253	0.300941	0.271234	0.33333
ASV1265_Genus_Enterococcus_B	-1.53004	-1.39263	-2.04528	-0.693291	5.45208	-0.114104	0.4452	0.243608	0.314263	0.199662	0.264274
ASV20_Akkermansia.muciniphila.RS_GCF_000020225_1.	2.37199	2.13603	3.26486	1.01785	8.56118	0.108686	0.44771	0.243205	0.329346	0.268979	0.365313
ASV4182_Family_Burkholderiaceae	-2.67701	-2.75434	-2.27839	0.737008	4.96996	0.128534	0.438712	0.273713	0.334179	0.250871	0.312272
ASV122_Enterococcus_E.cecorum.RS_GCF_000407565_1.	2.28351	2.05369	3.05447	0.875413	6.33409	0.131163	0.4372	0.253785	0.335378	0.169388	0.248601
ASV108_Anaerofilum.sp002160015.RS_GCF_002160015_1.	6.13631	6.2495	5.77274	-0.569903	3.87503	-0.112925	0.434313	0.243922	0.337039	0.101224	0.161261
ASV3431_UBA2834.sp004561445.GB_GCA_004561445_1.	-2.92588	-2.98792	-2.63019	0.538107	4.80069	0.10085	0.44891	0.280211	0.34188	0.316166	0.381932
ASV4741_Pradoshia.eiseniae.RS_GCF_002946355_1.	-2.9165	-2.98923	-2.56698	0.567603	4.67814	0.107234	0.4488	0.282545	0.344597	0.2759	0.339839
ASV1485_Genus_Aminipila	0.709779	0.927043	-0.00483379	-0.68654	5.11474	-0.129535	0.428714	0.268689	0.345289	0.11197	0.169459
ASV3039_Family_UBA1829	-2.82133	-2.9196	-2.36807	0.754072	4.72415	0.134847	0.433313	0.292701	0.355156	0.200374	0.256365
ASV3848_CAG.127.sp900319515.GB_GCA_014337155_1.	-2.81246	-2.87874	-2.50408	0.556049	5.15573	0.0975458	0.453709	0.293901	0.360167	0.325514	0.393877
ASV4031_WQXH01.sp009784425.GB_GCA_009784425_1.	-2.71195	-2.62398	-3.06989	-0.568871	4.53083	-0.107276	0.4458	0.299075	0.364328	0.283567	0.34784
ASV5552_UBA9732.sp902781545.GB_GCA_902781545_1.	-2.92458	-2.98599	-2.64292	0.376627	4.6655	0.0709177	0.461908	0.313421	0.379774	0.343161	0.412096
ASV3067_Genus_Nitrosomonas	-1.72262	-1.65204	-1.98177	-0.60668	4.92339	-0.103098	0.4464	0.310632	0.38232	0.266084	0.33628
ASV7512_Enteroscipio.sp000270285.RS_GCF_000270285_1.	-2.7271	-2.63962	-3.09066	-0.484681	4.51434	-0.0950115	0.4504	0.34204	0.410124	0.300018	0.365634
ASV4318_RF16.sp900321605.GB_GCA_900321605_1.	-2.88479	-2.93195	-2.67107	0.408324	4.9309	0.0736548	0.4656	0.34666	0.413133	0.381427	0.451717
ASV161_CAG.495.sp001917125.GB_GCA_001917125_1.	6.98177	6.91036	7.39075	0.365393	3.8386	0.0792737	0.455109	0.321472	0.415702	0.25034	0.349418
ASV2301_Family_Peptostreptococcaceae	-2.85408	-2.80281	-3.07242	-0.389317	4.67804	-0.0716938	0.4606	0.348378	0.417784	0.401753	0.47466
ASV2915_Proteus.sp001722135.RS_GCF_001722135_1.	-2.79149	-2.72523	-3.07149	-0.426358	4.53682	-0.0833523	0.4554	0.352243	0.420522	0.359985	0.428334
ASV104_CAG.475.sp002449145.GB_GCA_002449145_1.	6.54882	6.52453	6.61337	0.268494	3.87588	0.0509074	0.4674	0.327973	0.421546	0.394271	0.501174
ASV3797_Leuconostoc.lactis.GB_GCA_014651235_1.	-2.91551	-2.97598	-2.63914	0.433627	4.6476	0.0815341	0.455709	0.363176	0.429601	0.353632	0.423641
ASV14_Genus_Escherichia	5.83478	5.9028	5.56703	-0.376829	4.18922	-0.0813219	0.461308	0.330894	0.432363	0.393372	0.500192
ASV3367_Family_Butyricicoccaceae	-2.87475	-2.91189	-2.71045	0.311936	4.93743	0.0535945	0.4662	0.367066	0.435782	0.42941	0.499967
ASV1013_UMGS1477.sp900553845.GB_GCA_900553845_1.	-1.86225	-1.97998	-1.26377	0.577497	6.14004	0.0858846	0.457109	0.361092	0.436305	0.284368	0.36013
ASV826_Clostridium.cuniculi.RS_GCF_004353185_1.	-1.59604	-1.69854	-1.08911	0.685344	5.9616	0.103399	0.4506	0.364528	0.438949	0.286181	0.361438
ASV1108_Family_Rikenellaceae	-2.45603	-2.39118	-2.72072	-0.451845	5.32109	-0.0701994	0.462308	0.366584	0.439668	0.423609	0.497522
ASV2193_Mesosutterella.massiliensis.RS_GCF_001182045_1.	-2.87799	-2.84689	-3.00651	-0.236942	4.74141	-0.0443154	0.4756	0.384369	0.453955	0.472849	0.544954
ASV3126_Succiniclasticum.ruminis.RS_GCF_900112895_1.	-2.63755	-2.67608	-2.46662	0.293499	5.11689	0.0518181	0.475505	0.388829	0.457294	0.437499	0.509338
ASV2215_RUG572.sp902802945.GB_GCA_902802945_1.	-2.58473	-2.62456	-2.39985	0.412155	5.25813	0.0695335	0.4644	0.388179	0.458954	0.428296	0.503103
ASV2799_Traorella.massiliensis.RS_GCF_900104665_1.	-2.64664	-2.72783	-2.26586	0.620035	5.07922	0.11182	0.445711	0.388937	0.459426	0.326364	0.394678
ASV6085_CACXMZ01.sp902768975.GB_GCA_902768975_1.	-2.91927	-2.97335	-2.67397	0.28728	4.52596	0.0556451	0.4704	0.396169	0.464644	0.402254	0.474315
ASV5917_Domibacillus.enclensis.RS_GCF_900156125_1.	-2.85158	-2.90512	-2.60611	0.361612	4.64387	0.0670225	0.466107	0.405162	0.471801	0.38795	0.458156
ASV862_Family_Acidaminococcaceae	-2.91167	-2.95566	-2.71774	0.363926	4.7784	0.0627978	0.4684	0.405768	0.474228	0.433682	0.504903
ASV5605_2011.GWC2.44.17.sp001029695.GB_GCA_001029695_1.	-2.9307	-2.97124	-2.74675	0.288871	4.67758	0.0516037	0.470106	0.408332	0.477978	0.415125	0.486375
ASV3224_MARSEILLE.P3954.sp900604345.RS_GCF_900604345_1.	-1.94262	-2.02694	-1.52309	0.464456	5.06097	0.0809541	0.4616	0.409926	0.482065	0.351662	0.429638
ASV4613_F23.D06.sp902771655.GB_GCA_902771655_1.	-2.6748	-2.7221	-2.46596	0.386081	4.90616	0.0676913	0.4646	0.411029	0.482305	0.432174	0.505256
ASV7415_Marseille.P2935.sp900104565.RS_GCF_900104565_1.	-2.82654	-2.76672	-3.08143	-0.286147	4.38895	-0.0543403	0.471706	0.409828	0.482964	0.389386	0.459294
ASV5101_Genus_UBA1232	-2.92871	-2.96309	-2.77392	0.281626	4.78687	0.0525513	0.4744	0.414999	0.483211	0.443606	0.514221
ASV5351_Eubacterium_F.sp003491505.RS_GCF_003477605_1.	-2.88272	-2.8351	-3.08046	-0.364151	4.57489	-0.0674474	0.4616	0.416389	0.488588	0.433508	0.504157
ASV6116_Pseudomonas_A.stutzeri_AE.RS_GCF_000327065_1.	-2.85663	-2.80481	-3.07007	-0.337654	4.4596	-0.0672497	0.466707	0.420391	0.491602	0.414359	0.484724
ASV5408_Methanomassiliicoccus.luminyensis.RS_GCF_000308215_1.	-2.81689	-2.7555	-3.05643	-0.390162	4.49219	-0.0735668	0.462907	0.421186	0.491871	0.40319	0.473084
ASV3880_Porphyromonas.loveana.RS_GCF_003096695_1.	-2.83913	-2.87061	-2.70092	0.266833	4.72284	0.0500932	0.4744	0.42277	0.493824	0.45353	0.527219
ASV1812_Family_Anaerovoracaceae	0.383391	0.397227	0.301825	0.432551	5.44147	0.0705602	0.466707	0.41921	0.499816	0.363873	0.455256
ASV2651_Latilactobacillus.curvatus.RS_GCF_004101845_1.	-2.90724	-2.87455	-3.04037	-0.301612	4.55762	-0.0570594	0.472106	0.430924	0.503852	0.463709	0.537076
ASV53_Barnesiella.sp003150885.RS_GCF_902363425_1.	3.12748	2.69176	4.7181	0.310271	7.76299	0.0379402	0.480504	0.413181	0.503887	0.360153	0.463287
ASV557_CAG.917.sp000437555.GB_GCA_000437555_1.	-0.539176	-0.496024	-0.719821	-0.441397	6.16066	-0.0616368	0.468506	0.423052	0.506964	0.433712	0.521456
ASV2082_992a.sp001940245.RS_GCF_001940245_1.	-2.84183	-2.80027	-3.01304	-0.306565	4.7763	-0.05892	0.469906	0.442443	0.514892	0.454078	0.525312
ASV6284_Succinivibrio.dextrinosolvens_B.RS_GCF_900116345_1.	-2.93493	-2.95555	-2.84595	0.178376	4.6253	0.0350874	0.4826	0.443969	0.515883	0.485923	0.559086
ASV2668_MWEH01.sp002070965.GB_GCA_002070965_1.	-2.85408	-2.88472	-2.71355	0.241518	4.94839	0.0437043	0.474905	0.444112	0.517155	0.484532	0.560079
ASV9649_Aureimonas_A.sp001425485.RS_GCF_001425485_1.	-2.91895	-2.95765	-2.75423	0.237207	4.47261	0.0446821	0.4778	0.450409	0.519614	0.44638	0.518078
ASV458_CAIPUE01.sp903868125.GB_GCA_903868125_1.	-0.563104	-0.45853	-0.968925	-0.454051	6.88933	-0.0612853	0.472705	0.435762	0.520254	0.448104	0.534874
ASV7333_UBA945.sp900197595.RS_GCF_900197595_1.	-2.97085	-3.00515	-2.8229	0.255625	4.53062	0.0473682	0.4736	0.460538	0.53139	0.468426	0.539943
ASV7172_Methylobacterium.sp008000895.RS_GCF_008000895_1.	-2.92469	-2.88746	-3.07498	-0.253218	4.43336	-0.0523657	0.4766	0.461477	0.534163	0.453535	0.527074
ASV6990_Genus_TM7x	-2.88004	-2.83593	-3.05603	-0.234886	4.43404	-0.0476279	0.476505	0.463732	0.53675	0.443746	0.517711
ASV4733_MWCQ01.sp002070105.GB_GCA_002070105_1.	-2.46055	-2.4256	-2.60489	-0.274996	4.62557	-0.0542994	0.472905	0.465384	0.538756	0.467564	0.542663
ASV3380_Family_Paludibacteraceae	-2.78873	-2.81448	-2.67746	0.18611	4.77776	0.0363565	0.481704	0.467253	0.539	0.486251	0.559257
ASV6051_Genus_Enterococcus_D	-2.93396	-2.90482	-3.06829	-0.232006	4.54041	-0.0425413	0.479	0.468106	0.541058	0.473553	0.547387
ASV7781_SDRW01.sp007845485.RS_GCF_007845485_1.	-2.94874	-2.99141	-2.75037	0.259517	4.36236	0.0535269	0.473305	0.470113	0.541762	0.446286	0.519691
ASV67_Coprobacter.fastidiosus.RS_GCF_000473955_1.	5.17471	5.00896	5.73164	0.134685	6.14204	0.0188406	0.490702	0.449237	0.542403	0.73756	0.806307
ASV5250_Genus_Corynebacterium	-2.79895	-2.74941	-3.008	-0.231121	4.5097	-0.0445261	0.474105	0.469262	0.543829	0.450655	0.524039
ASV9364_Alkalibacterium.sp002500855.RS_GCF_009935905_1.	-2.9595	-2.98724	-2.84206	0.211218	4.56429	0.0357797	0.479704	0.472967	0.544636	0.485943	0.558959
ASV9062_Family_Saccharimonadaceae	-2.92536	-2.9665	-2.74988	0.234186	4.52002	0.0441777	0.4766	0.473971	0.545101	0.470372	0.543311
ASV2455_Nitratidesulfovibrio.sp011682075.RS_GCF_011682075_1.	-2.92405	-2.90906	-2.98344	-0.131945	4.56039	-0.0240199	0.486703	0.471876	0.545491	0.492564	0.567424
ASV1856_CAG.878.sp000432255.GB_GCA_000432255_1.	2.02905	1.93547	2.34615	0.388105	5.51246	0.063015	0.465	0.467837	0.548694	0.455384	0.552747
ASV9707_Order_Pirellulales	-2.9397	-2.90677	-3.08259	-0.274065	4.42501	-0.0525384	0.469706	0.477031	0.549595	0.466068	0.539298
ASV8124_SFGY01.sp004556455.GB_GCA_004556455_1.	-2.88826	-2.9287	-2.70494	0.267216	4.51933	0.0484767	0.474905	0.480587	0.551581	0.465001	0.539331
ASV9868_UBA3789.sp002369415.GB_GCA_002369415_1.	-2.9012	-2.86902	-3.03699	-0.236242	4.41072	-0.0448646	0.477305	0.480087	0.552492	0.473489	0.547651
ASV8992_Paracoccus.sp004335005.RS_GCF_004335005_1.	-2.86053	-2.82374	-3.01761	-0.123478	4.37272	-0.0253323	0.487	0.480233	0.55403	0.469662	0.542339
ASV6777_Endomicrobium.sp009778965.GB_GCA_009778965_1.	-2.92592	-2.93627	-2.87093	0.136656	4.52008	0.0247191	0.4862	0.482724	0.556032	0.49638	0.571014
ASV6717_Family_Enterococcaceae	-2.72212	-2.68849	-2.86559	-0.227433	4.65111	-0.0435279	0.4808	0.480761	0.556739	0.481265	0.556959
ASV8567_UBA4372.sp902791675.GB_GCA_902791675_1.	-2.98274	-3.00405	-2.88161	0.246402	4.47369	0.0452696	0.475305	0.485469	0.557818	0.48894	0.563245
ASV10458_CAG.594.sp900759985.RS_GCF_900759985_1.	-2.93193	-2.90135	-3.05607	-0.196162	4.44016	-0.0379517	0.478104	0.484545	0.558884	0.487571	0.56194
ASV6798_Order_Planctomycetales	-2.96681	-2.9449	-3.06277	-0.100727	4.33637	-0.0192763	0.4908	0.486688	0.56068	0.485282	0.559851
ASV7243_Paenochrobactrum.gallinarii.RS_GCF_014205685_1.	-2.91358	-2.87878	-3.05616	-0.244439	4.45245	-0.0451038	0.475305	0.488847	0.560696	0.467554	0.542625
ASV6822_Chryseomicrobium.excrementi.RS_GCF_002798305_1.	-2.95764	-2.97757	-2.86712	0.112356	4.46139	0.0233151	0.487503	0.487009	0.560696	0.495919	0.569738
ASV7350_Rs.D84.sp902801125.GB_GCA_902801125_1.	-2.87289	-2.83903	-3.01301	-0.166069	4.53298	-0.0314755	0.4832	0.488526	0.562894	0.48403	0.557475
ASV4072_Jeotgalicoccus.aerolatus.RS_GCF_014635205_1.	-2.77878	-2.74146	-2.9292	-0.132046	4.53225	-0.025968	0.4874	0.490426	0.56335	0.494699	0.567563
ASV6757_Pelistega.sp009833965.RS_GCF_009833965_1.	-2.95379	-2.94474	-2.99845	0.0197185	4.3532	0.00291025	0.4985	0.492707	0.565076	0.501677	0.575546
ASV5182_Genus_Sphingomonas	-2.92588	-2.90564	-3.01858	-0.160127	4.46819	-0.032146	0.484	0.489261	0.565392	0.499407	0.575317
ASV5006_PeH17.sp000435055.GB_GCA_000435055_1.	-2.90727	-2.9209	-2.84402	0.132446	4.57896	0.0212937	0.4878	0.495517	0.565899	0.501747	0.573646
ASV7686_XBB1006.sp900115795.RS_GCF_900115795_1.	-2.94786	-2.92149	-3.06703	-0.161649	4.33953	-0.0314469	0.4846	0.491851	0.566004	0.490312	0.564095
ASV6178_Saccharimonas.sp010202265.RS_GCF_010202265_1.	-2.85818	-2.83866	-2.94147	-0.104441	4.52103	-0.0220007	0.489	0.494203	0.568006	0.50953	0.584152
ASV9605_Agrobacterium.sp900013535.RS_GCF_005221385_1.	-2.95696	-2.93011	-3.0776	-0.147778	4.3947	-0.0321573	0.483703	0.496445	0.56936	0.492604	0.567902
ASV3581_Bact.08.sp001897515.GB_GCA_001897515_1.	-2.73286	-2.7584	-2.61552	0.229932	4.63394	0.0407452	0.477704	0.497273	0.569951	0.49659	0.571671
ASV10069_Butyrivibrio.sp000421405.RS_GCF_000421405_1.	-2.9786	-2.95558	-3.07318	-0.17179	4.38696	-0.0306674	0.4838	0.496975	0.570758	0.492449	0.566453
ASV6965_Family_Victivallaceae	-3.00714	-3.01787	-2.95853	0.0184793	4.47183	0.0030472	0.4982	0.497322	0.571893	0.508716	0.583199
ASV8048_Jeotgalibaca.arthritidis.RS_GCF_011100465_1.	-2.96385	-2.9523	-3.01079	0.00368602	4.37068	0.000670839	0.4996	0.499685	0.573257	0.510099	0.584599
ASV7735_Genus_Kocuria	-2.94053	-2.95143	-2.89079	0.18505	4.47768	0.0368195	0.4828	0.499715	0.573347	0.505458	0.579321
ASV10247_Exiguobacterium.sp902362975.RS_GCF_902362975_1.	-2.92312	-2.91188	-2.97714	-0.116215	4.55606	-0.0225173	0.488302	0.501676	0.573518	0.505584	0.579152
ASV7513_Staphylococcus_A.lentus.RS_GCF_002902755_1.	-2.76684	-2.75354	-2.82379	-0.131311	4.50457	-0.0236785	0.487702	0.501662	0.574741	0.508663	0.58398
ASV507_UBA6984.sp003258725.GB_GCA_003258725_1.	3.27344	3.20911	4.08274	0.485446	6.29445	0.0690684	0.462108	0.491158	0.575108	0.336634	0.43943
ASV7980_Genus_Enterococcus_A	-2.81836	-2.79598	-2.91672	-0.127874	4.52616	-0.0225055	0.487702	0.50006	0.575274	0.505882	0.5809
ASV6556_Genus_Snodgrassella	-2.90356	-2.91127	-2.87021	-0.0389355	4.48482	-0.00748962	0.496101	0.502183	0.57583	0.500409	0.575768
ASV12812_Family_Staphylococcaceae	-2.96917	-2.97809	-2.93182	0.055653	4.39713	0.0108428	0.493101	0.505143	0.576356	0.50692	0.580567
ASV2304_Brachybacterium.faecium.RS_GCF_000023405_1.	-2.76814	-2.76614	-2.77555	-0.106174	4.60735	-0.0202528	0.488502	0.503486	0.578034	0.531271	0.605553
ASV6073_Family_Rhodocyclaceae	-2.94135	-2.9456	-2.92404	0.0299958	4.4414	0.00655529	0.497101	0.503378	0.578084	0.525291	0.60022
ASV8215_CAG.302.sp002375205.GB_GCA_002375205_1.	-2.92889	-2.90519	-3.03015	-0.17685	4.45078	-0.0327187	0.4804	0.50702	0.579085	0.519035	0.591478
ASV3293_Facklamia_A.tabacinasalis.RS_GCF_005864045_1.	-2.68815	-2.64231	-2.88232	-0.233539	4.6001	-0.0412652	0.478504	0.506803	0.579375	0.47818	0.550836
ASV5815_Syner.03.sp002839185.GB_GCA_002839185_1.	-2.90978	-2.89946	-2.95642	0.000421872	4.50866	6.09e-05	0.5	0.507763	0.579909	0.510329	0.58523
ASV7079_Lactiplantibacillus.plantarum.RS_GCF_014131735_1.	-2.98995	-3.00322	-2.93864	0.0192004	4.36957	0.00423482	0.4977	0.509807	0.581007	0.509986	0.583044
ASV243_Genus_Streptococcus	-0.00373794	-0.250971	1.20149	0.461025	6.79253	0.0651573	0.471706	0.501075	0.58104	0.401588	0.494749
ASV8438_RQZE01.sp003858585.RS_GCF_003858585_1.	-2.92483	-2.899	-3.02941	-0.163928	4.55438	-0.0312671	0.484903	0.507532	0.581387	0.501127	0.57569
ASV5941_Massilibacteroides.vaginae.RS_GCF_900178525_1.	-2.94415	-2.95676	-2.89113	0.167458	4.48468	0.0319929	0.483	0.511779	0.582174	0.513474	0.587659
ASV6873_Enterococcus.faecalis.RS_GCF_000392875_1.	-2.85641	-2.85383	-2.86848	-0.0535964	4.36003	-0.0100724	0.494701	0.509982	0.585577	0.531207	0.605319
ASV15017_Kingdom_	-2.8695	-2.85133	-2.9462	-0.0461661	4.53914	-0.00976939	0.4956	0.51502	0.587473	0.510295	0.584555
ASV4908_Ureaplasma.urealyticum.RS_GCF_000169535_1.	-2.88386	-2.89237	-2.84631	0.110603	4.64732	0.0185804	0.49	0.514208	0.587562	0.521842	0.595021
ASV4545_F082.sp001603665.GB_GCA_001603665_1.	-2.77538	-2.78507	-2.73562	0.179527	4.98202	0.0323312	0.484103	0.515648	0.587697	0.538561	0.613071
ASV8164_CSBR16.202.sp007116995.GB_GCA_007116995_1.	-2.95902	-2.95974	-2.95431	0.00284744	4.49007	0.000420557	0.4998	0.514099	0.587729	0.524651	0.600219
ASV3033_RUG472.sp902765005.GB_GCA_902765005_1.	-2.67884	-2.68539	-2.65016	0.132605	4.90885	0.0229414	0.488502	0.515627	0.587954	0.538478	0.613517
ASV6169_CAG.115.sp900768705.RS_GCF_900768705_1.	-2.92024	-2.94023	-2.83745	-0.0190271	4.46618	-0.00477099	0.4972	0.516276	0.588293	0.51731	0.591864
ASV8005_Class_Planctomycetes	-2.87418	-2.88156	-2.84617	0.0730646	4.6437	0.0166337	0.4922	0.517205	0.588527	0.517917	0.593067
ASV9146_Ruminococcus_F.champanellensis.RS_GCF_000210095_1.	-2.92163	-2.89947	-3.02051	-0.0759766	4.50858	-0.0157803	0.492	0.516114	0.588645	0.513864	0.58635
ASV6267_Pyramidobacter.sp002007215.RS_GCF_002007215_1.	-2.91712	-2.90986	-2.9524	0.0239325	4.57768	0.00477088	0.4974	0.515591	0.588949	0.513854	0.59075
ASV4442_D5.sp014385025.GB_GCA_014385025_1.	-2.31033	-2.35683	-2.1035	0.221175	4.80187	0.0393956	0.479504	0.515883	0.589816	0.523669	0.599609
ASV3974_Genus_Brevibacterium	-2.88153	-2.86977	-2.92858	-0.0564282	4.46439	-0.010749	0.493101	0.517437	0.590793	0.528697	0.602439
ASV8183_Rothia.terrae.RS_GCF_012396615_1.	-2.95972	-2.96628	-2.93182	0.122149	4.44621	0.025024	0.4882	0.518729	0.591976	0.524197	0.59916
ASV7402_Genus_Marinitoga	-2.93317	-2.94643	-2.87159	0.041142	4.40533	0.00787267	0.496501	0.52148	0.592413	0.527357	0.600356
ASV7579_UBA1711.sp902762805.GB_GCA_902762805_1.	-2.88786	-2.87587	-2.93666	-0.0263338	4.48281	-0.0055445	0.497	0.519611	0.593853	0.525698	0.600385
ASV4798_Clostridium_P.perfringens.RS_GCF_000013285_1.	-2.83485	-2.8326	-2.84432	0.0690586	4.85284	0.0142621	0.4938	0.52182	0.594417	0.532988	0.606395
ASV8383_Genus_Acinetobacter	-2.91049	-2.89938	-2.95798	-0.0328072	4.44148	-0.00650146	0.4972	0.521876	0.595022	0.522767	0.597588
ASV3747_Phylum_Proteobacteria	-2.93401	-2.91121	-3.03026	-0.0751305	4.40541	-0.0147583	0.491902	0.524228	0.596755	0.521436	0.594041
ASV6047_Cellulosilyticum.lentocellum.RS_GCF_000178835_2.	-2.93813	-2.94071	-2.9256	0.030955	4.51256	0.00568481	0.4958	0.524905	0.597277	0.516432	0.591243
ASV8286_Family_Enterobacteriaceae	-2.86324	-2.84326	-2.95112	-0.126595	4.42338	-0.0260125	0.486303	0.526309	0.597579	0.528122	0.600591
ASV6866_Saccharofermentans.sp003149065.RS_GCF_003149065_1.	-2.96008	-2.94401	-3.034	-0.0865498	4.35371	-0.0168445	0.491	0.525716	0.598422	0.520779	0.594142
ASV4053_CAG.145.sp002320005.GB_GCA_002320005_1.	-2.85733	-2.85266	-2.87754	0.114078	4.61013	0.0207808	0.489302	0.525684	0.599076	0.530093	0.60462
ASV3317_Lenti.01.sp002347655.GB_GCA_002347655_1.	-2.81327	-2.80545	-2.84616	0.011905	4.63959	0.00298152	0.4985	0.530902	0.603278	0.535707	0.610329
ASV5111_Slackia_A.piriformis.RS_GCF_000296445_1.	-2.72906	-2.71835	-2.78044	-0.0487063	4.70765	-0.0107087	0.493901	0.530671	0.603624	0.539802	0.6123
ASV9126_Pseudomonas_E.marginalis.RS_GCF_900105325_1.	-2.88892	-2.87849	-2.93836	-0.0393663	4.46161	-0.0075432	0.496501	0.532523	0.604069	0.535818	0.608081
ASV6120_Genus_Glutamicibacter	-2.88319	-2.87906	-2.89989	0.0974238	4.6416	0.0167817	0.490302	0.538377	0.610483	0.538459	0.611765
ASV4115_HOT.345.sp013333605.GB_GCA_013333605_2.	-2.67362	-2.66008	-2.73262	-0.14372	4.67834	-0.024677	0.487303	0.545003	0.617996	0.547959	0.6211
ASV5023_Fibrobacter.sp900177705.RS_GCF_900177705_1.	-2.53581	-2.53403	-2.54445	-0.0664218	5.06035	-0.0121142	0.493101	0.546136	0.619334	0.564159	0.638839
ASV2797_Family_Dysgonomonadaceae	-2.73142	-2.72363	-2.76678	-0.0471576	4.87511	-0.00885751	0.496501	0.55037	0.622372	0.550097	0.624611
ASV157_Romboutsia.timonensis.RS_GCF_900106845_1.	2.27692	2.12782	2.62666	0.222192	6.83541	0.0298425	0.4868	0.544726	0.624324	0.628151	0.709614
ASV869_Weissella.paramesenteroides.RS_GCF_000160575_1.	-1.8475	-1.95495	-1.37311	0.457421	5.55388	0.0742608	0.465707	0.552338	0.624529	0.415351	0.494322
ASV5722_UBA9506.sp003506415.GB_GCA_014384785_1.	-2.61189	-2.61425	-2.60062	0.00101716	4.67081	0.000149974	0.4999	0.553232	0.62514	0.551233	0.626815
ASV4467_NSJ.40.sp014384705.GB_GCA_014384705_1.	-1.81948	-1.83158	-1.76554	0.00730411	4.49631	0.00233712	0.4988	0.564739	0.638036	0.59912	0.673084
ASV335_Veillonella_A.magna.RS_GCF_000428745_1.	-1.87364	-1.85133	-1.96116	-0.193299	5.56701	-0.0333682	0.484703	0.570185	0.644326	0.588206	0.662425
ASV1417_Aerococcus.urinaeequi.RS_GCF_001543205_1.	-2.02343	-2.03838	-1.95429	-0.154457	5.51539	-0.0259446	0.4876	0.578649	0.652423	0.601924	0.676612
ASV517_Firm.11.sp900540045.GB_GCA_900540045_1.	2.72175	2.87814	2.35263	-0.594158	5.77096	-0.0938115	0.4528	0.580465	0.659239	0.216769	0.305743
ASV754_Genus_UBA2866	-2.156	-2.17953	-2.04444	0.136773	5.53509	0.0224137	0.4894	0.588922	0.659437	0.561794	0.636311
ASV1415_Dwaynesavagella.sp000283555.RS_GCF_000283555_1.	-0.566927	-0.527203	-0.779143	0.320589	5.77788	0.0501399	0.478104	0.600594	0.672049	0.573864	0.654601
ASV498_Family_CAG.917	-1.452	-1.50016	-1.22009	0.20345	6.50429	0.0287495	0.4876	0.601361	0.67266	0.583828	0.659987
ASV959_Family_CAG.272	2.25024	2.22208	2.40716	-0.120307	4.65201	-0.0224297	0.488102	0.607179	0.6829	0.829631	0.874401
ASV325_Family_CAG.138	2.98328	3.10731	2.75942	-0.538461	5.21489	-0.0876313	0.45071	0.707749	0.771991	0.263327	0.360371

## Sheet: ALDEx2_23
	rab.all	rab.win.PA2	rab.win.PA3	diff.btw	diff.win	effect	overlap	we.ep	we.eBH	wi.ep	wi.eBH
ASV135_CAG.831.sp902388455.GB_GCA_902388455_1.	4.25975	1.56709	9.88192	8.13079	4.11112	1.93409	0.00520008	2.25757e-49	3.42143e-47	9.30417e-31	3.48889e-28
ASV249_Mucispirillum.schaedleri.RS_GCF_000487995_1.	-0.0677212	-1.84023	7.71449	9.51553	3.89205	2.32611	0.0313937	5.30076e-48	6.62596e-46	7.68235e-28	1.00064e-25
ASV309_Order_Enterobacterales	0.96675	-1.16923	6.1436	7.44001	4.33066	1.64825	0.0412	5.85252e-31	3.40042e-29	2.62687e-26	1.62313e-24
ASV526_RC9.sp000434935.GB_GCA_000434935_1.	0.127341	-1.58276	8.42353	9.75515	4.52295	2.03157	0.0423915	4.06444e-27	1.71768e-25	3.86738e-26	2.22667e-24
ASV178_Family_Bacteroidaceae	1.15304	-1.04507	7.75674	8.55293	4.7964	1.66256	0.0503899	1.24479e-24	4.50553e-23	8.51283e-26	4.6365e-24
ASV816_Family_Sphaerochaetaceae	-1.09862	-2.62008	6.41464	8.96508	3.79583	2.26177	0.0277945	4.51968e-24	1.41243e-22	7.97123e-28	8.91293e-26
ASV25_Family_Lachnospiraceae	10.3441	10.8093	9.29448	-1.4435	1.13586	-1.1942	0.0948	2.75633e-23	1.05677e-21	4.95747e-21	1.88681e-19
ASV142_Dialister.sp900765565.GB_GCA_900765565_1.	6.1407	7.19654	-0.0410768	-7.04026	4.15546	-1.60998	0.0633873	4.05932e-21	1.17079e-19	8.70519e-24	3.99098e-22
ASV1259_CAG.462.sp900291465.RS_GCF_900291465_1.	-1.33276	-2.57165	6.58239	8.45907	4.72788	1.57567	0.0817836	9.47493e-18	1.91142e-16	7.22913e-21	2.66597e-19
ASV10_Lawsonibacter.sp002160305.RS_GCF_002160305_1.	9.40051	9.76059	8.66792	-1.03614	1.04369	-0.922596	0.146371	1.99233e-17	4.82015e-16	1.67976e-15	3.45936e-14
ASV29_Enterocloster.sp001517625.RS_GCF_001517625_2.	7.65982	8.12492	4.33956	-3.7389	2.19482	-1.59176	0.0429914	1.7363e-16	2.99569e-15	1.2216e-26	8.68038e-25
ASV95_Anaerotignum.lactatifermentans.RS_GCF_900142265_1.	7.97061	8.54059	6.62606	-2.0273	2.35158	-0.797046	0.1764	4.26523e-15	8.20466e-14	6.63947e-14	1.06912e-12
ASV312_Olsenella_E.sp002159625.RS_GCF_002159625_1.	-0.961893	-2.29296	6.46545	8.42667	5.67924	1.26834	0.1262	1.48126e-14	2.00262e-13	2.01026e-17	5.38293e-16
ASV110_Mailhella.sp900553065.GB_GCA_900553065_1.	6.9688	5.48379	8.12605	2.44071	4.0673	0.517941	0.276545	1.19474e-14	2.07699e-13	3.7285e-08	2.44438e-07
ASV4_Phocaeicola.dorei.RS_GCF_013009555_1.	11.5082	10.9596	12.2668	1.38385	1.88592	0.665574	0.2168	4.24733e-14	7.32027e-13	1.31143e-10	1.29172e-09
ASV12_Prevotella.rara.RS_GCF_001275135_1.	5.58323	1.94416	9.13054	6.45773	6.44843	0.863792	0.1798	1.18151e-13	1.30357e-12	3.7339e-13	5.456e-12
ASV112_Family_Megasphaeraceae	-0.305994	-1.75907	8.27655	8.94817	6.93802	1.07677	0.1682	1.06971e-13	1.42999e-12	4.78619e-14	7.3733e-13
ASV262_UBA1436.sp002432025.GB_GCA_002432025_1.	0.836756	-0.94962	6.27351	6.37374	5.4688	1.05789	0.123975	2.186e-13	2.6089e-12	1.14044e-17	3.26789e-16
ASV16_Cloacibacillus.porcorum.RS_GCF_001701045_1.	7.93498	5.18943	8.70668	3.34817	5.52496	0.518299	0.317	2.56472e-13	3.99398e-12	1.52666e-05	6.75325e-05
ASV93_Sutterella.wadsworthensis_A.RS_GCF_000297775_1.	1.98186	0.106992	5.66444	5.45135	5.09132	0.908017	0.186763	3.95264e-13	4.44843e-12	7.2597e-13	1.00452e-11
ASV9_Alistipes.shahii.RS_GCF_000210575_1.	9.94237	10.6886	8.42414	-2.10922	2.1443	-0.907419	0.161	3.33128e-12	3.56393e-11	1.7544e-15	3.67049e-14
ASV132_Duodenibacillus.sp003472385.RS_GCF_003472385_1.	4.62865	2.40844	5.67469	3.30364	5.27997	0.538217	0.302939	2.31081e-11	2.84802e-10	8.39941e-06	3.92304e-05
ASV194_Class_Bacteroidia	5.0843	6.91813	2.92025	-3.91833	4.36446	-0.796143	0.1732	1.00912e-10	1.02638e-09	4.86038e-14	7.97823e-13
ASV118_Anaeromassilibacillus.sp002159845.RS_GCF_002159845_1.	4.76095	5.72597	2.12015	-3.68069	4.2394	-0.80863	0.1388	1.40073e-10	1.33096e-09	3.82899e-17	1.05739e-15
ASV83_Family_Ruminococcaceae	8.30899	8.82491	7.04786	-1.71802	1.5862	-0.995029	0.142	1.92181e-09	1.34243e-08	4.87653e-17	1.33102e-15
ASV499_Genus_Desulfovibrio	4.10038	5.17922	2.01106	-3.52696	3.98135	-0.756909	0.172166	2.25215e-09	1.80729e-08	3.54291e-14	5.81116e-13
ASV230_UMGS1518.sp900552575.RS_GCF_903645315_1.	1.05566	-1.11335	4.52759	5.08551	5.60306	0.791793	0.2328	5.81712e-09	3.31796e-08	7.75202e-10	6.44757e-09
ASV356_Spiro.01.sp900769955.RS_GCF_900769955_1.	-1.70912	-2.61108	3.64228	5.96097	6.06446	0.87325	0.1852	6.37836e-09	4.09924e-08	3.25689e-11	2.85237e-10
ASV40_Order_Christensenellales	8.75088	9.08305	7.31157	-1.68796	2.18233	-0.706278	0.2116	6.24515e-09	4.57052e-08	2.46763e-11	2.7572e-10
ASV978_Family_Tannerellaceae	-1.10377	-1.98459	5.16332	6.11759	6.55802	0.851486	0.21	7.6379e-09	5.38628e-08	3.86412e-10	2.96863e-09
ASV810_Turicimonas.muris.RS_GCF_002221595_1.	-1.34638	0.00430653	-3.05538	-3.60694	6.44433	-0.552914	0.263	7.95668e-09	5.42468e-08	6.06297e-07	2.77391e-06
ASV210_Class_Bacilli	1.4988	3.48034	-1.8511	-4.2686	6.40787	-0.628258	0.2394	3.60862e-08	2.40344e-07	1.15271e-08	7.24993e-08
ASV162_Genus_Ruminococcus_D	3.95897	5.27471	0.623952	-3.84116	5.7947	-0.638607	0.221356	3.84609e-08	2.69013e-07	2.54366e-10	2.28522e-09
ASV623_CAG.465.sp000433755.GB_GCA_000433755_1.	0.530242	2.41847	-2.03242	-3.88112	5.62455	-0.6246	0.2388	4.87179e-08	3.11936e-07	1.0628e-08	6.50103e-08
ASV102_CHKCI001.sp900045905.RS_GCF_900045905_1.	2.65425	4.23054	-0.552249	-4.08303	5.84018	-0.624159	0.2348	5.71615e-08	3.91532e-07	3.86821e-09	2.78767e-08
ASV50_Acutalibacter.timonensis.RS_GCF_900048895_1.	6.82887	7.48555	5.71294	-1.91975	1.99026	-0.87036	0.15117	8.51995e-08	4.45236e-07	1.33639e-15	2.86294e-14
ASV91_UMGS1004.sp900761685.RS_GCF_900761685_1.	7.17705	7.81209	5.57487	-2.24986	2.43652	-0.777438	0.158	7.55561e-08	4.61346e-07	8.6355e-16	1.95825e-14
ASV35_UBA7182.sp002160135.RS_GCF_002160135_1.	6.62857	7.14386	5.27222	-1.95635	2.44249	-0.691394	0.197161	9.93838e-08	5.68371e-07	1.02279e-12	1.40211e-11
ASV358_Lachnoclostridium_A.edouardi.RS_GCF_900240245_1.	0.105883	1.61247	-2.18342	-3.94915	6.28629	-0.575112	0.259148	9.19702e-08	5.74944e-07	2.02948e-07	1.05592e-06
ASV812_UBA4855.sp900540365.GB_GCA_900540365_1.	-1.91479	-2.66597	2.42882	4.98961	6.23156	0.727076	0.2206	2.1325e-07	1.13638e-06	6.18531e-09	3.87493e-08
ASV800_Massilicoli.timonensis.RS_GCF_900199515_1.	-1.31343	0.0820081	-2.96599	-3.67039	5.73773	-0.568507	0.269	2.34378e-07	1.25399e-06	1.12803e-06	5.05005e-06
ASV86_Ligilactobacillus.araffinosus.GB_GCA_001435375_1.	5.2431	6.30535	3.7005	-2.78361	4.31733	-0.557758	0.227754	3.06546e-07	1.91369e-06	5.6837e-10	4.99524e-09
ASV1646_Thermoanaerosceptrum.fracticalcis.RS_GCF_000746025_2.	-1.83193	-2.63949	1.88298	4.25068	5.14772	0.742648	0.214	6.10876e-07	2.92211e-06	1.8607e-09	1.21301e-08
ASV891_UBA4626.sp002406115.GB_GCA_002406115_1.	-0.714405	0.917322	-2.49296	-3.57703	5.46909	-0.588646	0.255949	8.6448e-07	4.09582e-06	1.02562e-06	4.22202e-06
ASV120_Schaedlerella.sp004556565.GB_GCA_004556565_1.	1.61542	2.80894	-1.01301	-3.40579	5.98272	-0.523036	0.266	7.62174e-07	4.11237e-06	3.02197e-07	1.62026e-06
ASV615_Limosilactobacillus.reuteri_D.RS_GCF_003072625_1.	2.29364	0.0677837	4.74902	3.73044	6.06767	0.553848	0.2672	1.09313e-06	5.42666e-06	1.37105e-07	7.93568e-07
ASV17_Family_Oscillospiraceae	7.93211	8.24333	6.79329	-1.55785	2.51582	-0.554497	0.2648	1.65293e-06	8.7559e-06	3.57161e-08	2.35271e-07
ASV276_Extibacter.hylemonae.RS_GCF_008281175_1.	1.07437	2.2951	-0.730111	-3.13111	5.44086	-0.520953	0.275945	2.52981e-06	1.23238e-05	6.70803e-07	3.28106e-06
ASV128_Family_Acutalibacteraceae	7.46864	7.95514	6.03777	-1.90701	2.40927	-0.64982	0.2034	2.54693e-06	1.31138e-05	7.03506e-12	8.57022e-11
ASV324_Vallitalea.guaymasensis.RS_GCF_003313305_1.	1.34059	2.80181	-0.997347	-3.2543	5.74363	-0.534844	0.255149	3.27711e-06	1.64267e-05	2.64711e-07	1.41746e-06
ASV334_Butyricimonas.sp003479425.RS_GCF_003479425_1.	5.21106	5.90386	2.21305	-3.19446	6.62382	-0.465384	0.2694	3.30783e-06	1.7968e-05	9.1025e-08	5.4611e-07
ASV241_UBA7173.sp004102805.RS_GCF_004102805_1.	4.4598	1.243	5.55805	3.13702	6.28944	0.441822	0.343731	3.82153e-06	1.80032e-05	0.000529472	0.00182205
ASV96_Lachnoclostridium_B.sp002160985.RS_GCF_002160985_1.	5.96521	6.58242	4.35525	-2.07722	2.2992	-0.708224	0.163967	3.8193e-06	1.82252e-05	8.93993e-15	1.64479e-13
ASV1654_Family_Desulfovibrionaceae	-1.06727	-1.82716	2.90973	4.22079	6.07656	0.623549	0.24775	4.03174e-06	1.82321e-05	7.282e-08	4.09345e-07
ASV2023_Faecalicoccus.acidiformans.RS_GCF_014202635_1.	-1.91816	-2.63714	1.48269	4.09942	5.60426	0.649513	0.25015	4.26912e-06	1.82618e-05	8.98299e-08	4.64832e-07
ASV870_UBA1829.sp900549045.GB_GCA_900549045_1.	1.78303	-0.0114442	3.65581	3.1934	5.31377	0.536774	0.27	4.80656e-06	1.94607e-05	1.51062e-07	8.63581e-07
ASV1550_Helicobacter_F.sp002287135.RS_GCF_002287135_1.	-2.08205	-2.69457	2.448	4.81467	6.50834	0.645614	0.262747	5.53821e-06	2.17355e-05	1.14318e-06	5.01302e-06
ASV552_Massilioclostridium.coli.RS_GCF_900095865_1.	2.43655	3.87509	0.702636	-3.08347	5.31209	-0.526467	0.264	4.82787e-06	2.42106e-05	9.88615e-08	5.71999e-07
ASV58_CAG.521.sp000437635.GB_GCA_000437635_1.	6.78187	7.22022	6.60584	0.368707	4.74157	0.0663185	0.478	4.9066e-06	2.68614e-05	0.704359	0.785386
ASV105_NSJ.54.sp014385095.GB_GCA_014385095_1.	5.96508	6.81902	3.95102	-2.7846	3.22883	-0.656333	0.19816	6.8554e-06	3.36243e-05	3.74627e-12	4.76596e-11
ASV781_Family_CAG.552	2.52633	3.41603	0.460576	-3.02089	5.63634	-0.487697	0.2768	7.19059e-06	3.52774e-05	9.6223e-07	4.91637e-06
ASV337_UBA1417.sp003531055.GB_GCA_008681155_1.	3.4803	4.31548	1.91438	-2.4255	3.827	-0.547964	0.220556	7.57706e-06	3.615e-05	2.55797e-10	2.33091e-09
ASV5_Mediterraneibacter.sp002159505.RS_GCF_002159505_1.	10.3208	10.5466	9.86506	-0.695355	1.56843	-0.425047	0.3112	8.76123e-06	4.58608e-05	1.87621e-05	8.14308e-05
ASV348_Bariatricus.comes_A.RS_GCF_013300725_1.	1.20125	2.35162	-0.409491	-2.75603	5.23597	-0.471618	0.281944	2.76435e-05	0.000113607	1.75923e-06	8.30329e-06
ASV1069_Clostridium_A.leptum.RS_GCF_000154345_1.	2.34846	3.30034	0.818453	-2.47259	4.74702	-0.464912	0.262547	2.80857e-05	0.000122552	1.08316e-07	6.25549e-07
ASV67_Coprobacter.fastidiosus.RS_GCF_000473955_1.	7.07238	7.77526	5.67044	-2.19765	4.59573	-0.409044	0.2832	2.61373e-05	0.000123309	4.93715e-07	2.70387e-06
ASV3058_Family_CAG.312	-1.31189	-2.08324	1.70136	3.40348	5.26319	0.581885	0.2538	4.54102e-05	0.000144878	1.74509e-07	8.69271e-07
ASV740_Genus_Anaeroglobus	-2.03219	-2.52017	-0.189531	3.74581	7.99438	0.471838	0.3244	4.47342e-05	0.000176173	0.000289705	0.000886826
ASV8_Lactobacillus.crispatus.RS_GCF_002088015_1.	7.77767	7.22758	8.74229	1.2954	4.08464	0.275197	0.355129	3.9774e-05	0.000185715	0.00142314	0.00446153
ASV127_Family_CAG.239	2.79486	4.41574	-0.0575688	-3.28508	7.21022	-0.43605	0.307938	4.9099e-05	0.000207093	1.65424e-05	6.97437e-05
ASV109_Genus_Flavonifractor	8.54375	8.81407	7.79781	-1.06861	1.73408	-0.549955	0.2594	5.49791e-05	0.0002126	1.2095e-08	8.68812e-08
ASV261_Genus_Methanocorpusculum	2.1887	3.73096	-0.392187	-3.09855	6.79614	-0.420717	0.3014	7.5704e-05	0.00030777	1.87836e-05	7.75599e-05
ASV1186_Genus_Brachyspira	-2.2365	-2.68052	-0.522162	3.71486	6.51807	0.505279	0.3062	0.000123087	0.000416965	0.000253918	0.000737439
ASV2267_Oxalobacter.formigenes_B.RS_GCF_000158475_2.	0.813187	-0.471498	2.61984	2.42362	4.90536	0.466945	0.2846	0.000173575	0.000553081	1.52539e-06	7.49427e-06
ASV1350_UBA71.sp900767505.RS_GCF_900767505_1.	-1.27841	-2.00077	2.20987	3.16758	5.70141	0.501487	0.2966	0.000207778	0.00067461	1.23912e-05	4.95848e-05
ASV560_Gallibacterium.anatis.RS_GCF_000379785_1.	-0.914305	-0.0378757	-2.30462	-2.61452	6.03109	-0.39255	0.323135	0.000282542	0.000844375	0.000333403	0.00100598
ASV45_Anaerosacchariphilus.sp002160825.RS_GCF_002160825_1.	7.54526	7.74156	7.17418	-0.728995	1.71656	-0.371104	0.319536	0.000286591	0.0010395	5.2449e-05	0.000209399
ASV366_UBA11452.sp002069785.GB_GCA_002069785_1.	2.91674	2.17471	4.02318	1.89104	5.1282	0.334538	0.331734	0.000336039	0.00106296	0.000122991	0.000464672
ASV367_Intestinimonas.timonensis.RS_GCF_900626145_1.	6.57295	6.95521	5.571	-1.3369	1.86652	-0.58706	0.236153	0.000393542	0.0011957	1.44013e-09	1.18409e-08
ASV484_Parasutterella.excrementihominis.RS_GCF_000205025_1.	-1.8505	-1.15196	-2.90407	-2.1476	5.87058	-0.338492	0.341	0.000387777	0.00120821	0.00160112	0.00400767
ASV1305_Eubacterium_G.sp000435815.RS_GCF_003460505_1.	-1.25085	-0.427382	-2.52234	-2.30976	4.94869	-0.419257	0.310938	0.000390152	0.00124067	0.000118577	0.000397099
ASV205_CAG.492.sp900557045.GB_GCA_900557045_1.	7.84949	8.42165	6.92468	-1.42446	2.59562	-0.44305	0.273345	0.000379705	0.0013747	7.12949e-08	4.40434e-07
ASV226_Ruthenibacterium.sp900546885.GB_GCA_900546885_1.	5.34452	6.01058	3.59392	-2.30806	4.66469	-0.418178	0.3028	0.000378239	0.00138104	2.67851e-06	1.34218e-05
ASV76_Phylum_Firmicutes_A	5.35226	6.11525	4.04747	-2.19934	4.64742	-0.405247	0.303	0.000411026	0.00149852	7.49661e-06	3.5229e-05
ASV133_Agathobaculum.sp900291975.RS_GCF_900291975_1.	7.65832	8.06652	6.47937	-1.43859	2.64171	-0.477865	0.2894	0.000532049	0.00177824	2.03816e-06	1.03801e-05
ASV1207_Alistipes_A.ihumii.RS_GCF_000321205_1.	3.20194	2.71366	3.91243	1.01731	4.18222	0.211614	0.3828	0.000602187	0.00181973	0.0045145	0.012145
ASV211_UBA10281.sp900767815.RS_GCF_900767815_1.	6.05209	6.74936	5.08588	-1.69488	2.48563	-0.529487	0.217357	0.00061767	0.00206337	7.5327e-11	7.72931e-10
ASV218_Turicibacter.sanguinis.RS_GCF_013046825_1.	-1.3998	-2.11671	1.39802	3.13391	5.9948	0.460045	0.2978	0.000782326	0.00229177	2.4053e-05	9.35271e-05
ASV864_Genus_Lacrimispora	-1.58968	-0.831196	-2.77538	-2.21568	5.12	-0.380154	0.3198	0.00133532	0.00333219	0.00064619	0.00178096
ASV641_Genus_Anaerotruncus	5.42641	5.88527	4.31668	-1.46378	1.85396	-0.561236	0.210358	0.00129881	0.00393473	1.25484e-11	1.44141e-10
ASV381_Class_Spirochaetia	-2.27098	-2.58281	-1.34973	1.97012	6.55324	0.28013	0.369926	0.00140307	0.00401511	0.0100408	0.0206641
ASV1011_SCTM01.sp004297485.GB_GCA_004297485_1.	-2.384	-2.65581	-1.59729	2.10661	7.35432	0.307034	0.3688	0.00186084	0.00489726	0.0166979	0.0320913
ASV1642_Family_Christensenellaceae	-1.15362	-0.409282	-2.28541	-2.04382	4.96251	-0.372878	0.3304	0.001928	0.00504679	0.000606399	0.00172159
ASV228_Gemmiger_A.sp002160955.RS_GCF_002160955_1.	4.65479	4.29391	5.22951	0.881366	4.51061	0.172511	0.410518	0.00179259	0.00511598	0.0202	0.0456147
ASV19_Family_Gastranaerophilaceae	7.94829	8.56818	6.69622	-1.78725	4.25622	-0.35092	0.3184	0.00168343	0.00546587	1.2666e-05	5.72202e-05
ASV515_Victivallis.sp002998355.RS_GCF_002998355_1.	5.67171	5.35292	6.07417	0.804589	2.92076	0.214027	0.375525	0.00212225	0.00584813	0.00377107	0.0104269
ASV18_UBA9475.sp002161235.RS_GCF_002161235_1.	7.57378	8.10001	6.32759	-1.76377	4.18099	-0.331501	0.321136	0.00201302	0.00640722	3.17587e-05	0.000132328
ASV1894_UBA4871.sp902809935.RS_GCF_902809935_1.	-1.5724	-0.827597	-2.78586	-2.14659	4.8482	-0.388223	0.320336	0.00280206	0.00671113	0.000761968	0.00202002
ASV201_Gemmiger.variabilis.RS_GCF_000157955_1.	5.08716	5.60987	3.89948	-1.58116	3.88719	-0.348979	0.3114	0.00221756	0.0068089	1.02355e-05	4.66843e-05
ASV480_Angelakisella.sp013316495.GB_GCA_013316495_1.	4.74841	5.26521	3.77632	-1.47941	2.56073	-0.441088	0.2312	0.00230495	0.00681208	1.33059e-09	1.08714e-08
ASV177_Eisenbergiella.sp900066775.RS_GCF_003481005_1.	2.96763	3.50816	1.87788	-1.86698	5.28679	-0.320092	0.341532	0.00243606	0.00711297	0.000394024	0.0013693
ASV46_Order_Bacteroidales	5.43773	5.14795	5.91583	1.16002	3.9462	0.242954	0.3714	0.00258022	0.00729743	0.00214203	0.00633888
ASV1748_Family_CAG.826	-2.16739	-2.46887	-1.16244	2.54147	6.42561	0.369652	0.3562	0.00281942	0.00730722	0.00589841	0.0132583
ASV806_UBA1248.sp902784545.GB_GCA_902784545_1.	-0.332422	-1.17113	1.74203	2.33959	5.32534	0.389323	0.3284	0.00315664	0.00754697	0.000190531	0.000655043
ASV374_CAG.312.sp900546565.GB_GCA_900546565_1.	4.47967	4.27297	4.65492	0.631855	4.01674	0.124311	0.428314	0.003072	0.00841426	0.122136	0.201899
ASV1500_Monoglobus.pectinilyticus.RS_GCF_002874775_1.	-1.22701	-0.505393	-2.41404	-1.90435	5.08434	-0.335373	0.342	0.00423638	0.010294	0.00151809	0.00382214
ASV767_Family_UBA1242	-1.09337	-0.424967	-2.13125	-1.9847	5.87303	-0.303247	0.363527	0.00464075	0.0118212	0.0044837	0.0108704
ASV1314_CAG.279.sp900550025.GB_GCA_900550025_1.	-2.4612	-2.69355	-1.85724	1.54222	6.83329	0.218213	0.3948	0.00481794	0.0119112	0.0471105	0.0787281
ASV1742_Class_Alphaproteobacteria	-0.834617	-1.30785	1.14068	2.50268	6.76261	0.346662	0.3552	0.00638379	0.0156367	0.00377679	0.00952968
ASV769_UBA1103.sp013333515.GB_GCA_013333515_2.	-2.39151	-2.68164	-1.59983	1.73853	6.11317	0.260093	0.376925	0.00697568	0.0157267	0.0196018	0.0363655
ASV511_AM07.15.sp003477405.GB_GCA_003477405_1.	4.82814	5.43374	4.03825	-1.31344	2.5446	-0.377096	0.271	0.00610905	0.0161414	8.34378e-08	5.04224e-07
ASV747_NSJ.38.sp902363445.RS_GCF_902363445_1.	1.89515	2.62461	0.398633	-1.61207	5.1973	-0.28139	0.34833	0.00704401	0.0175387	0.000461073	0.00152279
ASV1094_Bifidobacterium.globosum.RS_GCF_000741295_1.	-2.17381	-2.51218	-1.10869	1.97766	6.47487	0.286544	0.3684	0.0096082	0.0209482	0.0109938	0.0224614
ASV1856_CAG.878.sp000432255.GB_GCA_000432255_1.	0.425873	-0.442161	2.29871	1.91651	5.56852	0.318931	0.3578	0.00998273	0.0223	0.00153312	0.00444842
ASV1463_Family_UBA932	-0.514404	-0.898735	2.42442	2.37719	7.20282	0.322876	0.3622	0.0101391	0.0234484	0.00278149	0.00742714
ASV959_Family_CAG.272	0.861644	0.111091	2.3516	1.84086	5.27695	0.323703	0.3452	0.0111228	0.0244978	0.0006541	0.00208655
ASV2291_Class_Gammaproteobacteria	-1.79492	-2.05623	-0.92559	2.22186	6.3164	0.319301	0.374	0.012514	0.026673	0.0131888	0.0275578
ASV80_Family_UBA1067	-2.19857	-2.43641	-1.55449	1.17539	6.1167	0.16643	0.4046	0.014311	0.0292365	0.0625749	0.0975478
ASV301_Merdibacter.sp900543035.GB_GCA_900543035_1.	4.83292	5.1957	3.92708	-1.42423	5.72648	-0.227571	0.360328	0.0117813	0.0294844	0.00115822	0.00368337
ASV3174_Staphylococcus.arlettae.RS_GCF_002902345_1.	-1.60892	-1.06301	-2.53909	-1.75117	5.31853	-0.295068	0.3596	0.0160858	0.0320901	0.0113759	0.0229993
ASV113_Fournierella.sp002161595.RS_GCF_002161595_1.	4.78608	3.04872	6.32127	1.60319	7.23871	0.207962	0.414717	0.014604	0.0343249	0.0473702	0.0928481
ASV1504_Genus_CAG.485	-2.42864	-2.68171	-1.75851	1.32385	5.90975	0.197082	0.392921	0.018244	0.0362561	0.0479819	0.0780886
ASV3317_Lenti.01.sp002347655.GB_GCA_002347655_1.	-1.92616	-1.37928	-2.88276	-1.67686	4.94555	-0.303911	0.3554	0.021859	0.0403889	0.00887994	0.0180219
ASV1165_S5.A14a.sp900112915.RS_GCF_900112915_1.	0.675765	1.35234	-0.597408	-1.42351	5.18477	-0.246503	0.368726	0.0201571	0.042724	0.00461441	0.0117404
ASV676_Class_Clostridia	3.93401	4.45976	2.84223	-1.36393	3.758	-0.291494	0.3414	0.0206469	0.0457662	0.000163116	0.000606768
ASV516_WQZE01.sp009780875.GB_GCA_009780875_1.	5.10408	5.55244	4.33241	-1.27997	3.84988	-0.273478	0.35213	0.0221541	0.0501666	0.000866241	0.0028659
ASV59_Genus_Blautia_A	5.88041	6.47136	4.96818	-1.40062	3.23306	-0.325483	0.315937	0.0229977	0.0515287	1.92196e-05	8.33647e-05
ASV155_CAG.180.sp900315985.GB_GCA_900315985_1.	3.85008	4.40866	2.65933	-1.69596	5.98995	-0.245986	0.3782	0.0231818	0.0520312	0.00616317	0.0160159
ASV853_Blautia.sp000432195.RS_GCF_902363515_1.	-2.21345	-1.79966	-2.96278	-1.32176	5.18937	-0.218818	0.394721	0.0289462	0.0522579	0.032714	0.056156
ASV311_CAG.354.sp001915925.GB_GCA_001915925_1.	0.809615	1.73368	-0.841796	-1.70215	7.02696	-0.227685	0.3974	0.0264838	0.0561885	0.0175901	0.0382479
ASV1522_CAG.873.sp001701165.GB_GCA_001701165_1.	-2.16733	-2.36143	-1.65036	1.33308	6.26617	0.204946	0.406319	0.0309362	0.0573371	0.0899891	0.135202
ASV3348_Ruminococcus_C.callidus.RS_GCF_000468015_1.	-2.38662	-2.66022	-1.6254	1.46852	5.41833	0.247079	0.387522	0.0319938	0.0576569	0.0274203	0.0487433
ASV991_CAG.313.sp003539625.GB_GCA_003539625_1.	-1.76055	-1.30523	-2.60949	-1.42663	5.41004	-0.23243	0.387123	0.0318641	0.059606	0.0260645	0.0476008
ASV134_Genus_Oscillibacter	6.76349	7.198	6.26536	-0.822526	1.7722	-0.365974	0.3194	0.0287575	0.0616911	3.83302e-05	0.000156828
ASV1047_CAG.488.sp900539465.GB_GCA_900539465_1.	-1.24541	-0.685551	-2.2467	-1.49242	5.14945	-0.25341	0.377924	0.0358262	0.0659716	0.0122881	0.0253361
ASV458_CAIPUE01.sp903868125.GB_GCA_903868125_1.	0.116724	0.722996	-1.0025	-1.56662	6.96579	-0.209747	0.4064	0.033213	0.0667528	0.0316244	0.0611615
ASV23_Bacteroides.uniformis.RS_GCF_000154205_1.	10.6285	10.4241	11.0575	0.46638	2.22076	0.183718	0.4054	0.0294526	0.06685	0.0326535	0.0684781
ASV490_Family_Acetivibrionaceae	0.178998	0.647381	-0.723311	-1.32933	5.54446	-0.219157	0.3992	0.0351571	0.0685212	0.0212775	0.0437637
ASV2356_Sphaerochaeta_A.coccoides.RS_GCF_000208385_1.	-2.43865	-2.68968	-1.81445	1.20862	5.42249	0.213869	0.401	0.0389436	0.0686506	0.0537975	0.086407
ASV325_Family_CAG.138	1.59263	0.78367	2.70987	1.27993	5.33345	0.224466	0.40112	0.0357877	0.0692385	0.0366383	0.0735538
ASV378_Caprobacter.sp004103755.RS_GCF_004103755_1.	3.39109	3.65349	2.72342	-0.980219	4.40166	-0.197486	0.374325	0.0392753	0.0783628	0.00378131	0.0103181
ASV4070_Family_UBA660	-2.14667	-2.42932	-1.44149	1.29715	5.56194	0.208908	0.403519	0.0484998	0.0853213	0.0501764	0.0838932
ASV281_Odoribacter.massiliensis.RS_GCF_900091655_1.	-1.21691	-1.58094	0.0624489	1.99299	7.8367	0.234968	0.403519	0.0460527	0.0854639	0.0342538	0.0642198
ASV399_Anaerostipes.sp001940315.RS_GCF_001940315_1.	3.1122	3.43817	2.62831	-1.2152	6.22516	-0.183531	0.4094	0.0437393	0.0874923	0.0375874	0.0756899
ASV14_Genus_Escherichia	6.62159	7.09179	5.51924	-1.50372	4.65602	-0.259697	0.3626	0.0438351	0.0897706	0.00253954	0.00737451
ASV1343_Lachnospira.pectinoschiza_B.RS_GCF_900103815_1.	-2.03457	-1.57961	-2.81333	-1.28872	5.13569	-0.224131	0.3878	0.0558571	0.0935354	0.0333473	0.0579037
ASV2309_Order_RFN20	-2.32338	-2.54857	-1.74982	1.08822	5.54885	0.184704	0.414	0.0612025	0.102498	0.0836442	0.127848
ASV475_UBA1174.sp902791965.GB_GCA_902791965_1.	-1.65803	-1.88081	-1.01326	1.37285	5.90968	0.217644	0.404	0.0626123	0.105776	0.0535071	0.0906526
ASV1009_Order_Lachnospirales	0.765592	1.21183	0.1029	-1.2334	4.98828	-0.218642	0.390322	0.063588	0.110657	0.0169145	0.0362745
ASV137_UBA1067.sp002449695.GB_GCA_002449695_1.	-0.879699	-1.09358	-0.314117	1.26367	6.75175	0.16123	0.421716	0.0628391	0.11083	0.118742	0.182106
ASV672_Family_Borkfalkiaceae	-0.991122	-0.578517	-1.79087	-1.1311	5.5026	-0.184987	0.4128	0.0656622	0.113838	0.0565425	0.0976785
ASV1100_UBA4951.sp900542595.GB_GCA_900542595_1.	-2.5523	-2.67493	-2.26632	0.960288	5.79335	0.144135	0.425715	0.0699667	0.115622	0.215191	0.284095
ASV3195_UMGS1071.sp900548305.GB_GCA_900548305_1.	-2.50964	-2.19381	-3.08361	-1.12844	4.93978	-0.210463	0.398	0.0741555	0.117865	0.0809415	0.12259
ASV88_UMGS1872.sp014237695.GB_GCA_014237695_1.	4.44777	4.27391	4.77176	0.704966	5.31845	0.124245	0.437512	0.0651058	0.121667	0.15542	0.245273
ASV175_Erysipelatoclostridium.sp002160495.RS_GCF_002160495_1.	5.29316	5.83572	4.68687	-1.28979	4.73522	-0.232473	0.3594	0.0671638	0.126138	0.00121985	0.00387778
ASV508_Order_Oscillospirales	3.82825	3.8296	3.82701	0.231826	3.7233	0.0515619	0.468706	0.073136	0.129336	0.51413	0.620245
ASV51_UBA5446.sp900752445.GB_GCA_900752445_1.	7.0948	7.39738	6.12577	-1.01616	2.2473	-0.344016	0.326135	0.0754277	0.135968	4.42904e-05	0.000179454
ASV171_Fusobacterium_A.necrogenes.RS_GCF_900450765_1.	0.0957351	-0.122038	0.804042	1.40538	8.68175	0.159104	0.4304	0.0784269	0.138951	0.154826	0.23431
ASV3110_UBA7862.sp002500135.GB_GCA_002500135_1.	-2.30051	-2.50493	-1.78197	1.15986	5.4715	0.190187	0.408	0.0902597	0.141507	0.0969056	0.147191
ASV517_Firm.11.sp900540045.GB_GCA_900540045_1.	1.28074	0.625776	2.30105	1.08036	5.42366	0.185166	0.415317	0.0854774	0.143086	0.0581929	0.107085
ASV3030_Chlamydophila.felis.RS_GCF_000009945_1.	-2.49257	-2.69043	-1.98189	1.02949	5.34617	0.181058	0.4122	0.0989495	0.149689	0.116505	0.167821
ASV1547_Enorma.burkinafasonensis.RS_GCF_902150035_1.	-2.40758	-2.14037	-2.91681	-0.828085	5.65885	-0.129981	0.4322	0.097519	0.150966	0.145533	0.20302
ASV260_UMGS1781.sp900554635.GB_GCA_900554635_1.	7.80951	8.15066	7.23024	-0.746149	2.32034	-0.271307	0.3638	0.0835563	0.152211	0.00188153	0.00565693
ASV3579_Genus_14.2	-2.40775	-2.60801	-1.91759	0.912423	5.32515	0.147035	0.418916	0.0992394	0.153443	0.140767	0.199104
ASV1497_Rubneribacter.badeniensis.RS_GCF_002899695_1.	-2.56229	-2.26494	-3.12232	-0.961362	4.71844	-0.178451	0.40172	0.104061	0.153638	0.0954683	0.137836
ASV2064_Zag111.sp001899395.GB_GCA_001899395_1.	-2.51918	-2.67209	-2.15615	0.818537	5.46413	0.133001	0.4322	0.102404	0.154814	0.191538	0.255378
ASV850_Soleaferrea.massiliensis.RS_GCF_000820765_1.	1.78081	2.08491	1.28562	-1.0666	4.78863	-0.189642	0.40152	0.0927026	0.156674	0.0335617	0.0673744
ASV3093_DTU089.sp002069015.GB_GCA_002069015_1.	-2.53108	-2.67526	-2.18472	0.790539	5.48832	0.136182	0.433	0.10714	0.163456	0.185351	0.250975
ASV4115_HOT.345.sp013333605.GB_GCA_013333605_2.	-2.12539	-1.78566	-2.75776	-1.08612	4.78088	-0.203981	0.4058	0.109522	0.164033	0.0717924	0.112101
ASV1919_UBA1191.sp900066305.RS_GCF_902362435_1.	1.27876	0.643871	2.0785	0.872826	4.80517	0.168029	0.4108	0.103359	0.164169	0.0644594	0.115387
ASV1967_HGM11327.sp900759935.RS_GCF_900759935_1.	-1.60919	-1.25231	-2.27739	-1.0854	4.54653	-0.201654	0.3968	0.113964	0.168973	0.0579863	0.0944313
ASV471_Pseudoruminococcus.massiliensis.RS_GCF_900291955_1.	-1.26474	-0.935016	-1.8596	-1.14995	5.87322	-0.177819	0.413517	0.107792	0.169589	0.106536	0.163976
ASV1130_Romboutsia_A.weinsteinii.RS_GCF_002250835_2.	-2.40703	-2.61066	-1.89352	0.947929	5.05428	0.178485	0.418316	0.116064	0.170475	0.101854	0.150316
ASV213_Massiliomicrobiota.sp002160865.RS_GCF_002160865_1.	5.12288	5.3967	4.22019	-1.02294	3.91674	-0.205496	0.3704	0.100684	0.175006	0.0016157	0.00494489
ASV4172_NSJ.53.sp014384795.GB_GCA_014384795_1.	-1.89445	-1.53993	-2.54637	-1.04774	4.51695	-0.203146	0.3974	0.122681	0.179123	0.0637713	0.101076
ASV3747_Phylum_Proteobacteria	-2.60248	-2.35433	-3.05936	-0.856692	4.88143	-0.159998	0.4154	0.137579	0.197655	0.159065	0.218044
ASV869_Weissella.paramesenteroides.RS_GCF_000160575_1.	-2.00315	-2.26275	-1.39069	0.967554	4.93531	0.171512	0.413	0.137388	0.198271	0.100497	0.150958
ASV557_CAG.917.sp000437555.GB_GCA_000437555_1.	-0.299026	-0.0821287	-0.759266	-1.20364	6.37377	-0.171342	0.422	0.127495	0.200098	0.129943	0.199866
ASV3974_Genus_Brevibacterium	-2.48389	-2.21782	-2.96741	-0.897259	4.83619	-0.161462	0.417716	0.14425	0.204929	0.134062	0.186541
ASV243_Genus_Streptococcus	-0.554361	-1.07966	1.14036	1.4455	6.72319	0.203889	0.4118	0.13574	0.207524	0.0567592	0.10129
ASV436_CAG.41.sp010206265.RS_GCF_010206265_1.	4.29816	4.4465	3.79181	-0.751492	4.03948	-0.146314	0.406719	0.125645	0.207863	0.035702	0.0730299
ASV780_CHKCI006.sp900018345.RS_GCF_900018345_1.	0.912146	1.42543	0.100494	-1.07278	5.70432	-0.173975	0.4164	0.14065	0.21594	0.0706609	0.122921
ASV1812_Family_Anaerovoracaceae	-0.333516	-0.577199	0.264442	1.03436	5.52944	0.16495	0.4204	0.146231	0.218056	0.0932037	0.152099
ASV2215_RUG572.sp902802945.GB_GCA_902802945_1.	-1.78322	-1.44269	-2.44506	-0.972588	5.68088	-0.16056	0.4236	0.149534	0.22035	0.112751	0.16837
ASV143_Genus_Ruminococcus_E	4.18445	4.16343	4.2344	0.458773	5.31542	0.0749813	0.459108	0.140878	0.225742	0.333906	0.448138
ASV4072_Jeotgalicoccus.aerolatus.RS_GCF_014635205_1.	-2.49379	-2.22764	-3.00521	-0.830192	4.79332	-0.150968	0.424915	0.16208	0.226813	0.14487	0.199416
ASV85_Parabacteroides.johnsonii.RS_GCF_000156495_1.	7.80102	7.83641	7.77804	-0.0846493	3.52565	-0.0157895	0.488102	0.140031	0.227814	0.913277	0.940227
ASV1970_Phylum_Firmicutes_B	0.0421697	-0.398051	1.21599	1.03156	5.27857	0.178243	0.409718	0.156554	0.229087	0.0720352	0.123836
ASV4545_F082.sp001603665.GB_GCA_001603665_1.	-2.13611	-1.7883	-2.78148	-1.04539	5.14852	-0.184651	0.415	0.161136	0.229168	0.0952778	0.142407
ASV4053_CAG.145.sp002320005.GB_GCA_002320005_1.	-2.32804	-2.01973	-2.91708	-0.945202	4.72917	-0.173942	0.412318	0.167211	0.233111	0.117315	0.165882
ASV1976_CAAFZY01.sp900767645.RS_GCF_900767645_1.	-2.53585	-2.68964	-2.15962	0.850277	5.17218	0.140718	0.428114	0.170056	0.234017	0.221627	0.289149
ASV157_Romboutsia.timonensis.RS_GCF_900106845_1.	0.872373	-0.114188	2.57804	1.43774	7.13973	0.187047	0.424315	0.152554	0.235728	0.0870285	0.148925
ASV862_Family_Acidaminococcaceae	-2.385	-2.19747	-2.74985	-0.628023	5.88031	-0.0893552	0.4474	0.165041	0.237517	0.262927	0.337322
ASV328_RUG13077.sp902785485.GB_GCA_902785485_1.	4.14342	4.12085	4.17582	0.162682	3.57645	0.0347927	0.475705	0.158385	0.24438	0.553637	0.654407
ASV6798_Order_Planctomycetales	-2.60468	-2.33394	-3.12378	-0.826765	4.49633	-0.160064	0.4194	0.18182	0.246338	0.133364	0.183415
ASV5023_Fibrobacter.sp900177705.RS_GCF_900177705_1.	-2.00256	-1.67749	-2.61401	-1.02748	5.28263	-0.173969	0.413917	0.181566	0.254292	0.128245	0.185453
ASV6757_Pelistega.sp009833965.RS_GCF_009833965_1.	-2.54867	-2.2792	-3.0503	-0.885803	4.48091	-0.175236	0.416117	0.188909	0.254994	0.139927	0.191639
ASV3380_Family_Paludibacteraceae	-2.14961	-1.84261	-2.75	-0.95963	4.96289	-0.171729	0.4232	0.185467	0.258569	0.127589	0.182735
ASV3033_RUG472.sp902765005.GB_GCA_902765005_1.	-2.10987	-1.79352	-2.71477	-0.913072	5.18059	-0.15562	0.419716	0.195911	0.270138	0.137426	0.194067
ASV3293_Facklamia_A.tabacinasalis.RS_GCF_005864045_1.	-2.45301	-2.1968	-2.95038	-0.853824	4.83022	-0.155825	0.424	0.201009	0.274323	0.160423	0.219496
ASV2915_Proteus.sp001722135.RS_GCF_001722135_1.	-2.69698	-2.47105	-3.12707	-0.766003	4.64869	-0.148459	0.4206	0.205817	0.274998	0.203557	0.264341
ASV3126_Succiniclasticum.ruminis.RS_GCF_900112895_1.	-1.94562	-1.63106	-2.54353	-0.945867	5.54981	-0.150644	0.424	0.199579	0.275798	0.156177	0.217473
ASV3751_Christensenella.minuta.RS_GCF_003628755_1.	-2.19552	-1.93197	-2.70203	-0.900938	4.65271	-0.166657	0.4194	0.204867	0.277671	0.146636	0.205216
ASV5815_Syner.03.sp002839185.GB_GCA_002839185_1.	-2.4296	-2.14046	-2.96877	-0.766458	4.53322	-0.146117	0.4244	0.210501	0.281734	0.133505	0.186886
ASV247_Eubacterium_R.sp900539845.GB_GCA_900539845_1.	3.53753	4.11228	2.55535	-1.19716	7.23749	-0.151331	0.427315	0.183982	0.281786	0.100624	0.170867
ASV2_Helicobacter_D.pullorum.RS_GCF_008801855_1.	8.8623	9.68685	7.94895	-1.49091	4.04353	-0.290884	0.3632	0.182817	0.285093	0.00132104	0.0041945
ASV98_CAG.196.sp002102975.RS_GCF_900552525_1.	5.12772	5.56822	4.45076	-0.967	6.78544	-0.129834	0.432	0.193432	0.294242	0.0876407	0.153432
ASV6267_Pyramidobacter.sp002007215.RS_GCF_002007215_1.	-2.53455	-2.26464	-3.04424	-0.884648	4.67714	-0.156278	0.4222	0.222863	0.296325	0.16434	0.22192
ASV3581_Bact.08.sp001897515.GB_GCA_001897515_1.	-2.16883	-1.92313	-2.65343	-0.916975	4.9031	-0.157507	0.424315	0.224215	0.300307	0.184495	0.249004
ASV2677_UBA9502.sp003480315.RS_GCF_003480315_1.	-2.61658	-2.40766	-3.02305	-0.711833	4.6988	-0.12948	0.4372	0.22514	0.30099	0.220613	0.288078
ASV2099_WRMH01.sp009777235.GB_GCA_009777235_1.	-0.517149	-0.286358	-1.01661	-0.838124	4.73887	-0.151096	0.420916	0.218717	0.302327	0.121167	0.185165
ASV2975_Order_Eubacteriales	-2.65887	-2.41993	-3.11654	-0.829544	4.45174	-0.155983	0.4168	0.229034	0.302713	0.177081	0.23699
ASV8005_Class_Planctomycetes	-2.379	-2.11487	-2.87452	-0.868629	4.81555	-0.157418	0.4234	0.233573	0.312397	0.178355	0.242089
ASV335_Veillonella_A.magna.RS_GCF_000428745_1.	-1.6626	-1.46799	-2.04403	-0.677883	5.86243	-0.103919	0.4488	0.228	0.314333	0.319597	0.405614
ASV788_Formamonas.warabiya.RS_GCF_002777255_1.	3.01615	3.54909	2.53683	-0.998022	4.04827	-0.194183	0.381724	0.220489	0.316184	0.00449179	0.0120129
ASV6866_Saccharofermentans.sp003149065.RS_GCF_003149065_1.	-2.5893	-2.35945	-3.04143	-0.713955	4.58094	-0.137722	0.4298	0.246021	0.320549	0.192701	0.255115
ASV1152_UBA644.sp002299265.GB_GCA_902373415_1.	1.42778	1.85029	0.946853	-0.886509	4.61457	-0.15964	0.4132	0.233998	0.330131	0.0766826	0.132957
ASV2441_Family_Eggerthellaceae	-1.84181	-1.60991	-2.30344	-0.737867	5.38053	-0.126944	0.438512	0.245927	0.330196	0.241976	0.318764
ASV4910_Furfurilactobacillus.siliginis.RS_GCF_001437435_1.	-2.73668	-2.53231	-3.13589	-0.740761	4.54944	-0.135645	0.428114	0.254978	0.331319	0.225953	0.290542
ASV3758_Syntrophomonas_B.zehnderi.RS_GCF_000983115_1.	-2.26024	-2.03052	-2.69651	-0.755212	4.42944	-0.135778	0.425115	0.254967	0.333804	0.180178	0.243667
ASV5941_Massilibacteroides.vaginae.RS_GCF_900178525_1.	-2.46276	-2.23285	-2.91551	-0.772483	4.58322	-0.146245	0.4292	0.255668	0.334641	0.207529	0.273531
ASV9707_Order_Pirellulales	-2.68075	-2.46258	-3.11262	-0.793739	4.50069	-0.153811	0.423	0.266666	0.343989	0.206058	0.269921
ASV4613_F23.D06.sp902771655.GB_GCA_902771655_1.	-2.03041	-1.77937	-2.5133	-0.721004	5.10362	-0.126463	0.441912	0.262731	0.345424	0.2095	0.279354
ASV43_Merdimonas.faecis.RS_GCF_001754075_1.	6.64818	6.76359	6.32498	-0.455932	1.94727	-0.188411	0.40232	0.23733	0.347628	0.0208231	0.0465264
ASV10069_Butyrivibrio.sp000421405.RS_GCF_000421405_1.	-2.69065	-2.47598	-3.10626	-0.631757	4.48009	-0.119505	0.438712	0.2709	0.347942	0.212744	0.277081
ASV5182_Genus_Sphingomonas	-2.74473	-2.57025	-3.09048	-0.677172	4.67891	-0.12336	0.4326	0.269823	0.34939	0.267941	0.340157
ASV5250_Genus_Corynebacterium	-2.67957	-2.46159	-3.087	-0.666223	4.66032	-0.129964	0.4278	0.274424	0.352423	0.234709	0.300839
ASV129_W0P29.029.sp004558035.GB_GCA_004558035_1.	-0.371265	-0.088678	-0.943759	-0.720626	6.79476	-0.097395	0.4462	0.259441	0.357135	0.338647	0.433915
ASV2304_Brachybacterium.faecium.RS_GCF_000023405_1.	-2.55134	-2.40443	-2.83016	-0.529935	4.7412	-0.100614	0.4498	0.281108	0.362579	0.324426	0.398831
ASV1389_Zag1.sp001765415.GB_GCA_001765415_1.	-2.16131	-2.27314	-1.88357	0.725077	6.23678	0.100026	0.4486	0.274612	0.362855	0.304918	0.385389
ASV7579_UBA1711.sp902762805.GB_GCA_902762805_1.	-2.56491	-2.34901	-2.99897	-0.643782	4.55746	-0.117085	0.4348	0.288823	0.368069	0.221459	0.288884
ASV1415_Dwaynesavagella.sp000283555.RS_GCF_000283555_1.	-1.14511	-1.25703	-0.815815	0.831093	5.81298	0.128986	0.440112	0.283341	0.373494	0.210858	0.291862
ASV2797_Family_Dysgonomonadaceae	-2.36033	-2.12425	-2.82874	-0.704032	5.0874	-0.126606	0.4404	0.297496	0.380407	0.230446	0.299424
ASV4970_UBA2730.sp900320505.GB_GCA_900320505_1.	-2.73252	-2.52955	-3.13494	-0.659864	4.5015	-0.125043	0.436	0.304238	0.382245	0.250939	0.318219
ASV5408_Methanomassiliicoccus.luminyensis.RS_GCF_000308215_1.	-2.74026	-2.55142	-3.10589	-0.649078	4.49911	-0.131211	0.436113	0.305439	0.388224	0.257754	0.327476
ASV1986_NSJ.50.sp014385105.GB_GCA_014385105_1.	-0.367817	-0.680948	0.489763	0.673421	5.26067	0.11285	0.4438	0.298406	0.389191	0.231595	0.320519
ASV2301_Family_Peptostreptococcaceae	-2.81884	-2.6565	-3.13896	-0.490432	4.5744	-0.0976666	0.4486	0.312603	0.393647	0.302973	0.373965
ASV7686_XBB1006.sp900115795.RS_GCF_900115795_1.	-2.77591	-2.58917	-3.1393	-0.567409	4.51961	-0.112808	0.4428	0.313268	0.394349	0.26526	0.334365
ASV1256_Family_Treponemataceae	-2.58231	-2.59608	-2.55494	0.167812	5.54013	0.028997	0.485903	0.31089	0.397178	0.5148	0.59544
ASV2490_Phil1.sp002069725.GB_GCA_002069725_1.	-1.65817	-1.42099	-2.11435	-0.656703	4.71234	-0.120031	0.4438	0.310782	0.399771	0.241156	0.317663
ASV796_Family_Erysipelotrichaceae	1.62309	1.84685	1.20641	-0.614251	4.92579	-0.113922	0.441312	0.299153	0.399948	0.173298	0.260997
ASV7512_Enteroscipio.sp000270285.RS_GCF_000270285_1.	-2.73994	-2.55393	-3.09565	-0.590135	4.45095	-0.111935	0.442511	0.322861	0.404268	0.264309	0.333355
ASV104_CAG.475.sp002449145.GB_GCA_002449145_1.	6.79903	6.97038	6.55902	0.00776265	4.40261	0.00156152	0.4992	0.294164	0.408254	0.944486	0.961661
ASV8383_Genus_Acinetobacter	-2.66235	-2.48191	-3.01773	-0.558455	4.58014	-0.106895	0.44751	0.328542	0.412251	0.28318	0.35533
ASV7513_Staphylococcus_A.lentus.RS_GCF_002902755_1.	-2.52811	-2.35694	-2.85473	-0.60184	4.56739	-0.116824	0.444311	0.328323	0.412801	0.295432	0.367825
ASV4031_WQXH01.sp009784425.GB_GCA_009784425_1.	-2.78134	-2.60183	-3.12575	-0.524114	4.46257	-0.103146	0.444911	0.33457	0.418918	0.280417	0.352969
ASV6556_Genus_Snodgrassella	-2.55454	-2.37019	-2.91499	-0.735856	4.59226	-0.142005	0.429514	0.334732	0.418946	0.288133	0.360464
ASV2651_Latilactobacillus.curvatus.RS_GCF_004101845_1.	-2.78285	-2.60355	-3.12877	-0.556893	4.39721	-0.105205	0.4486	0.337794	0.419323	0.297083	0.367376
ASV6073_Family_Rhodocyclaceae	-2.62808	-2.44073	-2.99784	-0.586175	4.55217	-0.113089	0.441712	0.335194	0.420798	0.285548	0.356937
ASV3224_MARSEILLE.P3954.sp900604345.RS_GCF_900604345_1.	-1.9542	-2.11264	-1.57506	0.643172	4.92012	0.117202	0.444311	0.340642	0.425396	0.254957	0.332345
ASV6777_Endomicrobium.sp009778965.GB_GCA_009778965_1.	-2.53115	-2.32854	-2.92971	-0.718345	4.63457	-0.129621	0.4324	0.344546	0.430439	0.276245	0.349798
ASV3513_Genus_Lysinibacillus	-2.60141	-2.6955	-2.3902	0.566811	4.86872	0.101658	0.447311	0.347139	0.433195	0.350381	0.428844
ASV5006_PeH17.sp000435055.GB_GCA_000435055_1.	-2.4985	-2.29567	-2.89331	-0.575565	4.80669	-0.100159	0.448	0.348173	0.433789	0.272167	0.34435
ASV53_Barnesiella.sp003150885.RS_GCF_902363425_1.	4.52385	4.38541	4.66001	-0.757155	7.4956	-0.0968193	0.453109	0.317906	0.433835	0.292366	0.403302
ASV4931_Order_Erysipelotrichales	-2.79307	-2.62793	-3.12746	-0.510407	4.41394	-0.0976417	0.449	0.349643	0.435366	0.307579	0.380432
ASV383_WRAF01.sp009783515.GB_GCA_009783515_1.	2.64073	2.80211	2.43258	-0.480765	5.12321	-0.0832437	0.45131	0.330153	0.438415	0.221017	0.32097
ASV2796_Family_Sediminispirochaetaceae	-2.63877	-2.68557	-2.53514	0.282311	5.04987	0.052492	0.474305	0.354921	0.440868	0.467046	0.546639
ASV6116_Pseudomonas_A.stutzeri_AE.RS_GCF_000327065_1.	-2.82243	-2.66681	-3.13306	-0.564683	4.39867	-0.111463	0.4434	0.367373	0.451632	0.322902	0.39542
ASV1312_UMGS1537.sp900543695.GB_GCA_900543695_1.	-1.56443	-1.38257	-1.91941	-0.545279	5.0688	-0.0954924	0.45231	0.361705	0.4526	0.315877	0.398307
ASV7415_Marseille.P2935.sp900104565.RS_GCF_900104565_1.	-2.81071	-2.65485	-3.11178	-0.535943	4.44053	-0.107251	0.445	0.371533	0.455992	0.335514	0.407704
ASV6779_CAG.460.sp900751815.RS_GCF_900751815_1.	-2.59646	-2.41412	-2.95921	-0.526178	4.51926	-0.104043	0.4434	0.369025	0.456205	0.307329	0.382349
ASV8048_Jeotgalibaca.arthritidis.RS_GCF_011100465_1.	-2.74478	-2.5885	-3.06342	-0.42092	4.4571	-0.0792584	0.4596	0.371459	0.457864	0.330097	0.403828
ASV9605_Agrobacterium.sp900013535.RS_GCF_005221385_1.	-2.82098	-2.673	-3.1296	-0.435503	4.42239	-0.0879426	0.453909	0.371897	0.458349	0.321104	0.396475
ASV8567_UBA4372.sp902791675.GB_GCA_902791675_1.	-2.62229	-2.46565	-2.93921	-0.489078	4.62839	-0.0918981	0.4514	0.377035	0.462641	0.343711	0.419192
ASV535_Parabacteroides_B.pacaensis.RS_GCF_900292045_1.	-2.69901	-2.57427	-2.94885	-0.371054	4.78009	-0.0665864	0.4618	0.377676	0.466396	0.394777	0.473335
ASV8286_Family_Enterobacteriaceae	-2.69328	-2.54218	-2.99365	-0.499345	4.47841	-0.0950414	0.45111	0.381996	0.469453	0.33511	0.410296
ASV6873_Enterococcus.faecalis.RS_GCF_000392875_1.	-2.65933	-2.51863	-2.92797	-0.469346	4.43959	-0.0918152	0.454	0.381235	0.470041	0.351217	0.428184
ASV1815_Order_Treponematales	-2.72736	-2.68657	-2.82219	-0.0567826	5.17903	-0.00809578	0.495901	0.385468	0.475292	0.544597	0.627604
ASV8992_Paracoccus.sp004335005.RS_GCF_004335005_1.	-2.78047	-2.64425	-3.0724	-0.374331	4.44334	-0.0784745	0.4618	0.39179	0.477727	0.357244	0.432464
ASV2799_Traorella.massiliensis.RS_GCF_900104665_1.	-2.54824	-2.64394	-2.31143	0.384588	4.79709	0.0717763	0.463507	0.391561	0.479697	0.387331	0.468554
ASV3880_Porphyromonas.loveana.RS_GCF_003096695_1.	-2.35116	-2.14586	-2.76237	-0.554025	5.04896	-0.0971687	0.44871	0.395182	0.483155	0.313037	0.389761
ASV2193_Mesosutterella.massiliensis.RS_GCF_001182045_1.	-2.82172	-2.68673	-3.09102	-0.463901	4.3836	-0.0872369	0.454509	0.395774	0.483763	0.358838	0.434813
ASV8164_CSBR16.202.sp007116995.GB_GCA_007116995_1.	-2.72262	-2.56847	-3.02301	-0.441243	4.54454	-0.0877065	0.4564	0.398166	0.487316	0.347571	0.426288
ASV6047_Cellulosilyticum.lentocellum.RS_GCF_000178835_2.	-2.71403	-2.57954	-2.98144	-0.387611	4.51159	-0.0714791	0.462108	0.401642	0.490833	0.378293	0.458155
ASV9868_UBA3789.sp002369415.GB_GCA_002369415_1.	-2.80804	-2.67113	-3.07782	-0.340746	4.36369	-0.0689242	0.463107	0.407569	0.494188	0.365921	0.442683
ASV7402_Genus_Marinitoga	-2.65396	-2.51965	-2.92353	-0.329259	4.48911	-0.06685	0.463707	0.412689	0.502283	0.384693	0.46486
ASV1108_Family_Rikenellaceae	-2.47264	-2.32131	-2.78943	-0.42609	5.10544	-0.0749869	0.462507	0.412569	0.503353	0.391959	0.471987
ASV2455_Nitratidesulfovibrio.sp011682075.RS_GCF_011682075_1.	-2.80969	-2.69054	-3.0402	-0.363642	4.37411	-0.0698584	0.4644	0.414623	0.503667	0.391793	0.468732
ASV3848_CAG.127.sp900319515.GB_GCA_014337155_1.	-2.60656	-2.62987	-2.5595	0.205382	5.10827	0.0354725	0.480704	0.417589	0.505187	0.493957	0.5739
ASV1575_Family_Vallitaleaceae	-2.07342	-2.0037	-2.21845	-0.404575	5.32935	-0.0681968	0.4698	0.422681	0.515407	0.491387	0.573701
ASV10247_Exiguobacterium.sp902362975.RS_GCF_902362975_1.	-2.78063	-2.6584	-3.02705	-0.402723	4.48883	-0.0742062	0.460908	0.424826	0.516766	0.403144	0.482277
ASV7350_Rs.D84.sp902801125.GB_GCA_902801125_1.	-2.77265	-2.64319	-3.03582	-0.381415	4.49066	-0.0719735	0.4618	0.428205	0.517217	0.383805	0.46228
ASV15017_Kingdom_	-2.70971	-2.57658	-2.97622	-0.482288	4.49306	-0.0921965	0.4518	0.431104	0.520984	0.382962	0.461501
ASV7079_Lactiplantibacillus.plantarum.RS_GCF_014131735_1.	-2.79914	-2.69082	-3.01784	-0.275115	4.43791	-0.0613115	0.4716	0.433054	0.521631	0.40776	0.485626
ASV8215_CAG.302.sp002375205.GB_GCA_002375205_1.	-2.80594	-2.6906	-3.03613	-0.415631	4.4005	-0.079401	0.459508	0.434026	0.523471	0.402785	0.483378
ASV1007_Family_Helicobacteraceae	-0.594955	-0.75354	-0.240127	0.362277	5.83635	0.0564894	0.473705	0.434334	0.531101	0.464457	0.557858
ASV9126_Pseudomonas_E.marginalis.RS_GCF_900105325_1.	-2.77548	-2.67055	-2.98659	-0.28069	4.50033	-0.0529658	0.4724	0.443946	0.533502	0.426314	0.50606
ASV2082_992a.sp001940245.RS_GCF_001940245_1.	-2.796	-2.66961	-3.05531	-0.424426	4.54673	-0.0790457	0.456509	0.445473	0.53391	0.393828	0.47046
ASV9146_Ruminococcus_F.champanellensis.RS_GCF_000210095_1.	-2.80223	-2.68495	-3.03363	-0.263924	4.46428	-0.0513332	0.471	0.449515	0.536936	0.400538	0.480125
ASV8183_Rothia.terrae.RS_GCF_012396615_1.	-2.76792	-2.6558	-2.99171	-0.384523	4.46377	-0.0733033	0.461	0.452401	0.5393	0.417415	0.497271
ASV79_Paraprevotella.sp900760455.GB_GCA_900760455_1.	2.27708	2.04615	3.11716	0.846889	7.46852	0.10409	0.4508	0.429778	0.54005	0.322478	0.432657
ASV8438_RQZE01.sp003858585.RS_GCF_003858585_1.	-2.80502	-2.68941	-3.03848	-0.357196	4.54547	-0.0637687	0.4672	0.453914	0.541865	0.411352	0.489951
ASV6178_Saccharimonas.sp010202265.RS_GCF_010202265_1.	-2.78984	-2.68975	-2.99942	-0.317744	4.4767	-0.06329	0.465707	0.451778	0.542054	0.433518	0.514211
ASV156_Prevotellamassilia.sp004558535.GB_GCA_004558535_1.	4.61811	4.80131	4.28882	-0.642279	4.76757	-0.117545	0.432913	0.431649	0.543739	0.0986	0.16897
ASV6717_Family_Enterococcaceae	-2.68474	-2.5771	-2.90602	-0.286808	4.51997	-0.0542096	0.4706	0.454649	0.545259	0.434435	0.51538
ASV7980_Genus_Enterococcus_A	-2.7395	-2.63514	-2.95794	-0.291049	4.52129	-0.0554581	0.470106	0.455654	0.545618	0.438549	0.517903
ASV6965_Family_Victivallaceae	-2.74964	-2.61654	-3.01981	-0.385318	4.5132	-0.0775618	0.4644	0.457652	0.546643	0.402619	0.482932
ASV4318_RF16.sp900321605.GB_GCA_900321605_1.	-2.34658	-2.18445	-2.67841	-0.369149	5.26578	-0.0653747	0.4658	0.453427	0.547773	0.395304	0.477154
ASV161_CAG.495.sp001917125.GB_GCA_001917125_1.	7.45188	7.48087	7.33751	-0.341178	3.42746	-0.0769916	0.4494	0.427812	0.549172	0.285862	0.39888
ASV4908_Ureaplasma.urealyticum.RS_GCF_000169535_1.	-2.67348	-2.55885	-2.91851	-0.388619	4.71344	-0.0729235	0.462	0.463229	0.552335	0.433808	0.514183
ASV12812_Family_Staphylococcaceae	-2.79793	-2.69676	-2.99764	-0.299086	4.40969	-0.0586121	0.4686	0.465511	0.553149	0.431062	0.511679
ASV1070_CACZRW01.sp902783675.GB_GCA_902783675_1.	-0.761753	-0.857289	-0.483457	0.677245	6.15213	0.103901	0.454309	0.457548	0.554222	0.345211	0.438923
ASV5592_Class_Negativicutes	-2.68776	-2.69162	-2.67975	0.14232	5.00443	0.0252048	0.485903	0.467118	0.556739	0.535189	0.618198
ASV6169_CAG.115.sp900768705.RS_GCF_900768705_1.	-2.75822	-2.67977	-2.93123	-0.288407	4.44128	-0.0552379	0.471906	0.468691	0.559179	0.45511	0.537766
ASV6822_Chryseomicrobium.excrementi.RS_GCF_002798305_1.	-2.71119	-2.61202	-2.91826	-0.336977	4.63546	-0.0636207	0.465107	0.477637	0.565714	0.454269	0.533085
ASV9364_Alkalibacterium.sp002500855.RS_GCF_009935905_1.	-2.72022	-2.65026	-2.87432	-0.29738	4.56862	-0.0582829	0.4718	0.487212	0.578688	0.470586	0.55231
ASV502_Genus_Treponema_D	-2.4146	-2.36517	-2.52209	-0.0160159	5.12783	-0.00340299	0.4989	0.489727	0.578755	0.547406	0.628537
ASV1265_Genus_Enterococcus_B	-1.76481	-1.60174	-2.0892	-0.505585	5.12437	-0.0865393	0.458508	0.486872	0.579567	0.426769	0.510347
ASV7735_Genus_Kocuria	-2.75171	-2.67665	-2.92078	-0.175102	4.55409	-0.0350194	0.480504	0.48877	0.579803	0.473907	0.555298
ASV3500_NSJ.63.sp014384805.GB_GCA_014384805_1.	-1.29674	-1.40244	-1.02057	0.322013	4.67148	0.0593177	0.471	0.497379	0.588612	0.471264	0.557602
ASV5917_Domibacillus.enclensis.RS_GCF_900156125_1.	-2.66036	-2.67072	-2.64027	0.0866932	4.67907	0.0150955	0.491102	0.499317	0.589467	0.519111	0.60026
ASV4741_Pradoshia.eiseniae.RS_GCF_002946355_1.	-2.64322	-2.66717	-2.59201	0.187476	4.71567	0.0355878	0.479904	0.502202	0.590781	0.524839	0.604786
ASV9062_Family_Saccharimonadaceae	-2.66158	-2.59462	-2.80132	-0.257465	4.51906	-0.0496742	0.4754	0.50302	0.592157	0.493514	0.574353
ASV7333_UBA945.sp900197595.RS_GCF_900197595_1.	-2.71117	-2.64125	-2.85578	-0.177587	4.54754	-0.0321421	0.483103	0.504298	0.594571	0.499468	0.579932
ASV6008_CAG.417.sp902791625.GB_GCA_902791625_1.	-2.58424	-2.47443	-2.81472	-0.279005	4.66876	-0.052115	0.4706	0.511251	0.599205	0.485231	0.565518
ASV7781_SDRW01.sp007845485.RS_GCF_007845485_1.	-2.73346	-2.69524	-2.81008	-0.0424618	4.37458	-0.00837374	0.497	0.510014	0.599237	0.515898	0.597336
ASV6120_Genus_Glutamicibacter	-2.77616	-2.69108	-2.94433	-0.194145	4.56305	-0.036231	0.4792	0.510519	0.599522	0.493167	0.574045
ASV507_UBA6984.sp003258725.GB_GCA_003258725_1.	4.14986	4.16859	4.04033	-0.525495	6.33822	-0.0746976	0.453109	0.492299	0.599894	0.396849	0.509684
ASV9649_Aureimonas_A.sp001425485.RS_GCF_001425485_1.	-2.71677	-2.67707	-2.79748	-0.146135	4.52637	-0.0292941	0.4854	0.509736	0.600571	0.516221	0.597627
ASV5111_Slackia_A.piriformis.RS_GCF_000296445_1.	-2.72397	-2.66695	-2.83971	-0.220437	4.56286	-0.0420959	0.479	0.510579	0.601469	0.499819	0.582423
ASV5552_UBA9732.sp902781545.GB_GCA_902781545_1.	-2.67415	-2.67326	-2.67719	0.0190145	4.78902	0.00347362	0.498	0.51508	0.603457	0.525679	0.608006
ASV3039_Family_UBA1829	-2.50183	-2.54446	-2.40765	0.26947	4.77574	0.0492501	0.476	0.517464	0.605226	0.518738	0.598901
ASV3431_UBA2834.sp004561445.GB_GCA_004561445_1.	-2.60993	-2.59074	-2.65381	0.0808078	4.89952	0.0138728	0.492	0.516665	0.605824	0.533769	0.615948
ASV3367_Family_Butyricicoccaceae	-2.67325	-2.63683	-2.75205	-0.00402802	4.87878	-0.00047111	0.4996	0.516929	0.606151	0.529658	0.611825
ASV6085_CACXMZ01.sp902768975.GB_GCA_902768975_1.	-2.58091	-2.49643	-2.73876	-0.262006	4.78903	-0.0531924	0.476105	0.514372	0.606255	0.483122	0.566779
ASV5722_UBA9506.sp003506415.GB_GCA_014384785_1.	-2.52504	-2.4622	-2.66288	-0.194472	4.68438	-0.0341445	0.4808	0.520881	0.609896	0.516453	0.596405
ASV3797_Leuconostoc.lactis.GB_GCA_014651235_1.	-2.68638	-2.68986	-2.67893	0.00263717	4.64853	0.000595695	0.4997	0.523918	0.612223	0.552451	0.630008
ASV20_Akkermansia.muciniphila.RS_GCF_000020225_1.	3.79475	4.22195	3.2223	-0.789057	8.20444	-0.0872401	0.456909	0.502001	0.613674	0.29902	0.409706
ASV571_CAG.269.sp900553125.GB_GCA_900553125_1.	-1.77187	-1.6286	-2.07136	-0.481681	5.80508	-0.0767143	0.465707	0.522091	0.615105	0.491826	0.576759
ASV2648_QALA01.sp003343565.GB_GCA_003343565_1.	-2.28253	-2.30447	-2.2342	0.173175	5.15943	0.0337407	0.4838	0.527449	0.617144	0.538965	0.620782
ASV8124_SFGY01.sp004556455.GB_GCA_004556455_1.	-2.71361	-2.69622	-2.74806	-0.0344369	4.57025	-0.00565285	0.4978	0.530407	0.61776	0.538829	0.61806
ASV4733_MWCQ01.sp002070105.GB_GCA_002070105_1.	-2.60145	-2.56623	-2.675	-0.0941448	4.61938	-0.018036	0.4906	0.529067	0.618955	0.543786	0.623891
ASV3067_Genus_Nitrosomonas	-1.98815	-1.97001	-2.02441	-0.203655	4.67997	-0.0368625	0.482104	0.532609	0.622164	0.54699	0.628374
ASV6284_Succinivibrio.dextrinosolvens_B.RS_GCF_900116345_1.	-2.6762	-2.57264	-2.88253	-0.312736	4.7039	-0.0569825	0.471106	0.534486	0.624966	0.481088	0.559732
ASV2466_Genus_Hydrogenoanaerobacterium	-1.17701	-1.28794	-0.937492	0.207986	4.56592	0.0376014	0.479104	0.535062	0.625341	0.581767	0.662263
ASV1_Phascolarctobacterium_A.sp900545025.GB_GCA_900545025_1.	10.2118	10.7365	9.40349	-0.893602	5.71501	-0.128208	0.429714	0.508876	0.626411	0.073962	0.134879
ASV4182_Family_Burkholderiaceae	-2.31865	-2.30507	-2.3538	0.102586	4.9412	0.0197097	0.491502	0.538315	0.628115	0.5646	0.64435
ASV5101_Genus_UBA1232	-2.69359	-2.64027	-2.81104	-0.175188	4.72525	-0.0304902	0.485303	0.542569	0.631695	0.541053	0.620522
ASV4798_Clostridium_P.perfringens.RS_GCF_000013285_1.	-2.7182	-2.63374	-2.88909	-0.235869	4.87639	-0.0411886	0.4774	0.54215	0.631986	0.509134	0.590279
ASV2668_MWEH01.sp002070965.GB_GCA_002070965_1.	-2.60647	-2.53481	-2.7565	-0.208126	5.10903	-0.0356038	0.483103	0.546462	0.634729	0.50988	0.591297
ASV5605_2011.GWC2.44.17.sp001029695.GB_GCA_001029695_1.	-2.73689	-2.69483	-2.82926	-0.134038	4.73499	-0.024905	0.486903	0.545794	0.634769	0.5401	0.620056
ASV103_Family_Muribaculaceae	4.82309	5.00316	4.7274	-0.678859	7.95456	-0.0778407	0.456909	0.530096	0.635773	0.301688	0.412287
ASV4467_NSJ.40.sp014384705.GB_GCA_014384705_1.	-1.90568	-1.94897	-1.80253	0.146547	4.55132	0.0281554	0.4854	0.548016	0.63719	0.566573	0.648826
ASV4442_D5.sp014385025.GB_GCA_014385025_1.	-2.18883	-2.1986	-2.16667	-0.0351369	4.62702	-0.00487202	0.4976	0.549998	0.639999	0.562426	0.644951
ASV754_Genus_UBA2866	-2.04265	-2.02749	-2.08027	0.0822617	5.24065	0.0138142	0.492901	0.55892	0.648156	0.584354	0.663962
ASV1485_Genus_Aminipila	-0.354247	-0.492088	-0.0768106	0.203048	5.0412	0.0367514	0.4786	0.559171	0.648803	0.582708	0.666941
ASV826_Clostridium.cuniculi.RS_GCF_004353185_1.	-1.40874	-1.52178	-1.12727	0.377758	5.98496	0.0565308	0.476505	0.561291	0.650828	0.51914	0.604617
ASV1303_Genus_RUG410	-1.66609	-1.61675	-1.77296	0.132512	6.39056	0.019935	0.490702	0.567067	0.656697	0.624943	0.701048
ASV3631_Collinsella.ihuae.RS_GCF_900046475_1.	-2.58439	-2.55389	-2.64996	0.0482507	5.27801	0.00767941	0.494901	0.577821	0.667317	0.563064	0.643734
ASV1004_UMGS1864.sp900555835.GB_GCA_900555835_1.	-2.15887	-2.21272	-2.04321	0.356036	5.54057	0.057822	0.4706	0.578715	0.668014	0.540794	0.623607
ASV412_Anaerobutyricum.sp900016875.RS_GCF_900016875_1.	3.94136	3.91113	3.97186	0.0740638	4.98156	0.0141611	0.492102	0.587806	0.680748	0.830146	0.878973
ASV1878_Anaerofustis.stercorihominis_A.RS_GCF_005844425_1.	-1.27709	-1.27745	-1.27524	-0.0177262	4.81996	-0.00389408	0.4985	0.593503	0.681487	0.64136	0.717522
ASV1417_Aerococcus.urinaeequi.RS_GCF_001543205_1.	-2.01891	-2.03215	-1.98925	-0.0254778	5.30005	-0.00480611	0.4975	0.598403	0.685058	0.603885	0.682455
ASV498_Family_CAG.917	-1.13081	-1.06889	-1.27518	-0.15208	6.56247	-0.0229641	0.491102	0.59669	0.685621	0.657941	0.732484
ASV1394_Genus_Evtepia	0.018695	-0.0772781	0.21459	0.158727	4.79914	0.0278799	0.485903	0.601284	0.68945	0.709749	0.779208
ASV122_Enterococcus_E.cecorum.RS_GCF_000407565_1.	2.9716	2.94782	3.00054	-0.430999	6.61103	-0.0584601	0.4698	0.602706	0.697897	0.615515	0.707795
ASV1013_UMGS1477.sp900553845.GB_GCA_900553845_1.	-1.30147	-1.30515	-1.29409	-0.111538	6.19931	-0.0169752	0.492	0.615805	0.702725	0.649534	0.725837
ASV1167_Roseburia.intestinalis.RS_GCF_900537995_1.	-1.29709	-1.2798	-1.33136	0.008693	5.60273	0.00145667	0.4992	0.63139	0.716279	0.669999	0.742864
ASV926_UBA7160.sp003612585.RS_GCF_003612585_1.	1.43501	1.26819	1.6348	-0.0125253	5.0074	-0.002209	0.4987	0.631939	0.717851	0.772588	0.832441
ASV1010_OF09.33XD.sp003481995.GB_GCA_014337215_1.	0.318476	0.24869	0.427401	-0.199922	5.11867	-0.0348697	0.482104	0.633969	0.719415	0.67422	0.748424
ASV1052_UMGS416.sp900542005.GB_GCA_900542005_1.	-0.252126	-0.282764	-0.172157	-0.0574634	5.46713	-0.00889208	0.4954	0.641148	0.726682	0.719578	0.787324
ASV720_SFLA01.sp004553575.GB_GCA_004553575_1.	2.45818	2.57991	2.15959	-0.186117	5.51983	-0.0300754	0.484103	0.659492	0.744143	0.59321	0.686278
ASV819_Genus_Pygmaiobacter	1.97933	1.79672	2.14835	-0.121241	5.01033	-0.0212438	0.488502	0.664273	0.74659	0.775359	0.834688
ASV825_Emergencia.sp009935805.RS_GCF_009935805_1.	2.96172	3.10086	2.71557	-0.155591	4.18928	-0.0268974	0.4816	0.66688	0.748323	0.610362	0.701475
ASV373_UMGS268.sp900540175.GB_GCA_900540175_1.	-0.626557	-0.568469	-0.750344	0.0845065	6.87878	0.0115939	0.495301	0.687835	0.767546	0.707842	0.777361
ASV464_BX7.sp014384765.GB_GCA_014384765_1.	1.24154	0.894522	1.82318	-0.195172	5.39805	-0.0314675	0.4862	0.689151	0.768831	0.78212	0.839498
ASV3_Faecalibacterium.sp002160895.RS_GCF_002160895_1.	10.4206	10.7347	9.76361	-0.881497	2.62267	-0.216774	0.356329	0.698192	0.784314	0.00154499	0.00478655
ASV248_Massilistercora.timonensis.RS_GCF_900312975_1.	4.59312	4.74033	4.40146	-0.417705	4.01317	-0.0810272	0.446711	0.725311	0.80097	0.282685	0.393816
ASV532_Family_CAG.508	4.14865	4.0077	4.25155	-0.0384126	4.78175	-0.00694212	0.4958	0.727937	0.801588	0.75604	0.822838
ASV36_RUG350.sp900315995.GB_GCA_900315995_1.	4.13725	4.26069	3.96556	-0.183825	6.8576	-0.0241077	0.4866	0.754052	0.823876	0.842331	0.888291
ASV409_UMGS1375.sp900066615.RS_GCF_902363685_1.	3.95945	4.02509	3.82513	-0.249439	4.81329	-0.0410653	0.475105	0.754205	0.824153	0.565662	0.666736
ASV108_Anaerofilum.sp002160015.RS_GCF_002160015_1.	6.07146	6.21814	5.72093	-0.523549	4.38926	-0.0916313	0.446911	0.782209	0.846016	0.203584	0.305253
ASV150_Dysosmobacter.sp001916835.RS_GCF_014297285_1.	5.58756	5.85679	5.1985	-0.614425	2.67664	-0.155915	0.3904	0.78695	0.84932	0.0116006	0.0282109
ASV7_Genus_Campylobacter_D	7.51318	8.19359	6.68005	-0.530879	5.60281	-0.0840422	0.454109	0.873135	0.914505	0.347003	0.463005
ASV6_Kingdom_Bacteria	10.7359	10.8024	10.5844	-0.132386	1.68277	-0.0635409	0.468506	0.901852	0.934862	0.473454	0.584389
