# Supplementary material for: Chicken caecal enterotypes in indigenous Kadaknath and commercial Cobb chicken lines are associated with Campylobacter abundance and influenced by farming practices
Source: Front Microbiomes. 2023 Dec 4;2:1301609. doi: 10.3389/frmbi.2023.1301609 (PMC12993513; doi:10.3389/frmbi.2023.1301609)
Supplement: Supplementary Data Sheet 1 — Table of geographical location and farming practices of the 60 farms. [file DataSheet_1.zip › Supplementary Data 12.xlsx]

## Sheet: train1 df
Column1	Farm_uni_ID	Routine_vaccine	culled	w_des	Household_waste	Antibiotic_admin	Supplement	Isolation	npeopl_contact	workers_exp_oa	visitors_inside	other_pa	Type_farm	Unit_traffic	ventilation	water_supply	feed_stored	dogs	Breed_strain	Ruminants	OtherBirds	N_breed	Observed	Chao1	Shan0n	InvSimpson	N_GPC_cent	E_GPS_cent	PA2
1	Farm_AEC-05	1	0	1	0	1	0	1	2	1	0	1	open	0	0	0	1	0	0	1	0	0	729	874.805	4.81694	22.3477	-0.14	-0.29	PA2.1
2	Farm_AEC-05	1	0	1	0	1	0	1	2	1	0	1	open	0	0	0	1	0	0	1	0	0	652	725.129	5.19491	49.6029	-0.14	-0.29	PA2.1
3	Farm_AEC-05	1	0	1	0	1	0	1	2	1	0	1	open	0	0	0	1	0	0	1	0	0	428	461.176	4.94509	57.9876	-0.14	-0.29	PA2.1
4	Farm_AEC-05	1	0	1	0	1	0	1	2	1	0	1	open	0	0	0	1	0	0	1	0	0	803	916.789	5.51398	102.392	-0.14	-0.29	PA2.1
5	Farm_AEC-05	1	0	1	0	1	0	1	2	1	0	1	open	0	0	0	1	0	0	1	0	0	670	760.062	5.31023	72.1424	-0.14	-0.29	PA2.1
6	Farm_AEC-07	1	0	1	0	1	0	1	3	1	0	1	open	0	0	0	1	1	0	1	1	0	572	648.741	4.48131	12.4653	-0.43	-0.06	PA2.1
7	Farm_AECK-11	0	1	0	1	0	0	0	5	1	1	1	Enclosed	1	0	1	0	1	1	1	1	0.5	764	932.385	5.22693	60.1526	0.16	1.11	PA2.1
8	Farm_AECK-11	0	1	0	1	0	0	0	5	1	1	1	Enclosed	1	0	1	0	1	0	1	1	0.5	768	998.212	5.22274	64.7521	0.16	1.11	PA2.1
9	Farm_AECK-11	0	1	0	1	0	0	0	5	1	1	1	Enclosed	1	0	1	0	1	0	1	1	0.5	542	681.466	3.82177	11.524	0.16	1.11	PA2.1
10	Farm_AECK-12	0	1	0	1	0	0	0	5	1	1	1	Enclosed	1	0	1	0	1	1	1	1	0.5	530	687.326	3.81203	12.0208	0.05	1.22	PA2.1
11	Farm_AECK-01	1	1	1	0	1	1	1	2	0	0	0	open	0	0	0	0	1	0	0	0	0.5	917	1174.55	5.42398	78.9368	-1.03	-2.67	PA2.1
12	Farm_AECK-02	1	1	1	0	1	1	1	2	0	0	0	open	0	0	0	0	1	0	0	0	0.5	629	863.297	4.60738	32.5085	-1.03	-2.67	PA2.1
13	Farm_AECK-02	1	1	1	0	1	1	1	2	0	0	0	open	0	0	0	0	1	0	0	0	0.5	821	1099.16	5.29603	77.788	-1.03	-2.67	PA2.1
14	Farm_AECK-04	1	0	1	0	1	1	1	4	0	0	1	open	0	0	0	0	1	1	1	0	0.5	502	602.649	4.13763	17.3508	-0.23	-0.34	PA2.1
15	Farm_AEK-10	0	1	0	1	1	0	0	7	1	0	0	Enclosed	1	0	1	1	0	1	0	0	1	396	472.684	4.21634	20.5937	0.17	1.11	PA2.1
16	Farm_AEK-10	0	1	0	1	1	0	0	7	1	0	0	Enclosed	1	0	1	1	0	1	0	0	1	302	339.5	3.95053	17.22	0.17	1.11	PA2.1
17	Farm_AEK-05	1	1	1	0	1	1	1	3	1	0	1	open	0	0	0	1	1	1	1	0	1	765	1031.88	4.59198	21.5623	-1.08	-2.69	PA2.1
18	Farm_AEK-05	1	1	1	0	1	1	1	3	1	0	1	open	0	0	0	1	1	1	1	0	1	569	740.228	4.15401	18.5196	-1.08	-2.69	PA2.1
19	Farm_AEK-05	1	1	1	0	1	1	1	3	1	0	1	open	0	0	0	1	1	1	1	0	1	651	748.129	5.15215	55.6799	-1.08	-2.69	PA2.1
20	Farm_AEK-05	1	1	1	0	1	1	1	3	1	0	1	open	0	0	0	1	1	1	1	0	1	779	986.321	5.22507	70.3767	-1.08	-2.69	PA2.1
21	Farm_AEK-07	0	1	0	1	0	0	0	10	1	1	1	Enclosed	1	0	1	1	1	1	1	1	1	526	667	4.43009	26.5442	0.22	0.9	PA2.1
22	Farm_AEK-07	0	1	0	1	0	0	0	10	1	1	1	Enclosed	1	0	1	1	1	1	1	1	1	504	632.026	4.48514	29.2748	0.22	0.9	PA2.1
23	Farm_AEK-07	0	1	0	1	0	0	0	10	1	1	1	Enclosed	1	0	1	1	1	1	1	1	1	510	633.224	4.53644	32.3801	0.22	0.9	PA2.1
24	Farm_AEK-07	0	1	0	1	0	0	0	10	1	1	1	Enclosed	1	0	1	1	1	1	1	1	1	422	505.264	4.15476	22.4771	0.22	0.9	PA2.1
25	Farm_AEK-07	0	1	0	1	0	0	0	10	1	1	1	Enclosed	1	0	1	1	1	1	1	1	1	473	586.017	4.45895	26.0979	0.22	0.9	PA2.1
26	Farm_AEK-09	0	1	0	1	0	0	0	3	1	0	1	Enclosed	1	0	1	1	0	1	1	0	1	564	731.035	4.33319	13.5128	0.2	1.11	PA2.1
27	Farm_AEK-09	0	1	0	1	0	0	0	3	1	0	1	Enclosed	1	0	1	1	0	1	1	0	1	642	804.561	4.59022	26.4683	0.2	1.11	PA2.1
28	Farm_AEK-09	0	1	0	1	0	0	0	3	1	0	1	Enclosed	1	0	1	1	0	1	1	0	1	510	608.348	4.69046	41.5995	0.2	1.11	PA2.1
29	Farm_AEK-09	0	1	0	1	0	0	0	3	1	0	1	Enclosed	1	0	1	1	0	1	1	0	1	825	942.72	5.39498	90.7358	0.2	1.11	PA2.1
30	Farm_AEK-09	0	1	0	1	0	0	0	3	1	0	1	Enclosed	1	0	1	1	0	1	1	0	1	758	927.122	5.10509	54.512	0.2	1.11	PA2.1
31	Farm_AEK-09	0	1	0	1	0	0	0	3	1	0	1	Enclosed	1	0	1	1	0	1	1	0	1	581	733.319	4.5482	31.5533	0.2	1.11	PA2.1
32	Farm_AEK-09	0	1	0	1	0	0	0	3	1	0	1	Enclosed	1	0	1	1	0	1	1	0	1	626	839.009	4.39191	25.2164	0.2	1.11	PA2.1
33	Farm_AEK-09	0	1	0	1	0	0	0	3	1	0	1	Enclosed	1	0	1	1	0	1	1	0	1	709	930.027	4.78406	39.3974	0.2	1.11	PA2.1
34	Farm_AEC-05	1	0	1	0	1	0	1	2	1	0	1	open	0	0	0	1	0	0	1	0	0	237	238	4.62645	51.3525	-0.14	-0.29	PA2.1
35	Farm_AEC-05	1	0	1	0	1	0	1	2	1	0	1	open	0	0	0	1	0	0	1	0	0	276	285.562	4.40512	32.2201	-0.14	-0.29	PA2.1
36	Farm_AEC-05	1	0	1	0	1	0	1	2	1	0	1	open	0	0	0	1	0	0	1	0	0	251	253.625	4.56586	45.9098	-0.14	-0.29	PA2.1
37	Farm_AECK-15	0	1	0	0	0	0	0	1	0	0	0	Enclosed	0	1	1	1	0	1	0	0	0.5	448	534.418	4.28968	21.0068	0.45	1.06	PA2.1
38	Farm_AECK-15	0	1	0	0	0	0	0	1	0	0	0	Enclosed	0	1	1	1	0	0	0	0	0.5	643	772.441	5.05917	59.3061	0.45	1.06	PA2.1
39	Farm_AECK-15	0	1	0	0	0	0	0	1	0	0	0	Enclosed	0	1	1	1	0	1	0	0	0.5	343	379.273	4.10445	20.1451	0.45	1.06	PA2.1
40	Farm_AECK-15	0	1	0	0	0	0	0	1	0	0	0	Enclosed	0	1	1	1	0	1	0	0	0.5	342	393.773	3.91848	13.8917	0.45	1.06	PA2.1
41	Farm_AECK-15	0	1	0	0	0	0	0	1	0	0	0	Enclosed	0	1	1	1	0	1	0	0	0.5	369	415.49	4.24968	22.7335	0.45	1.06	PA2.1
42	Farm_AECK-15	0	1	0	0	0	0	0	1	0	0	0	Enclosed	0	1	1	1	0	1	0	0	0.5	401	470.278	3.99839	16.8323	0.45	1.06	PA2.1
43	Farm_AECK-15	0	1	0	0	0	0	0	1	0	0	0	Enclosed	0	1	1	1	0	0	0	0	0.5	392	460.936	4.29306	26.7391	0.45	1.06	PA2.1
44	Farm_AECK-15	0	1	0	0	0	0	0	1	0	0	0	Enclosed	0	1	1	1	0	0	0	0	0.5	458	592.2	4.16529	17.7808	0.45	1.06	PA2.1
45	Farm_AECK-15	0	1	0	0	0	0	0	1	0	0	0	Enclosed	0	1	1	1	0	0	0	0	0.5	381	486.122	4.12444	28.876	0.45	1.06	PA2.1
46	Farm_AECK-15	0	1	0	0	0	0	0	1	0	0	0	Enclosed	0	1	1	1	0	0	0	0	0.5	429	461	4.35253	26.2257	0.45	1.06	PA2.1
47	Farm_AECK-16	0	1	0	1	0	0	0	14	1	1	1	Enclosed	1	0	1	0	1	1	1	1	0.5	635	766.154	4.8779	45.4677	0.18	0.91	PA2.1
48	Farm_AECK-16	0	1	0	1	0	0	0	14	1	1	1	Enclosed	1	0	1	0	1	0	1	1	0.5	268	290.545	4.11792	17.7595	0.18	0.91	PA2.1
49	Farm_AECK-16	0	1	0	1	0	0	0	14	1	1	1	Enclosed	1	0	1	0	1	1	1	1	0.5	585	741.935	5.03602	70.9106	0.18	0.91	PA2.1
50	Farm_AECK-16	0	1	0	1	0	0	0	14	1	1	1	Enclosed	1	0	1	0	1	1	1	1	0.5	497	603.164	4.53114	28.6301	0.18	0.91	PA2.1
51	Farm_AECK-16	0	1	0	1	0	0	0	14	1	1	1	Enclosed	1	0	1	0	1	1	1	1	0.5	606	702.459	4.41223	18.1643	0.18	0.91	PA2.1
52	Farm_AECK-16	0	1	0	1	0	0	0	14	1	1	1	Enclosed	1	0	1	0	1	1	1	1	0.5	655	794.159	5.19744	80.7188	0.18	0.91	PA2.1
53	Farm_AECK-16	0	1	0	1	0	0	0	14	1	1	1	Enclosed	1	0	1	0	1	0	1	1	0.5	628	726.876	4.90395	42.4581	0.18	0.91	PA2.1
54	Farm_AECK-16	0	1	0	1	0	0	0	14	1	1	1	Enclosed	1	0	1	0	1	0	1	1	0.5	641	804.857	4.82816	42.1575	0.18	0.91	PA2.1
55	Farm_AECK-16	0	1	0	1	0	0	0	14	1	1	1	Enclosed	1	0	1	0	1	0	1	1	0.5	502	581.151	4.76116	50.3226	0.18	0.91	PA2.1
56	Farm_AECK-16	0	1	0	1	0	0	0	14	1	1	1	Enclosed	1	0	1	0	1	0	1	1	0.5	680	780.241	5.07313	62.0263	0.18	0.91	PA2.1
57	Farm_AECK-18	0	1	0	1	0	0	0	15	1	1	1	Caged	1	0	1	0	1	1	1	1	0.5	474	532.679	4.66959	38.8616	0.11	1.06	PA2.1
58	Farm_AECK-18	0	1	0	1	0	0	0	15	1	1	1	Caged	1	0	1	0	1	0	1	1	0.5	448	516.667	4.167	14.4791	0.11	1.06	PA2.1
59	Farm_AECK-18	0	1	0	1	0	0	0	15	1	1	1	Caged	1	0	1	0	1	1	1	1	0.5	762	806.65	5.39296	62.2183	0.11	1.06	PA2.1
60	Farm_AECK-18	0	1	0	1	0	0	0	15	1	1	1	Caged	1	0	1	0	1	1	1	1	0.5	406	481.797	4.11829	19.336	0.11	1.06	PA2.1
61	Farm_AECK-18	0	1	0	1	0	0	0	15	1	1	1	Caged	1	0	1	0	1	1	1	1	0.5	447	564.72	3.98514	10.9101	0.11	1.06	PA2.1
62	Farm_AECK-18	0	1	0	1	0	0	0	15	1	1	1	Caged	1	0	1	0	1	0	1	1	0.5	456	573.159	4.05416	16.2532	0.11	1.06	PA2.1
63	Farm_AECK-18	0	1	0	1	0	0	0	15	1	1	1	Caged	1	0	1	0	1	0	1	1	0.5	404	484.25	3.65236	12.1885	0.11	1.06	PA2.1
64	Farm_AECK-18	0	1	0	1	0	0	0	15	1	1	1	Caged	1	0	1	0	1	0	1	1	0.5	364	428.8	3.61792	12.0462	0.11	1.06	PA2.1
65	Farm_AECK-18	0	1	0	1	0	0	0	15	1	1	1	Caged	1	0	1	0	1	0	1	1	0.5	430	493.161	4.43783	21.577	0.11	1.06	PA2.1
66	Farm_AEC-14	1	0	1	0	1	0	1	3	0	0	0	open	1	1	0	1	1	0	0	0	0	689	814.295	5.26818	79.4595	-1.91	-0.07	PA2.1
67	Farm_AECK-24	0	0	0	1	0	0	0	2	0	0	0	Enclosed	0	0	1	1	1	1	0	1	0.5	274	325.231	4.48618	49.3761	-2.11	-0.18	PA2.1
68	Farm_AECK-24	0	0	0	1	0	0	0	2	0	0	0	Enclosed	0	0	1	1	1	0	0	1	0.5	650	747.533	5.16073	62.496	-2.11	-0.18	PA2.1
69	Farm_AECK-24	0	0	0	1	0	0	0	2	0	0	0	Enclosed	0	0	1	1	1	1	0	1	0.5	616	675.455	4.96118	47.3934	-2.11	-0.18	PA2.1
70	Farm_AECK-24	0	0	0	1	0	0	0	2	0	0	0	Enclosed	0	0	1	1	1	1	0	1	0.5	574	626.5	5.25362	90.7459	-2.11	-0.18	PA2.1
71	Farm_AECK-24	0	0	0	1	0	0	0	2	0	0	0	Enclosed	0	0	1	1	1	1	0	1	0.5	530	588.263	5.1148	77.415	-2.11	-0.18	PA2.1
72	Farm_AECK-24	0	0	0	1	0	0	0	2	0	0	0	Enclosed	0	0	1	1	1	1	0	1	0.5	373	418.75	4.34172	28.3244	-2.11	-0.18	PA2.1
73	Farm_AECK-24	0	0	0	1	0	0	0	2	0	0	0	Enclosed	0	0	1	1	1	0	0	1	0.5	366	386.565	4.52421	35.0502	-2.11	-0.18	PA2.1
74	Farm_AECK-24	0	0	0	1	0	0	0	2	0	0	0	Enclosed	0	0	1	1	1	0	0	1	0.5	539	626.545	4.8789	51.6033	-2.11	-0.18	PA2.1
75	Farm_AECK-24	0	0	0	1	0	0	0	2	0	0	0	Enclosed	0	0	1	1	1	0	0	1	0.5	602	672.714	5.28166	86.2531	-2.11	-0.18	PA2.1
76	Farm_AECK-25	0	0	0	1	0	0	0	4	1	0	1	Caged	0	0	1	1	1	0	1	1	0.5	125	129	3.37301	14.4594	-1	-0.14	PA2.1
77	Farm_AECK-25	0	0	0	1	0	0	0	4	1	0	1	Caged	0	0	1	1	1	1	1	1	0.5	529	632.714	4.85631	56.9891	-1	-0.14	PA2.1
78	Farm_AECK-25	0	0	0	1	0	0	0	4	1	0	1	Caged	0	0	1	1	1	1	1	1	0.5	555	615.221	5.05114	65.9391	-1	-0.14	PA2.1
79	Farm_AECK-25	0	0	0	1	0	0	0	4	1	0	1	Caged	0	0	1	1	1	0	1	1	0.5	596	696.013	4.91733	48.7447	-1	-0.14	PA2.1
80	Farm_AECK-25	0	0	0	1	0	0	0	4	1	0	1	Caged	0	0	1	1	1	0	1	1	0.5	253	274	3.90681	17.759	-1	-0.14	PA2.1
81	Farm_AECK-26	0	1	0	1	0	0	0	8	0	0	0	open	0	0	1	1	0	1	0	0	0.5	585	655.04	5.15121	72.6447	-1.07	-0.09	PA2.1
82	Farm_AECK-26	0	1	0	1	0	0	0	8	0	0	0	open	0	0	1	1	0	0	0	0	0.5	431	484.115	3.88773	9.98869	-1.07	-0.09	PA2.1
83	Farm_AECK-26	0	1	0	1	0	0	0	8	0	0	0	open	0	0	1	1	0	1	0	0	0.5	359	418.032	4.23136	22.4393	-1.07	-0.09	PA2.1
84	Farm_AECK-26	0	1	0	1	0	0	0	8	0	0	0	open	0	0	1	1	0	1	0	0	0.5	406	489.72	4.02764	18.2127	-1.07	-0.09	PA2.1
85	Farm_AECK-26	0	1	0	1	0	0	0	8	0	0	0	open	0	0	1	1	0	1	0	0	0.5	447	496.524	4.96114	67.0094	-1.07	-0.09	PA2.1
86	Farm_AECK-26	0	1	0	1	0	0	0	8	0	0	0	open	0	0	1	1	0	0	0	0	0.5	488	554.642	4.22592	15.7868	-1.07	-0.09	PA2.1
87	Farm_AECK-26	0	1	0	1	0	0	0	8	0	0	0	open	0	0	1	1	0	0	0	0	0.5	606	714.673	3.98575	7.85847	-1.07	-0.09	PA2.1
88	Farm_AECK-26	0	1	0	1	0	0	0	8	0	0	0	open	0	0	1	1	0	0	0	0	0.5	620	710.495	4.57708	17.3708	-1.07	-0.09	PA2.1
89	Farm_AECK-27	1	0	1	0	0	0	1	2	1	0	1	open	0	1	1	0	0	1	0	0	0.5	475	525.893	4.90611	60.0836	1.68	-0.81	PA2.1
90	Farm_AECK-27	1	0	1	0	0	0	1	2	1	0	1	open	0	1	1	0	0	0	0	0	0.5	507	566.085	4.10903	9.39298	1.68	-0.81	PA2.1
91	Farm_AECK-27	1	0	1	0	0	0	1	2	1	0	1	open	0	1	1	0	0	1	0	0	0.5	419	478.375	4.62942	39.9025	1.68	-0.81	PA2.1
92	Farm_AECK-27	1	0	1	0	0	0	1	2	1	0	1	open	0	1	1	0	0	1	0	0	0.5	268	285.652	4.13989	23.7431	1.68	-0.81	PA2.1
93	Farm_AECK-27	1	0	1	0	0	0	1	2	1	0	1	open	0	1	1	0	0	1	0	0	0.5	501	567.048	4.73284	34.0957	1.68	-0.81	PA2.1
94	Farm_AECK-27	1	0	1	0	0	0	1	2	1	0	1	open	0	1	1	0	0	0	0	0	0.5	589	707.407	4.55447	22.0175	1.68	-0.81	PA2.1
95	Farm_AECK-27	1	0	1	0	0	0	1	2	1	0	1	open	0	1	1	0	0	0	0	0	0.5	625	722.808	5.32259	106.568	1.68	-0.81	PA2.1
96	Farm_AECK-27	1	0	1	0	0	0	1	2	1	0	1	open	0	1	1	0	0	0	0	0	0.5	467	519.818	4.4688	23.6876	1.68	-0.81	PA2.1
97	Farm_AECK-27	1	0	1	0	0	0	1	2	1	0	1	open	0	1	1	0	0	0	0	0	0.5	455	525.263	4.72977	47.2456	1.68	-0.81	PA2.1
98	Farm_AECK-28	0	0	0	1	0	0	0	8	1	0	1	Enclosed	0	0	1	1	1	1	1	0	0.5	474	528.016	4.68374	41.199	1.47	-0.62	PA2.1
99	Farm_AECK-28	0	0	0	1	0	0	0	8	1	0	1	Enclosed	0	0	1	1	1	1	1	0	0.5	526	580.923	4.98453	61.4639	1.47	-0.62	PA2.1
100	Farm_AECK-28	0	0	0	1	0	0	0	8	1	0	1	Enclosed	0	0	1	1	1	1	1	0	0.5	430	449.8	4.98446	73.5922	1.47	-0.62	PA2.1
101	Farm_AECK-28	0	0	0	1	0	0	0	8	1	0	1	Enclosed	0	0	1	1	1	1	1	0	0.5	615	715.879	4.87247	42.5268	1.47	-0.62	PA2.1
102	Farm_AECK-28	0	0	0	1	0	0	0	8	1	0	1	Enclosed	0	0	1	1	1	0	1	0	0.5	395	433.636	4.83384	50.5464	1.47	-0.62	PA2.1
103	Farm_AECK-28	0	0	0	1	0	0	0	8	1	0	1	Enclosed	0	0	1	1	1	0	1	0	0.5	328	347.5	4.29249	30.207	1.47	-0.62	PA2.1
104	Farm_AECK-28	0	0	0	1	0	0	0	8	1	0	1	Enclosed	0	0	1	1	1	0	1	0	0.5	457	518.949	4.40366	28.4991	1.47	-0.62	PA2.1
105	Farm_AECK-10	0	1	0	1	0	0	0	5	1	1	1	Enclosed	1	0	1	0	1	0	1	0	0.5	585	682.5	4.79807	35.0304	0.15	0.85	PA2.1
106	Farm_AECK-11	0	1	0	1	0	0	0	5	1	1	1	Enclosed	1	0	1	0	1	1	1	1	0.5	679	785.5	5.22563	69.5831	0.16	1.11	PA2.1
107	Farm_AECK-11	0	1	0	1	0	0	0	5	1	1	1	Enclosed	1	0	1	0	1	0	1	1	0.5	677	836.065	4.60403	21.559	0.16	1.11	PA2.1
108	Farm_AECK-11	0	1	0	1	0	0	0	5	1	1	1	Enclosed	1	0	1	0	1	1	1	1	0.5	658	817.611	4.98852	54.8186	0.16	1.11	PA2.1
109	Farm_AECK-11	0	1	0	1	0	0	0	5	1	1	1	Enclosed	1	0	1	0	1	1	1	1	0.5	539	615.741	4.73527	33.4233	0.16	1.11	PA2.1
110	Farm_AECK-11	0	1	0	1	0	0	0	5	1	1	1	Enclosed	1	0	1	0	1	0	1	1	0.5	742	883.695	5.36871	87.4721	0.16	1.11	PA2.1
111	Farm_AECK-11	0	1	0	1	0	0	0	5	1	1	1	Enclosed	1	0	1	0	1	0	1	1	0.5	652	784.5	4.99617	52.259	0.16	1.11	PA2.1
112	Farm_AECK-12	0	1	0	1	0	0	0	5	1	1	1	Enclosed	1	0	1	0	1	1	1	1	0.5	511	658.19	4.42635	30.9359	0.05	1.22	PA2.1
113	Farm_AECK-12	0	1	0	1	0	0	0	5	1	1	1	Enclosed	1	0	1	0	1	0	1	1	0.5	572	694.719	4.39272	20.1786	0.05	1.22	PA2.1
114	Farm_AECK-12	0	1	0	1	0	0	0	5	1	1	1	Enclosed	1	0	1	0	1	0	1	1	0.5	577	704.5	4.94198	57.5897	0.05	1.22	PA2.1
115	Farm_AECK-12	0	1	0	1	0	0	0	5	1	1	1	Enclosed	1	0	1	0	1	0	1	1	0.5	610	769.119	4.99099	62.4163	0.05	1.22	PA2.1
116	Farm_AECK-13	0	1	0	1	0	0	0	1	1	1	1	Enclosed	1	0	1	0	1	0	1	0	0.5	452	583.015	4.1756	23.1071	0.23	1.3	PA2.1
117	Farm_AECK-13	0	1	0	1	0	0	0	1	1	1	1	Enclosed	1	0	1	0	1	0	1	0	0.5	476	598.4	4.15149	21.6797	0.23	1.3	PA2.1
118	Farm_AECK-05	1	1	1	0	1	1	1	3	0	0	0	open	0	0	0	0	1	1	0	0	0.5	689	894.01	4.64708	23.4875	-0.16	-0.47	PA2.1
119	Farm_AECK-05	1	1	1	0	1	1	1	3	0	0	0	open	0	0	0	0	1	0	0	0	0.5	679	788.655	4.59682	21.1589	-0.16	-0.47	PA2.1
120	Farm_AECK-05	1	1	1	0	1	1	1	3	0	0	0	open	0	0	0	0	1	1	0	0	0.5	592	675.344	4.52248	27.0428	-0.16	-0.47	PA2.1
121	Farm_AECK-05	1	1	1	0	1	1	1	3	0	0	0	open	0	0	0	0	1	1	0	0	0.5	682	844.311	4.80845	38.61	-0.16	-0.47	PA2.1
122	Farm_AECK-05	1	1	1	0	1	1	1	3	0	0	0	open	0	0	0	0	1	1	0	0	0.5	659	786.991	4.82687	39.2864	-0.16	-0.47	PA2.1
123	Farm_AECK-05	1	1	1	0	1	1	1	3	0	0	0	open	0	0	0	0	1	0	0	0	0.5	794	964.116	5.15372	42.4944	-0.16	-0.47	PA2.1
124	Farm_AECK-05	1	1	1	0	1	1	1	3	0	0	0	open	0	0	0	0	1	0	0	0	0.5	788	908.397	5.118	46.957	-0.16	-0.47	PA2.1
125	Farm_AECK-05	1	1	1	0	1	1	1	3	0	0	0	open	0	0	0	0	1	0	0	0	0.5	676	800.194	4.85104	42.668	-0.16	-0.47	PA2.1
126	Farm_AECK-05	1	1	1	0	1	1	1	3	0	0	0	open	0	0	0	0	1	0	0	0	0.5	781	958.917	5.0721	49.1859	-0.16	-0.47	PA2.1
127	Farm_AECK-06	1	1	1	0	1	1	1	5	0	0	1	open	0	0	0	1	1	1	1	0	0.5	795	1003.3	4.71041	24.7288	-0.15	-0.6	PA2.1
128	Farm_AECK-06	1	1	1	0	1	1	1	5	0	0	1	open	0	0	0	1	1	0	1	0	0.5	716	872.867	5.10124	45.5556	-0.15	-0.6	PA2.1
129	Farm_AECK-06	1	1	1	0	1	1	1	5	0	0	1	open	0	0	0	1	1	1	1	0	0.5	488	566.907	4.2591	21.1523	-0.15	-0.6	PA2.1
130	Farm_AECK-06	1	1	1	0	1	1	1	5	0	0	1	open	0	0	0	1	1	0	1	0	0.5	605	684.784	4.85344	36.5831	-0.15	-0.6	PA2.1
131	Farm_AECK-06	1	1	1	0	1	1	1	5	0	0	1	open	0	0	0	1	1	0	1	0	0.5	565	683.058	4.71045	43.8201	-0.15	-0.6	PA2.1
132	Farm_AECK-07	1	0	1	0	0	1	1	5	0	0	0	open	0	0	0	1	1	1	0	0	0.5	710	837.857	5.12046	59.0368	-0.02	-2.18	PA2.1
133	Farm_AECK-07	1	0	1	0	0	1	1	5	0	0	0	open	0	0	0	1	1	1	0	0	0.5	752	894.333	5.01853	42.893	-0.02	-2.18	PA2.1
134	Farm_AECK-07	1	0	1	0	0	1	1	5	0	0	0	open	0	0	0	1	1	1	0	0	0.5	590	785.643	4.7548	44.3688	-0.02	-2.18	PA2.1
135	Farm_AECK-07	1	0	1	0	0	1	1	5	0	0	0	open	0	0	0	1	1	0	0	0	0.5	431	473.119	4.27032	21.188	-0.02	-2.18	PA2.1
136	Farm_AECK-08	0	1	0	1	0	0	0	10	1	1	1	Enclosed	1	0	1	0	1	1	1	0	0.5	728	879.981	5.04269	45.4211	0.14	0.9	PA2.1
137	Farm_AEC-12	1	0	1	0	1	1	1	2	0	0	0	open	0	0	0	1	1	0	0	0	0	507	555.346	4.58441	36.2481	1.35	-0.82	PA2.1
138	Farm_AEC-13	1	0	1	0	1	0	1	3	0	0	0	open	0	0	0	0	1	0	0	0	0	530	607	4.39443	16.8217	-0.69	-0.09	PA2.1
139	Farm_AEC-13	1	0	1	0	1	0	1	3	0	0	0	open	0	0	0	0	1	0	0	0	0	547	628.493	4.77842	28.9318	-0.69	-0.09	PA2.1
140	Farm_AEC-15	1	0	1	0	1	1	1	2	0	0	0	open	0	0	0	1	1	0	0	0	0	583	610.507	5.3866	113.334	0.33	-0.4	PA2.1
141	Farm_AEC-15	1	0	1	0	1	1	1	2	0	0	0	open	0	0	0	1	1	0	0	0	0	611	675.2	5.08351	58.622	0.33	-0.4	PA2.1
142	Farm_AEC-15	1	0	1	0	1	1	1	2	0	0	0	open	0	0	0	1	1	0	0	0	0	84	85.5	3.61324	19.649	0.33	-0.4	PA2.1
143	Farm_AEC-15	1	0	1	0	1	1	1	2	0	0	0	open	0	0	0	1	1	0	0	0	0	519	545.5	5.17027	66.7651	0.33	-0.4	PA2.1
144	Farm_AEC-15	1	0	1	0	1	1	1	2	0	0	0	open	0	0	0	1	1	0	0	0	0	608	698.554	5.19798	60.9018	0.33	-0.4	PA2.1
145	Farm_AEC-15	1	0	1	0	1	1	1	2	0	0	0	open	0	0	0	1	1	0	0	0	0	715	789.226	5.49961	101.364	0.33	-0.4	PA2.1
146	Farm_AEC-08	1	0	1	0	1	1	1	3	1	0	1	open	0	0	0	0	1	0	1	0	0	627	714.4	5.05724	50.7155	-0.25	-0.27	PA2.1
147	Farm_AEC-08	1	0	1	0	1	1	1	3	1	0	1	open	0	0	0	0	1	0	1	0	0	729	822.8	5.47403	80.1617	-0.25	-0.27	PA2.1
148	Farm_AEC-08	1	0	1	0	1	1	1	3	1	0	1	open	0	0	0	0	1	0	1	0	0	461	492.571	4.93597	58.1563	-0.25	-0.27	PA2.1
149	Farm_AEC-08	1	0	1	0	1	1	1	3	1	0	1	open	0	0	0	0	1	0	1	0	0	675	801.736	4.92381	29.9618	-0.25	-0.27	PA2.1
150	Farm_AEC-08	1	0	1	0	1	1	1	3	1	0	1	open	0	0	0	0	1	0	1	0	0	636	765.015	4.87367	23.9785	-0.25	-0.27	PA2.1
151	Farm_AEC-08	1	0	1	0	1	1	1	3	1	0	1	open	0	0	0	0	1	0	1	0	0	655	740.412	5.19288	68.7258	-0.25	-0.27	PA2.1
152	Farm_AEC-08	1	0	1	0	1	1	1	3	1	0	1	open	0	0	0	0	1	0	1	0	0	565	604.818	4.941	36.495	-0.25	-0.27	PA2.1
153	Farm_AEC-01	0	0	1	0	1	0	1	3	0	0	1	open	0	0	0	1	1	0	1	0	0	591	659.125	4.80837	29.6186	-0.06	-2.21	PA2.1
154	Farm_AEC-01	0	0	1	0	1	0	1	3	0	0	1	open	0	0	0	1	1	0	1	0	0	618	811.8	4.80668	30.4905	-0.06	-2.21	PA2.1
155	Farm_AEC-01	0	0	1	0	1	0	1	3	0	0	1	open	0	0	0	1	1	0	1	0	0	631	745.379	4.51236	19.005	-0.06	-2.21	PA2.1
156	Farm_AEC-01	0	0	1	0	1	0	1	3	0	0	1	open	0	0	0	1	1	0	1	0	0	650	740.093	4.87954	38.9049	-0.06	-2.21	PA2.1
157	Farm_AEC-01	0	0	1	0	1	0	1	3	0	0	1	open	0	0	0	1	1	0	1	0	0	616	717.515	4.86625	33.942	-0.06	-2.21	PA2.1
158	Farm_AEC-01	0	0	1	0	1	0	1	3	0	0	1	open	0	0	0	1	1	0	1	0	0	559	696	4.89183	50.0052	-0.06	-2.21	PA2.1
159	Farm_AEC-01	0	0	1	0	1	0	1	3	0	0	1	open	0	0	0	1	1	0	1	0	0	640	756.319	4.87117	42.0962	-0.06	-2.21	PA2.1
160	Farm_AEC-01	0	0	1	0	1	0	1	3	0	0	1	open	0	0	0	1	1	0	1	0	0	633	760.511	4.87169	43.3069	-0.06	-2.21	PA2.1
161	Farm_AEC-01	0	0	1	0	1	0	1	3	0	0	1	open	0	0	0	1	1	0	1	0	0	649	752.602	5.11232	59.7424	-0.06	-2.21	PA2.1
162	Farm_AEC-01	0	0	1	0	1	0	1	3	0	0	1	open	0	0	0	1	1	0	1	0	0	584	678.148	4.9024	45.0923	-0.06	-2.21	PA2.1
163	Farm_AEC-04	1	0	1	0	1	0	1	2	1	0	1	open	0	1	0	0	1	0	1	0	0	624	783.725	4.67495	35.6591	0	-0.4	PA2.1
164	Farm_AEK-10	0	1	0	1	1	0	0	7	1	0	0	Enclosed	1	0	1	1	0	1	0	0	1	142	142.333	4.0814	34.0721	0.17	1.11	PA2.1
165	Farm_AEK-10	0	1	0	1	1	0	0	7	1	0	0	Enclosed	1	0	1	1	0	1	0	0	1	79	79	3.67068	21.0304	0.17	1.11	PA2.1
166	Farm_AEK-10	0	1	0	1	1	0	0	7	1	0	0	Enclosed	1	0	1	1	0	1	0	0	1	104	104	3.81965	25.6367	0.17	1.11	PA2.1
167	Farm_AEK-10	0	1	0	1	1	0	0	7	1	0	0	Enclosed	1	0	1	1	0	1	0	0	1	160	160.3	4.09284	32.4462	0.17	1.11	PA2.1
168	Farm_AEK-10	0	1	0	1	1	0	0	7	1	0	0	Enclosed	1	0	1	1	0	1	0	0	1	165	166	4.36738	52.7629	0.17	1.11	PA2.1
169	Farm_AEK-10	0	1	0	1	1	0	0	7	1	0	0	Enclosed	1	0	1	1	0	1	0	0	1	156	156.5	4.32622	46.0846	0.17	1.11	PA2.1
170	Farm_AEK-10	0	1	0	1	1	0	0	7	1	0	0	Enclosed	1	0	1	1	0	1	0	0	1	139	139.143	4.13561	40.8849	0.17	1.11	PA2.1
171	Farm_AEK-03	0	1	0	0	0	0	1	5	1	0	1	open	0	0	1	0	1	1	1	0	1	543	588.985	5.12316	69.0174	0.35	1.06	PA2.1
172	Farm_AEK-04	1	0	1	0	1	1	1	2	1	0	1	open	0	0	0	1	1	1	1	0	1	431	471.472	4.67346	43.6775	-0.24	-0.34	PA2.1
173	Farm_AEK-04	1	0	1	0	1	1	1	2	1	0	1	open	0	0	0	1	1	1	1	0	1	628	747.211	4.69066	30.5325	-0.24	-0.34	PA2.1
174	Farm_AEK-04	1	0	1	0	1	1	1	2	1	0	1	open	0	0	0	1	1	1	1	0	1	780	934.158	5.15588	49.9655	-0.24	-0.34	PA2.1
175	Farm_AEK-04	1	0	1	0	1	1	1	2	1	0	1	open	0	0	0	1	1	1	1	0	1	624	803.179	4.28828	14.2892	-0.24	-0.34	PA2.1
176	Farm_AEK-09	0	1	0	1	0	0	0	3	1	0	1	Enclosed	1	0	1	1	0	1	1	0	1	210	212.154	4.48053	39.3889	0.2	1.11	PA2.1
177	Farm_AECK-01	1	1	1	0	1	1	1	2	0	0	0	open	0	0	0	0	1	1	0	0	0.5	913	1131.9	5.37711	73.4601	-1.03	-2.67	PA2.1
178	Farm_AECK-01	1	1	1	0	1	1	1	2	0	0	0	open	0	0	0	0	1	1	0	0	0.5	734	878.925	4.97723	34.6776	-1.03	-2.67	PA2.1
179	Farm_AECK-01	1	1	1	0	1	1	1	2	0	0	0	open	0	0	0	0	1	1	0	0	0.5	762	894.439	5.31738	75.2471	-1.03	-2.67	PA2.1
180	Farm_AECK-01	1	1	1	0	1	1	1	2	0	0	0	open	0	0	0	0	1	1	0	0	0.5	715	854.941	5.08513	57.6407	-1.03	-2.67	PA2.1
181	Farm_AECK-01	1	1	1	0	1	1	1	2	0	0	0	open	0	0	0	0	1	1	0	0	0.5	666	786.414	4.70717	31.8025	-1.03	-2.67	PA2.1
182	Farm_AECK-02	1	1	1	0	1	1	1	2	0	0	0	open	0	0	0	0	1	1	0	0	0.5	710	806.676	5.30404	83.7692	-1.03	-2.67	PA2.1
183	Farm_AECK-02	1	1	1	0	1	1	1	2	0	0	0	open	0	0	0	0	1	0	0	0	0.5	488	539.04	4.53685	32.2794	-1.03	-2.67	PA2.1
184	Farm_AECK-02	1	1	1	0	1	1	1	2	0	0	0	open	0	0	0	0	1	1	0	0	0.5	771	854.877	5.24141	63.5242	-1.03	-2.67	PA2.1
185	Farm_AECK-02	1	1	1	0	1	1	1	2	0	0	0	open	0	0	0	0	1	1	0	0	0.5	778	910.165	5.35388	81.4977	-1.03	-2.67	PA2.1
186	Farm_AECK-02	1	1	1	0	1	1	1	2	0	0	0	open	0	0	0	0	1	1	0	0	0.5	680	786.874	5.10426	61.5011	-1.03	-2.67	PA2.1
187	Farm_AECK-02	1	1	1	0	1	1	1	2	0	0	0	open	0	0	0	0	1	1	0	0	0.5	728	827.286	5.27267	65.0491	-1.03	-2.67	PA2.1
188	Farm_AECK-02	1	1	1	0	1	1	1	2	0	0	0	open	0	0	0	0	1	0	0	0	0.5	476	540.208	4.74899	37.2564	-1.03	-2.67	PA2.1
189	Farm_AECK-02	1	1	1	0	1	1	1	2	0	0	0	open	0	0	0	0	1	0	0	0	0.5	915	1150.23	5.39733	75.2499	-1.03	-2.67	PA2.1
190	Farm_AECK-04	1	0	1	0	1	1	1	4	0	0	1	open	0	0	0	0	1	1	1	0	0.5	554	670.118	4.41089	21.8075	-0.23	-0.34	PA2.1
191	Farm_AECK-04	1	0	1	0	1	1	1	4	0	0	1	open	0	0	0	0	1	0	1	0	0.5	801	976.321	5.35586	59.0099	-0.23	-0.34	PA2.1
192	Farm_AECK-04	1	0	1	0	1	1	1	4	0	0	1	open	0	0	0	0	1	1	1	0	0.5	581	714.366	4.45785	27.8711	-0.23	-0.34	PA2.1
193	Farm_AECK-04	1	0	1	0	1	1	1	4	0	0	1	open	0	0	0	0	1	1	1	0	0.5	750	956.413	4.94591	37.3215	-0.23	-0.34	PA2.1
194	Farm_AECK-04	1	0	1	0	1	1	1	4	0	0	1	open	0	0	0	0	1	0	1	0	0.5	685	864.655	4.36256	13.8165	-0.23	-0.34	PA2.1
195	Farm_AECK-04	1	0	1	0	1	1	1	4	0	0	1	open	0	0	0	0	1	0	1	0	0.5	583	762.065	3.91469	8.83323	-0.23	-0.34	PA2.1
196	Farm_AECK-04	1	0	1	0	1	1	1	4	0	0	1	open	0	0	0	0	1	0	1	0	0.5	654	783.025	4.27747	12.3925	-0.23	-0.34	PA2.1
197	Farm_AECK-04	1	0	1	0	1	1	1	4	0	0	1	open	0	0	0	0	1	0	1	0	0.5	689	892.029	4.36467	12.7524	-0.23	-0.34	PA2.1
198	Farm_AEK-11	0	1	0	0	0	0	0	1	0	0	0	Enclosed	0	0	1	1	0	1	0	0	1	570	689.013	4.88134	49.4125	0.38	1.06	PA2.1
199	Farm_AEK-11	0	1	0	0	0	0	0	1	0	0	0	Enclosed	0	0	1	1	0	1	0	0	1	460	595.72	4.51541	30.8598	0.38	1.06	PA2.1
200	Farm_AEK-11	0	1	0	0	0	0	0	1	0	0	0	Enclosed	0	0	1	1	0	1	0	0	1	597	683.835	5.01121	59.3447	0.38	1.06	PA2.1
201	Farm_AEK-11	0	1	0	0	0	0	0	1	0	0	0	Enclosed	0	0	1	1	0	1	0	0	1	403	458.122	4.26509	25.1545	0.38	1.06	PA2.1
202	Farm_AEK-11	0	1	0	0	0	0	0	1	0	0	0	Enclosed	0	0	1	1	0	1	0	0	1	529	631.273	4.63339	37.99	0.38	1.06	PA2.1
203	Farm_AEK-11	0	1	0	0	0	0	0	1	0	0	0	Enclosed	0	0	1	1	0	1	0	0	1	547	648.6	4.67252	35.1866	0.38	1.06	PA2.1
204	Farm_AEK-11	0	1	0	0	0	0	0	1	0	0	0	Enclosed	0	0	1	1	0	1	0	0	1	538	657.529	4.73113	39.5034	0.38	1.06	PA2.1
205	Farm_AEK-11	0	1	0	0	0	0	0	1	0	0	0	Enclosed	0	0	1	1	0	1	0	0	1	468	536.68	4.5106	32.8054	0.38	1.06	PA2.1
206	Farm_AEK-11	0	1	0	0	0	0	0	1	0	0	0	Enclosed	0	0	1	1	0	1	0	0	1	432	492.682	4.18475	21.9025	0.38	1.06	PA2.1
207	Farm_AEK-11	0	1	0	0	0	0	0	1	0	0	0	Enclosed	0	0	1	1	0	1	0	0	1	517	583.95	4.40602	23.1718	0.38	1.06	PA2.1
208	Farm_AEK-12	0	1	0	0	0	0	0	4	0	0	0	open	0	1	1	0	0	1	0	0	1	453	526.353	3.73413	5.95193	0.06	0.43	PA2.1
209	Farm_AEK-12	0	1	0	0	0	0	0	4	0	0	0	open	0	1	1	0	0	1	0	0	1	491	596.276	4.20389	17.0786	0.06	0.43	PA2.1
210	Farm_AEK-12	0	1	0	0	0	0	0	4	0	0	0	open	0	1	1	0	0	1	0	0	1	447	513	4.36219	19.7984	0.06	0.43	PA2.1
211	Farm_AEK-12	0	1	0	0	0	0	0	4	0	0	0	open	0	1	1	0	0	1	0	0	1	534	659.346	4.46644	28.0439	0.06	0.43	PA2.1
212	Farm_AEK-12	0	1	0	0	0	0	0	4	0	0	0	open	0	1	1	0	0	1	0	0	1	509	584.203	4.18896	15.4663	0.06	0.43	PA2.1
213	Farm_AEK-12	0	1	0	0	0	0	0	4	0	0	0	open	0	1	1	0	0	1	0	0	1	544	628.59	4.09375	9.44953	0.06	0.43	PA2.1
214	Farm_AEK-12	0	1	0	0	0	0	0	4	0	0	0	open	0	1	1	0	0	1	0	0	1	456	511.35	4.01703	11.6032	0.06	0.43	PA2.1
215	Farm_AEK-12	0	1	0	0	0	0	0	4	0	0	0	open	0	1	1	0	0	1	0	0	1	551	659.122	4.26486	10.8668	0.06	0.43	PA2.1
216	Farm_AEK-12	0	1	0	0	0	0	0	4	0	0	0	open	0	1	1	0	0	1	0	0	1	540	641.369	4.07391	11.4516	0.06	0.43	PA2.1
217	Farm_AEK-12	0	1	0	0	0	0	0	4	0	0	0	open	0	1	1	0	0	1	0	0	1	365	397.237	3.93671	12.9199	0.06	0.43	PA2.1
218	Farm_AEK-13	0	1	0	0	0	0	0	4	0	0	0	open	0	1	1	0	0	1	0	0	1	536	623	4.2267	10.7309	0.1	0.48	PA2.1
219	Farm_AEK-13	0	1	0	0	0	0	0	4	0	0	0	open	0	1	1	0	0	1	0	0	1	196	204.571	3.46716	8.12674	0.1	0.48	PA2.1
220	Farm_AEK-13	0	1	0	0	0	0	0	4	0	0	0	open	0	1	1	0	0	1	0	0	1	528	607.519	4.06735	10.4925	0.1	0.48	PA2.1
221	Farm_AEK-13	0	1	0	0	0	0	0	4	0	0	0	open	0	1	1	0	0	1	0	0	1	515	626.342	4.00806	10.4806	0.1	0.48	PA2.1
222	Farm_AEK-13	0	1	0	0	0	0	0	4	0	0	0	open	0	1	1	0	0	1	0	0	1	489	571.88	3.78776	6.82297	0.1	0.48	PA2.1
223	Farm_AEK-13	0	1	0	0	0	0	0	4	0	0	0	open	0	1	1	0	0	1	0	0	1	487	598.985	3.7545	6.37511	0.1	0.48	PA2.1
224	Farm_AEK-13	0	1	0	0	0	0	0	4	0	0	0	open	0	1	1	0	0	1	0	0	1	529	640	4.43549	16.498	0.1	0.48	PA2.1
225	Farm_AEK-13	0	1	0	0	0	0	0	4	0	0	0	open	0	1	1	0	0	1	0	0	1	710	906.624	4.5981	17.9003	0.1	0.48	PA2.1
226	Farm_AEK-13	0	1	0	0	0	0	0	4	0	0	0	open	0	1	1	0	0	1	0	0	1	402	475.636	4.26695	22.1527	0.1	0.48	PA2.1
227	Farm_AEK-13	0	1	0	0	0	0	0	4	0	0	0	open	0	1	1	0	0	1	0	0	1	481	537.766	4.36647	18.9887	0.1	0.48	PA2.1
228	Farm_AEK-14	0	1	0	0	0	0	0	3	0	0	0	open	0	0	1	1	0	1	0	0	1	781	979.633	4.98432	38.5197	0.1	0.48	PA2.1
229	Farm_AEK-14	0	1	0	0	0	0	0	3	0	0	0	open	0	0	1	1	0	1	0	0	1	466	611.143	4.43151	28.6465	0.1	0.48	PA2.1
230	Farm_AEK-14	0	1	0	0	0	0	0	3	0	0	0	open	0	0	1	1	0	1	0	0	1	603	709.083	5.06924	74.9649	0.1	0.48	PA2.1
231	Farm_AEK-14	0	1	0	0	0	0	0	3	0	0	0	open	0	0	1	1	0	1	0	0	1	764	975.765	5.10077	50.1659	0.1	0.48	PA2.1
232	Farm_AEK-14	0	1	0	0	0	0	0	3	0	0	0	open	0	0	1	1	0	1	0	0	1	684	798.661	5.06054	64.1179	0.1	0.48	PA2.1
233	Farm_AEK-14	0	1	0	0	0	0	0	3	0	0	0	open	0	0	1	1	0	1	0	0	1	811	1032.59	4.92062	34.2364	0.1	0.48	PA2.1
234	Farm_AEK-14	0	1	0	0	0	0	0	3	0	0	0	open	0	0	1	1	0	1	0	0	1	768	960.652	5.16023	63.8977	0.1	0.48	PA2.1
235	Farm_AEK-14	0	1	0	0	0	0	0	3	0	0	0	open	0	0	1	1	0	1	0	0	1	679	840.028	5.07208	57.6603	0.1	0.48	PA2.1
236	Farm_AEK-14	0	1	0	0	0	0	0	3	0	0	0	open	0	0	1	1	0	1	0	0	1	546	659.61	4.66661	36.4365	0.1	0.48	PA2.1
237	Farm_AEK-14	0	1	0	0	0	0	0	3	0	0	0	open	0	0	1	1	0	1	0	0	1	725	940.009	4.81529	40.6481	0.1	0.48	PA2.1
238	Farm_AEK-15	0	1	0	0	0	0	0	2	1	0	0	open	0	0	1	1	0	1	0	0	1	759	962.791	5.03258	48.7126	0.17	0.43	PA2.1
239	Farm_AEK-15	0	1	0	0	0	0	0	2	1	0	0	open	0	0	1	1	0	1	0	0	1	811	983.65	5.12655	44.6116	0.17	0.43	PA2.1
240	Farm_AEK-15	0	1	0	0	0	0	0	2	1	0	0	open	0	0	1	1	0	1	0	0	1	688	944.277	4.82105	44.6395	0.17	0.43	PA2.1
241	Farm_AEK-15	0	1	0	0	0	0	0	2	1	0	0	open	0	0	1	1	0	1	0	0	1	828	1075.34	5.23121	70.6302	0.17	0.43	PA2.1
242	Farm_AEK-15	0	1	0	0	0	0	0	2	1	0	0	open	0	0	1	1	0	1	0	0	1	696	848.243	5.13069	69.2571	0.17	0.43	PA2.1
243	Farm_AEK-15	0	1	0	0	0	0	0	2	1	0	0	open	0	0	1	1	0	1	0	0	1	723	934.15	4.83566	32.6019	0.17	0.43	PA2.1
244	Farm_AEK-15	0	1	0	0	0	0	0	2	1	0	0	open	0	0	1	1	0	1	0	0	1	814	1035.08	5.24104	67.6888	0.17	0.43	PA2.1
245	Farm_AEK-15	0	1	0	0	0	0	0	2	1	0	0	open	0	0	1	1	0	1	0	0	1	639	740.56	4.91677	53.3635	0.17	0.43	PA2.1
246	Farm_AEK-15	0	1	0	0	0	0	0	2	1	0	0	open	0	0	1	1	0	1	0	0	1	737	881.389	4.58596	20.4727	0.17	0.43	PA2.1
247	Farm_AEK-15	0	1	0	0	0	0	0	2	1	0	0	open	0	0	1	1	0	1	0	0	1	817	996.727	5.34506	82.129	0.17	0.43	PA2.1
248	Farm_AEC-05	1	0	1	0	1	0	1	2	1	0	1	open	0	0	0	1	0	0	1	0	0	735	842.333	5.30035	65.7331	-0.14	-0.29	PA2.2
249	Farm_AECK-13	0	1	0	1	0	0	0	1	1	1	1	Enclosed	1	0	1	0	1	1	1	0	0.5	434	462.652	4.68181	46.9139	0.23	1.3	PA2.2
250	Farm_AEK-05	1	1	1	0	1	1	1	3	1	0	1	open	0	0	0	1	1	1	1	0	1	684	866.132	4.84297	36.5471	-1.08	-2.69	PA2.2
251	Farm_AEK-05	1	1	1	0	1	1	1	3	1	0	1	open	0	0	0	1	1	1	1	0	1	534	673.462	4.11427	14.5933	-1.08	-2.69	PA2.2
252	Farm_AEK-05	1	1	1	0	1	1	1	3	1	0	1	open	0	0	0	1	1	1	1	0	1	485	644.389	3.86158	10.0651	-1.08	-2.69	PA2.2
253	Farm_AEK-05	1	1	1	0	1	1	1	3	1	0	1	open	0	0	0	1	1	1	1	0	1	310	407.5	3.25136	7.20939	-1.08	-2.69	PA2.2
254	Farm_AEK-06	0	1	0	1	0	0	0	6	1	1	1	Enclosed	1	0	1	1	1	1	1	1	1	576	737.968	4.42301	24.8778	0.1	1.01	PA2.2
255	Farm_AEK-06	0	1	0	1	0	0	0	6	1	1	1	Enclosed	1	0	1	1	1	1	1	1	1	342	389.788	3.85335	18.8617	0.1	1.01	PA2.2
256	Farm_AEK-07	0	1	0	1	0	0	0	10	1	1	1	Enclosed	1	0	1	1	1	1	1	1	1	450	579.015	4.21808	23.394	0.22	0.9	PA2.2
257	Farm_AEK-09	0	1	0	1	0	0	0	3	1	0	1	Enclosed	1	0	1	1	0	1	1	0	1	742	975.025	4.89244	38.2901	0.2	1.11	PA2.2
258	Farm_AEC-05	1	0	1	0	1	0	1	2	1	0	1	open	0	0	0	1	0	0	1	0	0	140	140.25	3.54574	13.6237	-0.14	-0.29	PA2.2
259	Farm_AEC-06	1	0	1	0	1	1	1	4	0	0	0	open	0	0	0	1	1	0	0	0	0	213	218.571	3.60529	7.59347	-0.48	-0.39	PA2.2
260	Farm_AEC-06	1	0	1	0	1	1	1	4	0	0	0	open	0	0	0	1	1	0	0	0	0	201	207.176	3.22695	6.80371	-0.48	-0.39	PA2.2
261	Farm_AEC-06	1	0	1	0	1	1	1	4	0	0	0	open	0	0	0	1	1	0	0	0	0	265	276.053	4.42913	33.1134	-0.48	-0.39	PA2.2
262	Farm_AEC-06	1	0	1	0	1	1	1	4	0	0	0	open	0	0	0	1	1	0	0	0	0	182	187	4.22334	35.6316	-0.48	-0.39	PA2.2
263	Farm_AEC-06	1	0	1	0	1	1	1	4	0	0	0	open	0	0	0	1	1	0	0	0	0	226	229.111	4.29893	33.4381	-0.48	-0.39	PA2.2
264	Farm_AEC-06	1	0	1	0	1	1	1	4	0	0	0	open	0	0	0	1	1	0	0	0	0	180	183	4.18185	30.4503	-0.48	-0.39	PA2.2
265	Farm_AEC-06	1	0	1	0	1	1	1	4	0	0	0	open	0	0	0	1	1	0	0	0	0	198	211.125	3.79162	15.1454	-0.48	-0.39	PA2.2
266	Farm_AEC-06	1	0	1	0	1	1	1	4	0	0	0	open	0	0	0	1	1	0	0	0	0	259	271.353	4.19885	23.0395	-0.48	-0.39	PA2.2
267	Farm_AEC-06	1	0	1	0	1	1	1	4	0	0	0	open	0	0	0	1	1	0	0	0	0	165	168.273	4.13112	34.1225	-0.48	-0.39	PA2.2
268	Farm_AEC-06	1	0	1	0	1	1	1	4	0	0	0	open	0	0	0	1	1	0	0	0	0	235	245	3.91689	16.5219	-0.48	-0.39	PA2.2
269	Farm_AEC-07	1	0	1	0	1	0	1	3	1	0	1	open	0	0	0	1	1	0	1	1	0	236	244	3.87924	15.5379	-0.43	-0.06	PA2.2
270	Farm_AEC-07	1	0	1	0	1	0	1	3	1	0	1	open	0	0	0	1	1	0	1	1	0	205	216.4	3.7721	14.2524	-0.43	-0.06	PA2.2
271	Farm_AEC-07	1	0	1	0	1	0	1	3	1	0	1	open	0	0	0	1	1	0	1	1	0	167	170.75	4.06739	31.1517	-0.43	-0.06	PA2.2
272	Farm_AEC-15	1	0	1	0	1	1	1	2	0	0	0	open	0	0	0	1	1	0	0	0	0	696	784.269	5.28226	79.0657	0.33	-0.4	PA2.2
273	Farm_AEC-09	1	0	1	0	1	1	1	5	0	0	0	open	0	0	0	1	1	0	0	0	0	769	1018.21	4.6242	31.1029	1.05	-0.19	PA2.2
274	Farm_AECK-23	1	0	0	1	1	1	1	2	1	0	1	Caged	0	0	1	0	1	1	1	1	0.5	536	629.923	4.59199	27.2591	-2.09	-0.16	PA2.2
275	Farm_AECK-23	1	0	0	1	1	1	1	2	1	0	1	Caged	0	0	1	0	1	1	1	1	0.5	404	454.05	4.25092	25.593	-2.09	-0.16	PA2.2
276	Farm_AECK-23	1	0	0	1	1	1	1	2	1	0	1	Caged	0	0	1	0	1	1	1	1	0.5	236	258.966	3.63568	16.6358	-2.09	-0.16	PA2.2
277	Farm_AECK-23	1	0	0	1	1	1	1	2	1	0	1	Caged	0	0	1	0	1	1	1	1	0.5	604	708.591	5.15651	71.3517	-2.09	-0.16	PA2.2
278	Farm_AECK-23	1	0	0	1	1	1	1	2	1	0	1	Caged	0	0	1	0	1	1	1	1	0.5	459	517.453	4.53182	30.7994	-2.09	-0.16	PA2.2
279	Farm_AECK-23	1	0	0	1	1	1	1	2	1	0	1	Caged	0	0	1	0	1	0	1	1	0.5	573	655.078	5.07329	57.8225	-2.09	-0.16	PA2.2
280	Farm_AECK-23	1	0	0	1	1	1	1	2	1	0	1	Caged	0	0	1	0	1	0	1	1	0.5	426	478.163	4.46133	29.6717	-2.09	-0.16	PA2.2
281	Farm_AECK-23	1	0	0	1	1	1	1	2	1	0	1	Caged	0	0	1	0	1	0	1	1	0.5	600	656.717	5.2526	83.4195	-2.09	-0.16	PA2.2
282	Farm_AECK-28	0	0	0	1	0	0	0	8	1	0	1	Enclosed	0	0	1	1	1	1	1	0	0.5	283	291.636	4.55272	42.9838	1.47	-0.62	PA2.2
283	Farm_AECK-28	0	0	0	1	0	0	0	8	1	0	1	Enclosed	0	0	1	1	1	0	1	0	0.5	438	465.061	4.7561	50.4693	1.47	-0.62	PA2.2
284	Farm_AECK-28	0	0	0	1	0	0	0	8	1	0	1	Enclosed	0	0	1	1	1	0	1	0	0.5	264	331.536	3.12993	7.73213	1.47	-0.62	PA2.2
285	Farm_AECK-12	0	1	0	1	0	0	0	5	1	1	1	Enclosed	1	0	1	0	1	1	1	1	0.5	301	386.13	3.11134	8.04455	0.05	1.22	PA2.2
286	Farm_AECK-12	0	1	0	1	0	0	0	5	1	1	1	Enclosed	1	0	1	0	1	0	1	1	0.5	494	643	4.02844	17.791	0.05	1.22	PA2.2
287	Farm_AECK-12	0	1	0	1	0	0	0	5	1	1	1	Enclosed	1	0	1	0	1	1	1	1	0.5	391	486.283	3.84031	15.8958	0.05	1.22	PA2.2
288	Farm_AECK-12	0	1	0	1	0	0	0	5	1	1	1	Enclosed	1	0	1	0	1	1	1	1	0.5	532	611.218	3.60379	5.75023	0.05	1.22	PA2.2
289	Farm_AECK-12	0	1	0	1	0	0	0	5	1	1	1	Enclosed	1	0	1	0	1	0	1	1	0.5	469	596	4.22629	21.0404	0.05	1.22	PA2.2
290	Farm_AECK-13	0	1	0	1	0	0	0	1	1	1	1	Enclosed	1	0	1	0	1	1	1	0	0.5	520	665.266	4.51189	36.7934	0.23	1.3	PA2.2
291	Farm_AECK-13	0	1	0	1	0	0	0	1	1	1	1	Enclosed	1	0	1	0	1	1	1	0	0.5	541	708.075	4.58741	38.8866	0.23	1.3	PA2.2
292	Farm_AECK-13	0	1	0	1	0	0	0	1	1	1	1	Enclosed	1	0	1	0	1	1	1	0	0.5	511	629.099	4.65543	39.8845	0.23	1.3	PA2.2
293	Farm_AECK-13	0	1	0	1	0	0	0	1	1	1	1	Enclosed	1	0	1	0	1	1	1	0	0.5	696	867.364	5.12505	68.8631	0.23	1.3	PA2.2
294	Farm_AECK-13	0	1	0	1	0	0	0	1	1	1	1	Enclosed	1	0	1	0	1	0	1	0	0.5	589	695.562	4.6627	37.0975	0.23	1.3	PA2.2
295	Farm_AECK-13	0	1	0	1	0	0	0	1	1	1	1	Enclosed	1	0	1	0	1	0	1	0	0.5	463	557.975	4.30809	28.896	0.23	1.3	PA2.2
296	Farm_AECK-13	0	1	0	1	0	0	0	1	1	1	1	Enclosed	1	0	1	0	1	0	1	0	0.5	534	619.899	4.78199	48.5205	0.23	1.3	PA2.2
297	Farm_AECK-05	1	1	1	0	1	1	1	3	0	0	0	open	0	0	0	0	1	1	0	0	0.5	646	793.048	4.46695	26.3385	-0.16	-0.47	PA2.2
298	Farm_AECK-06	1	1	1	0	1	1	1	5	0	0	1	open	0	0	0	1	1	1	1	0	0.5	557	666.6	4.38356	25.7813	-0.15	-0.6	PA2.2
299	Farm_AECK-06	1	1	1	0	1	1	1	5	0	0	1	open	0	0	0	1	1	1	1	0	0.5	424	492.471	3.74081	12.2182	-0.15	-0.6	PA2.2
300	Farm_AECK-06	1	1	1	0	1	1	1	5	0	0	1	open	0	0	0	1	1	1	1	0	0.5	646	767.129	5.23538	83.709	-0.15	-0.6	PA2.2
301	Farm_AECK-06	1	1	1	0	1	1	1	5	0	0	1	open	0	0	0	1	1	0	1	0	0.5	683	874.032	5.02611	53.1704	-0.15	-0.6	PA2.2
302	Farm_AECK-06	1	1	1	0	1	1	1	5	0	0	1	open	0	0	0	1	1	0	1	0	0.5	498	605.581	4.33549	23.7886	-0.15	-0.6	PA2.2
303	Farm_AECK-07	1	0	1	0	0	1	1	5	0	0	0	open	0	0	0	1	1	1	0	0	0.5	528	663.705	4.23372	24.6724	-0.02	-2.18	PA2.2
304	Farm_AECK-07	1	0	1	0	0	1	1	5	0	0	0	open	0	0	0	1	1	0	0	0	0.5	608	775.585	4.45686	23.6751	-0.02	-2.18	PA2.2
305	Farm_AECK-07	1	0	1	0	0	1	1	5	0	0	0	open	0	0	0	1	1	0	0	0	0.5	671	811	5.02736	51.1227	-0.02	-2.18	PA2.2
306	Farm_AECK-07	1	0	1	0	0	1	1	5	0	0	0	open	0	0	0	1	1	0	0	0	0.5	530	685.181	4.06402	16.1121	-0.02	-2.18	PA2.2
307	Farm_AEC-12	1	0	1	0	1	1	1	2	0	0	0	open	0	0	0	1	1	0	0	0	0	177	190.333	3.46748	11.2968	1.35	-0.82	PA2.2
308	Farm_AEC-12	1	0	1	0	1	1	1	2	0	0	0	open	0	0	0	1	1	0	0	0	0	404	467.019	3.64156	7.00258	1.35	-0.82	PA2.2
309	Farm_AEC-12	1	0	1	0	1	1	1	2	0	0	0	open	0	0	0	1	1	0	0	0	0	552	616.265	4.46372	18.1242	1.35	-0.82	PA2.2
310	Farm_AEC-12	1	0	1	0	1	1	1	2	0	0	0	open	0	0	0	1	1	0	0	0	0	281	298.222	3.8541	13.4613	1.35	-0.82	PA2.2
311	Farm_AEC-12	1	0	1	0	1	1	1	2	0	0	0	open	0	0	0	1	1	0	0	0	0	285	327.5	2.97841	4.47811	1.35	-0.82	PA2.2
312	Farm_AEC-12	1	0	1	0	1	1	1	2	0	0	0	open	0	0	0	1	1	0	0	0	0	357	394.568	4.3155	23.2516	1.35	-0.82	PA2.2
313	Farm_AEC-12	1	0	1	0	1	1	1	2	0	0	0	open	0	0	0	1	1	0	0	0	0	455	495.25	4.6633	34.064	1.35	-0.82	PA2.2
314	Farm_AEC-12	1	0	1	0	1	1	1	2	0	0	0	open	0	0	0	1	1	0	0	0	0	368	406.038	3.38252	5.68541	1.35	-0.82	PA2.2
315	Farm_AEC-12	1	0	1	0	1	1	1	2	0	0	0	open	0	0	0	1	1	0	0	0	0	559	636	4.89185	44.6565	1.35	-0.82	PA2.2
316	Farm_AEC-13	1	0	1	0	1	0	1	3	0	0	0	open	0	0	0	0	1	0	0	0	0	544	590.683	4.95893	56.2861	-0.69	-0.09	PA2.2
317	Farm_AEC-13	1	0	1	0	1	0	1	3	0	0	0	open	0	0	0	0	1	0	0	0	0	358	455.02	3.22529	8.18839	-0.69	-0.09	PA2.2
318	Farm_AEC-13	1	0	1	0	1	0	1	3	0	0	0	open	0	0	0	0	1	0	0	0	0	427	455.154	4.25907	25.0491	-0.69	-0.09	PA2.2
319	Farm_AEC-13	1	0	1	0	1	0	1	3	0	0	0	open	0	0	0	0	1	0	0	0	0	484	527.125	4.75763	40.4987	-0.69	-0.09	PA2.2
320	Farm_AEC-13	1	0	1	0	1	0	1	3	0	0	0	open	0	0	0	0	1	0	0	0	0	496	555.702	4.74018	37.6663	-0.69	-0.09	PA2.2
321	Farm_AEC-13	1	0	1	0	1	0	1	3	0	0	0	open	0	0	0	0	1	0	0	0	0	346	407.034	4.06076	18.5704	-0.69	-0.09	PA2.2
322	Farm_AEC-14	1	0	1	0	1	0	1	3	0	0	0	open	1	1	0	1	1	0	0	0	0	420	469.23	4.27956	21.9801	-1.91	-0.07	PA2.2
323	Farm_AEC-15	1	0	1	0	1	1	1	2	0	0	0	open	0	0	0	1	1	0	0	0	0	605	665.936	5.10758	56.0613	0.33	-0.4	PA2.2
324	Farm_AEC-15	1	0	1	0	1	1	1	2	0	0	0	open	0	0	0	1	1	0	0	0	0	669	760.733	5.13931	40.5939	0.33	-0.4	PA2.2
325	Farm_AEC-15	1	0	1	0	1	1	1	2	0	0	0	open	0	0	0	1	1	0	0	0	0	663	752.127	5.32805	68.1886	0.33	-0.4	PA2.2
326	Farm_AEC-08	1	0	1	0	1	1	1	3	1	0	1	open	0	0	0	0	1	0	1	0	0	506	532.526	4.77717	28.2796	-0.25	-0.27	PA2.2
327	Farm_AEC-08	1	0	1	0	1	1	1	3	1	0	1	open	0	0	0	0	1	0	1	0	0	471	565.721	3.69477	8.74106	-0.25	-0.27	PA2.2
328	Farm_AEC-08	1	0	1	0	1	1	1	3	1	0	1	open	0	0	0	0	1	0	1	0	0	624	683.698	4.85803	39.4341	-0.25	-0.27	PA2.2
329	Farm_AEC-09	1	0	1	0	1	1	1	5	0	0	0	open	0	0	0	1	1	0	0	0	0	740	863.983	5.04841	44.3767	1.05	-0.19	PA2.2
330	Farm_AEC-09	1	0	1	0	1	1	1	5	0	0	0	open	0	0	0	1	1	0	0	0	0	593	693.649	4.41647	20.9841	1.05	-0.19	PA2.2
331	Farm_AEC-09	1	0	1	0	1	1	1	5	0	0	0	open	0	0	0	1	1	0	0	0	0	425	501.515	4.05763	18.8854	1.05	-0.19	PA2.2
332	Farm_AEC-09	1	0	1	0	1	1	1	5	0	0	0	open	0	0	0	1	1	0	0	0	0	544	618.506	4.40713	22.7553	1.05	-0.19	PA2.2
333	Farm_AEC-09	1	0	1	0	1	1	1	5	0	0	0	open	0	0	0	1	1	0	0	0	0	757	870.11	5.05331	43.6438	1.05	-0.19	PA2.2
334	Farm_AEC-09	1	0	1	0	1	1	1	5	0	0	0	open	0	0	0	1	1	0	0	0	0	516	548.043	4.77467	36.9394	1.05	-0.19	PA2.2
335	Farm_AEC-09	1	0	1	0	1	1	1	5	0	0	0	open	0	0	0	1	1	0	0	0	0	807	1014.48	5.22963	54.281	1.05	-0.19	PA2.2
336	Farm_AEC-09	1	0	1	0	1	1	1	5	0	0	0	open	0	0	0	1	1	0	0	0	0	775	901.437	4.79404	25.4755	1.05	-0.19	PA2.2
337	Farm_AEC-09	1	0	1	0	1	1	1	5	0	0	0	open	0	0	0	1	1	0	0	0	0	338	356.529	4.12888	19.1653	1.05	-0.19	PA2.2
338	Farm_AEK-10	0	1	0	1	1	0	0	7	1	0	0	Enclosed	1	0	1	1	0	1	0	0	1	243	247.5	4.72089	64.4735	0.17	1.11	PA2.2
339	Farm_AEK-02	0	0	0	0	0	0	1	2	1	1	1	open	0	0	1	1	0	1	1	0	1	184	190.111	3.82747	17.5198	0.13	1.34	PA2.2
340	Farm_AEK-02	0	0	0	0	0	0	1	2	1	1	1	open	0	0	1	1	0	1	1	0	1	350	395.75	4.42969	38.5826	0.13	1.34	PA2.2
341	Farm_AEK-02	0	0	0	0	0	0	1	2	1	1	1	open	0	0	1	1	0	1	1	0	1	199	207	4.22174	42.1773	0.13	1.34	PA2.2
342	Farm_AEK-03	0	1	0	0	0	0	1	5	1	0	1	open	0	0	1	0	1	1	1	0	1	288	311.882	4.4799	38.3072	0.35	1.06	PA2.2
343	Farm_AEK-03	0	1	0	0	0	0	1	5	1	0	1	open	0	0	1	0	1	1	1	0	1	188	189.667	4.44034	49.9048	0.35	1.06	PA2.2
344	Farm_AEK-03	0	1	0	0	0	0	1	5	1	0	1	open	0	0	1	0	1	1	1	0	1	199	199.857	4.60914	63.2685	0.35	1.06	PA2.2
345	Farm_AEK-03	0	1	0	0	0	0	1	5	1	0	1	open	0	0	1	0	1	1	1	0	1	473	532.304	4.86581	51.567	0.35	1.06	PA2.2
346	Farm_AEK-03	0	1	0	0	0	0	1	5	1	0	1	open	0	0	1	0	1	1	1	0	1	146	149	4.03002	25.5012	0.35	1.06	PA2.2
347	Farm_AEK-03	0	1	0	0	0	0	1	5	1	0	1	open	0	0	1	0	1	1	1	0	1	173	175.143	4.2594	36.6673	0.35	1.06	PA2.2
348	Farm_AEK-03	0	1	0	0	0	0	1	5	1	0	1	open	0	0	1	0	1	1	1	0	1	550	636.842	5.17708	80.9217	0.35	1.06	PA2.2
349	Farm_AEK-04	1	0	1	0	1	1	1	2	1	0	1	open	0	0	0	1	1	1	1	0	1	579	802.61	4.1776	15.37	-0.24	-0.34	PA2.2
350	Farm_AEK-04	1	0	1	0	1	1	1	2	1	0	1	open	0	0	0	1	1	1	1	0	1	187	187.333	4.21689	32.1259	-0.24	-0.34	PA2.2
351	Farm_AEK-04	1	0	1	0	1	1	1	2	1	0	1	open	0	0	0	1	1	1	1	0	1	716	825.397	4.87197	37.8804	-0.24	-0.34	PA2.2
352	Farm_AEK-04	1	0	1	0	1	1	1	2	1	0	1	open	0	0	0	1	1	1	1	0	1	669	845.308	4.6234	30.2678	-0.24	-0.34	PA2.2
353	Farm_AEK-05	1	1	1	0	1	1	1	3	1	0	1	open	0	0	0	1	1	1	1	0	1	159	161.5	3.58968	12.4972	-1.08	-2.69	PA2.2
354	Farm_AEK-05	1	1	1	0	1	1	1	3	1	0	1	open	0	0	0	1	1	1	1	0	1	806	962.693	5.2627	58.2652	-1.08	-2.69	PA2.2
355	Farm_AEK-06	0	1	0	1	0	0	0	6	1	1	1	Enclosed	1	0	1	1	1	1	1	1	1	163	164.25	3.93723	21.7534	0.1	1.01	PA2.2
356	Farm_AEK-06	0	1	0	1	0	0	0	6	1	1	1	Enclosed	1	0	1	1	1	1	1	1	1	128	128.167	3.76924	19.0437	0.1	1.01	PA2.2
357	Farm_AECK-01	1	1	1	0	1	1	1	2	0	0	0	open	0	0	0	0	1	0	0	0	0.5	131	155.474	3.21159	11.6901	-1.03	-2.67	PA2.2
358	Farm_AECK-01	1	1	1	0	1	1	1	2	0	0	0	open	0	0	0	0	1	0	0	0	0.5	488	536.243	4.90018	58.311	-1.03	-2.67	PA2.2
359	Farm_AECK-01	1	1	1	0	1	1	1	2	0	0	0	open	0	0	0	0	1	0	0	0	0.5	317	386.375	4.15647	28.6176	-1.03	-2.67	PA2.2
360	Farm_AECK-04	1	0	1	0	1	1	1	4	0	0	1	open	0	0	0	0	1	1	1	0	0.5	651	844.06	4.62335	26.6244	-0.23	-0.34	PA2.2
361	Farm_AECK-20	0	1	0	1	0	0	0	3	1	1	1	Enclosed	1	0	1	1	1	0	1	1	0.5	582	685.966	4.80055	44.1963	0.2	0.83	PA2.3
362	Farm_AECK-21	0	1	0	1	0	0	0	5	1	1	1	Enclosed	1	0	1	1	1	1	1	1	0.5	481	604.309	4.35715	31.6551	0.01	0.84	PA2.3
363	Farm_AECK-21	0	1	0	1	0	0	0	5	1	1	1	Enclosed	1	0	1	1	1	1	1	1	0.5	551	708.989	4.34414	22.494	0.01	0.84	PA2.3
364	Farm_AECK-17	0	1	0	1	0	0	0	10	1	1	1	Enclosed	1	0	1	0	1	1	1	1	0.5	467	585.099	4.48342	28.7675	-0.23	0.41	PA2.3
365	Farm_AECK-17	0	1	0	1	0	0	0	10	1	1	1	Enclosed	1	0	1	0	1	0	1	1	0.5	751	893.5	5.06768	47.8645	-0.23	0.41	PA2.3
366	Farm_AECK-17	0	1	0	1	0	0	0	10	1	1	1	Enclosed	1	0	1	0	1	1	1	1	0.5	541	646.174	4.69161	29.9537	-0.23	0.41	PA2.3
367	Farm_AECK-17	0	1	0	1	0	0	0	10	1	1	1	Enclosed	1	0	1	0	1	1	1	1	0.5	468	613.562	4.57127	44.4178	-0.23	0.41	PA2.3
368	Farm_AECK-17	0	1	0	1	0	0	0	10	1	1	1	Enclosed	1	0	1	0	1	1	1	1	0.5	549	624.362	5.00154	55.9624	-0.23	0.41	PA2.3
369	Farm_AECK-17	0	1	0	1	0	0	0	10	1	1	1	Enclosed	1	0	1	0	1	0	1	1	0.5	871	992.137	5.5452	105.231	-0.23	0.41	PA2.3
370	Farm_AECK-17	0	1	0	1	0	0	0	10	1	1	1	Enclosed	1	0	1	0	1	0	1	1	0.5	817	1020.4	5.39776	85.2069	-0.23	0.41	PA2.3
371	Farm_AECK-17	0	1	0	1	0	0	0	10	1	1	1	Enclosed	1	0	1	0	1	0	1	1	0.5	791	944.788	5.58227	131.118	-0.23	0.41	PA2.3
372	Farm_AECK-17	0	1	0	1	0	0	0	10	1	1	1	Enclosed	1	0	1	0	1	0	1	1	0.5	758	928.625	5.44004	112.04	-0.23	0.41	PA2.3
373	Farm_AECK-19	0	0	0	1	0	0	0	3	1	0	1	Enclosed	1	0	1	0	1	1	1	1	0.5	546	605.413	4.84757	45.0965	0.16	0.79	PA2.3
374	Farm_AECK-19	0	0	0	1	0	0	0	3	1	0	1	Enclosed	1	0	1	0	1	1	1	1	0.5	725	875.119	5.16933	70.1434	0.16	0.79	PA2.3
375	Farm_AECK-20	0	1	0	1	0	0	0	3	1	1	1	Enclosed	1	0	1	1	1	1	1	1	0.5	583	681.315	4.83549	45.6619	0.2	0.83	PA2.3
376	Farm_AECK-20	0	1	0	1	0	0	0	3	1	1	1	Enclosed	1	0	1	1	1	0	1	1	0.5	471	555.086	4.73334	50.6434	0.2	0.83	PA2.3
377	Farm_AECK-20	0	1	0	1	0	0	0	3	1	1	1	Enclosed	1	0	1	1	1	1	1	1	0.5	493	600.639	4.41837	25.1019	0.2	0.83	PA2.3
378	Farm_AECK-20	0	1	0	1	0	0	0	3	1	1	1	Enclosed	1	0	1	1	1	1	1	1	0.5	530	619.795	4.84625	35.7259	0.2	0.83	PA2.3
379	Farm_AECK-20	0	1	0	1	0	0	0	3	1	1	1	Enclosed	1	0	1	1	1	1	1	1	0.5	396	477.148	4.26821	33.8198	0.2	0.83	PA2.3
380	Farm_AECK-20	0	1	0	1	0	0	0	3	1	1	1	Enclosed	1	0	1	1	1	1	1	1	0.5	518	577.417	4.7587	34.812	0.2	0.83	PA2.3
381	Farm_AECK-20	0	1	0	1	0	0	0	3	1	1	1	Enclosed	1	0	1	1	1	0	1	1	0.5	501	569.06	4.8791	59.5019	0.2	0.83	PA2.3
382	Farm_AECK-20	0	1	0	1	0	0	0	3	1	1	1	Enclosed	1	0	1	1	1	0	1	1	0.5	415	472.148	4.5002	42.1093	0.2	0.83	PA2.3
383	Farm_AECK-20	0	1	0	1	0	0	0	3	1	1	1	Enclosed	1	0	1	1	1	0	1	1	0.5	389	449.382	4.13803	25.1522	0.2	0.83	PA2.3
384	Farm_AECK-21	0	1	0	1	0	0	0	5	1	1	1	Enclosed	1	0	1	1	1	0	1	1	0.5	752	907.387	5.45143	103.057	0.01	0.84	PA2.3
385	Farm_AECK-21	0	1	0	1	0	0	0	5	1	1	1	Enclosed	1	0	1	1	1	1	1	1	0.5	399	430.92	4.69244	48.9892	0.01	0.84	PA2.3
386	Farm_AECK-21	0	1	0	1	0	0	0	5	1	1	1	Enclosed	1	0	1	1	1	1	1	1	0.5	478	570.014	4.66684	49.0862	0.01	0.84	PA2.3
387	Farm_AECK-21	0	1	0	1	0	0	0	5	1	1	1	Enclosed	1	0	1	1	1	0	1	1	0.5	678	795.091	5.10337	69.5446	0.01	0.84	PA2.3
388	Farm_AECK-21	0	1	0	1	0	0	0	5	1	1	1	Enclosed	1	0	1	1	1	0	1	1	0.5	789	879.854	5.54441	108.057	0.01	0.84	PA2.3
389	Farm_AECK-21	0	1	0	1	0	0	0	5	1	1	1	Enclosed	1	0	1	1	1	0	1	1	0.5	669	813.385	5.23137	85.8868	0.01	0.84	PA2.3
390	Farm_AECK-21	0	1	0	1	0	0	0	5	1	1	1	Enclosed	1	0	1	1	1	0	1	1	0.5	711	886.223	5.33459	88.8706	0.01	0.84	PA2.3
391	Farm_AECK-29	0	1	0	1	1	0	0	3	0	0	0	Caged	0	0	1	0	0	1	0	0	0.5	439	503.881	4.16501	16.1106	1.48	-0.99	PA2.3
392	Farm_AECK-29	0	1	0	1	1	0	0	3	0	0	0	Caged	0	0	1	0	0	0	0	0	0.5	234	249.037	3.44263	11.477	1.48	-0.99	PA2.3
393	Farm_AECK-29	0	1	0	1	1	0	0	3	0	0	0	Caged	0	0	1	0	0	1	0	0	0.5	377	441.773	3.99278	14.4065	1.48	-0.99	PA2.3
394	Farm_AECK-29	0	1	0	1	1	0	0	3	0	0	0	Caged	0	0	1	0	0	1	0	0	0.5	379	414.17	4.49326	33.9593	1.48	-0.99	PA2.3
395	Farm_AECK-29	0	1	0	1	1	0	0	3	0	0	0	Caged	0	0	1	0	0	1	0	0	0.5	319	351.667	3.99794	17.0963	1.48	-0.99	PA2.3
396	Farm_AECK-29	0	1	0	1	1	0	0	3	0	0	0	Caged	0	0	1	0	0	1	0	0	0.5	418	489.079	4.71204	45.9486	1.48	-0.99	PA2.3
397	Farm_AECK-29	0	1	0	1	1	0	0	3	0	0	0	Caged	0	0	1	0	0	0	0	0	0.5	277	286.559	4.32658	40.6046	1.48	-0.99	PA2.3
398	Farm_AECK-29	0	1	0	1	1	0	0	3	0	0	0	Caged	0	0	1	0	0	0	0	0	0.5	490	552.919	4.71235	45.3852	1.48	-0.99	PA2.3
399	Farm_AECK-29	0	1	0	1	1	0	0	3	0	0	0	Caged	0	0	1	0	0	0	0	0	0.5	412	484.75	3.71045	12.9998	1.48	-0.99	PA2.3
400	Farm_AECK-29	0	1	0	1	1	0	0	3	0	0	0	Caged	0	0	1	0	0	0	0	0	0.5	569	695.012	4.5265	26.9412	1.48	-0.99	PA2.3
401	Farm_AECK-10	0	1	0	1	0	0	0	5	1	1	1	Enclosed	1	0	1	0	1	1	1	0	0.5	445	536.714	4.49913	32.0798	0.15	0.85	PA2.3
402	Farm_AECK-10	0	1	0	1	0	0	0	5	1	1	1	Enclosed	1	0	1	0	1	1	1	0	0.5	519	678.013	4.50525	32.4925	0.15	0.85	PA2.3
403	Farm_AECK-10	0	1	0	1	0	0	0	5	1	1	1	Enclosed	1	0	1	0	1	1	1	0	0.5	668	825.593	5.07273	67.4703	0.15	0.85	PA2.3
404	Farm_AECK-10	0	1	0	1	0	0	0	5	1	1	1	Enclosed	1	0	1	0	1	1	1	0	0.5	724	947.2	5.31173	94.4912	0.15	0.85	PA2.3
405	Farm_AECK-10	0	1	0	1	0	0	0	5	1	1	1	Enclosed	1	0	1	0	1	0	1	0	0.5	771	936	5.38255	98.7578	0.15	0.85	PA2.3
406	Farm_AECK-11	0	1	0	1	0	0	0	5	1	1	1	Enclosed	1	0	1	0	1	1	1	1	0.5	717	811.722	5.38413	109.152	0.16	1.11	PA2.3
407	Farm_AECK-08	0	1	0	1	0	0	0	10	1	1	1	Enclosed	1	0	1	0	1	1	1	0	0.5	707	945.333	4.88153	44.2834	0.14	0.9	PA2.3
408	Farm_AECK-08	0	0	0	1	0	0	0	10	1	1	1	Enclosed	1	0	1	0	1	0	1	0	0.5	713	848.007	5.06078	60.4411	0.14	0.9	PA2.3
409	Farm_AECK-08	0	0	0	1	0	0	0	10	1	1	1	Enclosed	1	0	1	0	1	0	1	0	0.5	729	1000.94	4.93857	45.3699	0.14	0.9	PA2.3
410	Farm_AEK-01	0	0	0	0	0	0	1	5	0	1	1	Enclosed	1	0	1	1	1	1	1	0	1	633	770.963	5.18719	77.5991	0.18	1.45	PA2.3
411	Farm_AEK-01	0	0	0	0	0	0	1	5	0	1	1	Enclosed	1	0	1	1	1	1	1	0	1	452	529.918	4.37954	24.3065	0.18	1.45	PA2.3
412	Farm_AEK-01	0	0	0	0	0	0	1	5	0	1	1	Enclosed	1	0	1	1	1	1	1	0	1	596	700.318	4.99699	59.1585	0.18	1.45	PA2.3
413	Farm_AEK-01	0	0	0	0	0	0	1	5	0	1	1	Enclosed	1	0	1	1	1	1	1	0	1	737	864.162	4.83821	30.0002	0.18	1.45	PA2.3
414	Farm_AEK-01	0	0	0	0	0	0	1	5	0	1	1	Enclosed	1	0	1	1	1	1	1	0	1	596	702.019	4.83098	52.6554	0.18	1.45	PA2.3
415	Farm_AEK-01	0	0	0	0	0	0	1	5	0	1	1	Enclosed	1	0	1	1	1	1	1	0	1	415	503.2	3.88315	12.8289	0.18	1.45	PA2.3
416	Farm_AEK-01	0	0	0	0	0	0	1	5	0	1	1	Enclosed	1	0	1	1	1	1	1	0	1	415	509.517	4.04299	17.8672	0.18	1.45	PA2.3
417	Farm_AEK-01	0	0	0	0	0	0	1	5	0	1	1	Enclosed	1	0	1	1	1	1	1	0	1	658	775.303	5.05968	57.0119	0.18	1.45	PA2.3
418	Farm_AEK-01	0	0	0	0	0	0	1	5	0	1	1	Enclosed	1	0	1	1	1	1	1	0	1	444	496.56	4.75037	47.4929	0.18	1.45	PA2.3
419	Farm_AEK-02	0	0	0	0	0	0	1	2	1	1	1	open	0	0	1	1	0	1	1	0	1	220	229.545	4.39889	46.7268	0.13	1.34	PA2.3

## Sheet: train2 df
Column1	Farm_uni_ID	Routine_vaccine	culled	w_des	Household_waste	Antibiotic_admin	Supplement	Isolation	npeopl_contact	workers_exp_oa	visitors_inside	other_pa	Type_farm	Unit_traffic	ventilation	water_supply	feed_stored	dogs	Breed_strain	Ruminants	OtherBirds	N_breed	Observed	Chao1	Shan0n	InvSimpson	N_GPC_cent	E_GPS_cent	PA2
1	Farm_AEC-05	1	0	1	0	1	0	1	2	1	0	1	open	0	0	0	1	0	0	1	0	0	729	874.805	4.81694	22.3477	-0.14	-0.29	PA2.1
2	Farm_AEC-05	1	0	1	0	1	0	1	2	1	0	1	open	0	0	0	1	0	0	1	0	0	652	725.129	5.19491	49.6029	-0.14	-0.29	PA2.1
3	Farm_AEC-05	1	0	1	0	1	0	1	2	1	0	1	open	0	0	0	1	0	0	1	0	0	428	461.176	4.94509	57.9876	-0.14	-0.29	PA2.1
4	Farm_AEC-05	1	0	1	0	1	0	1	2	1	0	1	open	0	0	0	1	0	0	1	0	0	803	916.789	5.51398	102.392	-0.14	-0.29	PA2.1
5	Farm_AEC-05	1	0	1	0	1	0	1	2	1	0	1	open	0	0	0	1	0	0	1	0	0	670	760.062	5.31023	72.1424	-0.14	-0.29	PA2.1
6	Farm_AEC-07	1	0	1	0	1	0	1	3	1	0	1	open	0	0	0	1	1	0	1	1	0	572	648.741	4.48131	12.4653	-0.43	-0.06	PA2.1
7	Farm_AECK-11	0	1	0	1	0	0	0	5	1	1	1	Enclosed	1	0	1	0	1	1	1	1	0.5	764	932.385	5.22693	60.1526	0.16	1.11	PA2.1
8	Farm_AECK-11	0	1	0	1	0	0	0	5	1	1	1	Enclosed	1	0	1	0	1	0	1	1	0.5	768	998.212	5.22274	64.7521	0.16	1.11	PA2.1
9	Farm_AECK-11	0	1	0	1	0	0	0	5	1	1	1	Enclosed	1	0	1	0	1	0	1	1	0.5	542	681.466	3.82177	11.524	0.16	1.11	PA2.1
10	Farm_AECK-12	0	1	0	1	0	0	0	5	1	1	1	Enclosed	1	0	1	0	1	1	1	1	0.5	530	687.326	3.81203	12.0208	0.05	1.22	PA2.1
11	Farm_AECK-01	1	1	1	0	1	1	1	2	0	0	0	open	0	0	0	0	1	0	0	0	0.5	917	1174.55	5.42398	78.9368	-1.03	-2.67	PA2.1
12	Farm_AECK-02	1	1	1	0	1	1	1	2	0	0	0	open	0	0	0	0	1	0	0	0	0.5	629	863.297	4.60738	32.5085	-1.03	-2.67	PA2.1
13	Farm_AECK-02	1	1	1	0	1	1	1	2	0	0	0	open	0	0	0	0	1	0	0	0	0.5	821	1099.16	5.29603	77.788	-1.03	-2.67	PA2.1
14	Farm_AECK-04	1	0	1	0	1	1	1	4	0	0	1	open	0	0	0	0	1	1	1	0	0.5	502	602.649	4.13763	17.3508	-0.23	-0.34	PA2.1
15	Farm_AEK-10	0	1	0	1	1	0	0	7	1	0	0	Enclosed	1	0	1	1	0	1	0	0	1	396	472.684	4.21634	20.5937	0.17	1.11	PA2.1
16	Farm_AEK-10	0	1	0	1	1	0	0	7	1	0	0	Enclosed	1	0	1	1	0	1	0	0	1	302	339.5	3.95053	17.22	0.17	1.11	PA2.1
17	Farm_AEK-05	1	1	1	0	1	1	1	3	1	0	1	open	0	0	0	1	1	1	1	0	1	765	1031.88	4.59198	21.5623	-1.08	-2.69	PA2.1
18	Farm_AEK-05	1	1	1	0	1	1	1	3	1	0	1	open	0	0	0	1	1	1	1	0	1	569	740.228	4.15401	18.5196	-1.08	-2.69	PA2.1
19	Farm_AEK-05	1	1	1	0	1	1	1	3	1	0	1	open	0	0	0	1	1	1	1	0	1	651	748.129	5.15215	55.6799	-1.08	-2.69	PA2.1
20	Farm_AEK-05	1	1	1	0	1	1	1	3	1	0	1	open	0	0	0	1	1	1	1	0	1	779	986.321	5.22507	70.3767	-1.08	-2.69	PA2.1
21	Farm_AEK-08	0	0	0	1	0	0	0	2	1	1	1	Enclosed	1	0	1	0	1	1	1	0	1	624	764	4.80899	30.1948	0.12	1.06	PA2.1
22	Farm_AEK-08	0	0	0	1	0	0	0	2	1	1	1	Enclosed	1	0	1	0	1	1	1	0	1	617	727.846	4.96149	51.9398	0.12	1.06	PA2.1
23	Farm_AEK-08	0	0	0	1	0	0	0	2	1	1	1	Enclosed	1	0	1	0	1	1	1	0	1	715	878.115	4.97307	47.9258	0.12	1.06	PA2.1
24	Farm_AEK-08	0	0	0	1	0	0	0	2	1	1	1	Enclosed	1	0	1	0	1	1	1	0	1	658	833.703	4.7921	46.0335	0.12	1.06	PA2.1
25	Farm_AEK-09	0	1	0	1	0	0	0	3	1	0	1	Enclosed	1	0	1	1	0	1	1	0	1	564	731.035	4.33319	13.5128	0.2	1.11	PA2.1
26	Farm_AEK-09	0	1	0	1	0	0	0	3	1	0	1	Enclosed	1	0	1	1	0	1	1	0	1	642	804.561	4.59022	26.4683	0.2	1.11	PA2.1
27	Farm_AEK-09	0	1	0	1	0	0	0	3	1	0	1	Enclosed	1	0	1	1	0	1	1	0	1	510	608.348	4.69046	41.5995	0.2	1.11	PA2.1
28	Farm_AEK-09	0	1	0	1	0	0	0	3	1	0	1	Enclosed	1	0	1	1	0	1	1	0	1	825	942.72	5.39498	90.7358	0.2	1.11	PA2.1
29	Farm_AEK-09	0	1	0	1	0	0	0	3	1	0	1	Enclosed	1	0	1	1	0	1	1	0	1	758	927.122	5.10509	54.512	0.2	1.11	PA2.1
30	Farm_AEK-09	0	1	0	1	0	0	0	3	1	0	1	Enclosed	1	0	1	1	0	1	1	0	1	581	733.319	4.5482	31.5533	0.2	1.11	PA2.1
31	Farm_AEK-09	0	1	0	1	0	0	0	3	1	0	1	Enclosed	1	0	1	1	0	1	1	0	1	626	839.009	4.39191	25.2164	0.2	1.11	PA2.1
32	Farm_AEK-09	0	1	0	1	0	0	0	3	1	0	1	Enclosed	1	0	1	1	0	1	1	0	1	709	930.027	4.78406	39.3974	0.2	1.11	PA2.1
33	Farm_AEC-05	1	0	1	0	1	0	1	2	1	0	1	open	0	0	0	1	0	0	1	0	0	237	238	4.62645	51.3525	-0.14	-0.29	PA2.1
34	Farm_AEC-05	1	0	1	0	1	0	1	2	1	0	1	open	0	0	0	1	0	0	1	0	0	276	285.562	4.40512	32.2201	-0.14	-0.29	PA2.1
35	Farm_AEC-05	1	0	1	0	1	0	1	2	1	0	1	open	0	0	0	1	0	0	1	0	0	251	253.625	4.56586	45.9098	-0.14	-0.29	PA2.1
36	Farm_AECK-14	0	1	0	0	0	0	0	1	0	0	0	Enclosed	0	1	1	1	0	1	0	0	0.5	497	602.846	4.40983	25.993	0.24	0.93	PA2.1
37	Farm_AECK-14	0	1	0	0	0	0	0	1	0	0	0	Enclosed	0	1	1	1	0	0	0	0	0.5	474	538.68	4.15965	17.0567	0.24	0.93	PA2.1
38	Farm_AECK-14	0	1	0	0	0	0	0	1	0	0	0	Enclosed	0	1	1	1	0	1	0	0	0.5	550	664.767	4.55292	27.6216	0.24	0.93	PA2.1
39	Farm_AECK-14	0	1	0	0	0	0	0	1	0	0	0	Enclosed	0	1	1	1	0	1	0	0	0.5	341	368.02	4.08601	18.5461	0.24	0.93	PA2.1
40	Farm_AECK-14	0	1	0	0	0	0	0	1	0	0	0	Enclosed	0	1	1	1	0	1	0	0	0.5	502	639.042	4.50652	33.5957	0.24	0.93	PA2.1
41	Farm_AECK-14	0	1	0	0	0	0	0	1	0	0	0	Enclosed	0	1	1	1	0	1	0	0	0.5	580	713.036	4.70856	42.5477	0.24	0.93	PA2.1
42	Farm_AECK-14	0	1	0	0	0	0	0	1	0	0	0	Enclosed	0	1	1	1	0	0	0	0	0.5	522	685.943	4.33247	22.0682	0.24	0.93	PA2.1
43	Farm_AECK-14	0	1	0	0	0	0	0	1	0	0	0	Enclosed	0	1	1	1	0	0	0	0	0.5	472	579.581	4.29371	23.8573	0.24	0.93	PA2.1
44	Farm_AECK-14	0	1	0	0	0	0	0	1	0	0	0	Enclosed	0	1	1	1	0	0	0	0	0.5	467	559.324	4.07923	17.2098	0.24	0.93	PA2.1
45	Farm_AECK-14	0	1	0	0	0	0	0	1	0	0	0	Enclosed	0	1	1	1	0	0	0	0	0.5	364	422.909	3.98821	17.5866	0.24	0.93	PA2.1
46	Farm_AECK-15	0	1	0	0	0	0	0	1	0	0	0	Enclosed	0	1	1	1	0	1	0	0	0.5	448	534.418	4.28968	21.0068	0.45	1.06	PA2.1
47	Farm_AECK-15	0	1	0	0	0	0	0	1	0	0	0	Enclosed	0	1	1	1	0	0	0	0	0.5	643	772.441	5.05917	59.3061	0.45	1.06	PA2.1
48	Farm_AECK-15	0	1	0	0	0	0	0	1	0	0	0	Enclosed	0	1	1	1	0	1	0	0	0.5	343	379.273	4.10445	20.1451	0.45	1.06	PA2.1
49	Farm_AECK-15	0	1	0	0	0	0	0	1	0	0	0	Enclosed	0	1	1	1	0	1	0	0	0.5	342	393.773	3.91848	13.8917	0.45	1.06	PA2.1
50	Farm_AECK-15	0	1	0	0	0	0	0	1	0	0	0	Enclosed	0	1	1	1	0	1	0	0	0.5	369	415.49	4.24968	22.7335	0.45	1.06	PA2.1
51	Farm_AECK-15	0	1	0	0	0	0	0	1	0	0	0	Enclosed	0	1	1	1	0	1	0	0	0.5	401	470.278	3.99839	16.8323	0.45	1.06	PA2.1
52	Farm_AECK-15	0	1	0	0	0	0	0	1	0	0	0	Enclosed	0	1	1	1	0	0	0	0	0.5	392	460.936	4.29306	26.7391	0.45	1.06	PA2.1
53	Farm_AECK-15	0	1	0	0	0	0	0	1	0	0	0	Enclosed	0	1	1	1	0	0	0	0	0.5	458	592.2	4.16529	17.7808	0.45	1.06	PA2.1
54	Farm_AECK-15	0	1	0	0	0	0	0	1	0	0	0	Enclosed	0	1	1	1	0	0	0	0	0.5	381	486.122	4.12444	28.876	0.45	1.06	PA2.1
55	Farm_AECK-15	0	1	0	0	0	0	0	1	0	0	0	Enclosed	0	1	1	1	0	0	0	0	0.5	429	461	4.35253	26.2257	0.45	1.06	PA2.1
56	Farm_AECK-16	0	1	0	1	0	0	0	14	1	1	1	Enclosed	1	0	1	0	1	1	1	1	0.5	635	766.154	4.8779	45.4677	0.18	0.91	PA2.1
57	Farm_AECK-16	0	1	0	1	0	0	0	14	1	1	1	Enclosed	1	0	1	0	1	0	1	1	0.5	268	290.545	4.11792	17.7595	0.18	0.91	PA2.1
58	Farm_AECK-16	0	1	0	1	0	0	0	14	1	1	1	Enclosed	1	0	1	0	1	1	1	1	0.5	585	741.935	5.03602	70.9106	0.18	0.91	PA2.1
59	Farm_AECK-16	0	1	0	1	0	0	0	14	1	1	1	Enclosed	1	0	1	0	1	1	1	1	0.5	497	603.164	4.53114	28.6301	0.18	0.91	PA2.1
60	Farm_AECK-16	0	1	0	1	0	0	0	14	1	1	1	Enclosed	1	0	1	0	1	1	1	1	0.5	606	702.459	4.41223	18.1643	0.18	0.91	PA2.1
61	Farm_AECK-16	0	1	0	1	0	0	0	14	1	1	1	Enclosed	1	0	1	0	1	1	1	1	0.5	655	794.159	5.19744	80.7188	0.18	0.91	PA2.1
62	Farm_AECK-16	0	1	0	1	0	0	0	14	1	1	1	Enclosed	1	0	1	0	1	0	1	1	0.5	628	726.876	4.90395	42.4581	0.18	0.91	PA2.1
63	Farm_AECK-16	0	1	0	1	0	0	0	14	1	1	1	Enclosed	1	0	1	0	1	0	1	1	0.5	641	804.857	4.82816	42.1575	0.18	0.91	PA2.1
64	Farm_AECK-16	0	1	0	1	0	0	0	14	1	1	1	Enclosed	1	0	1	0	1	0	1	1	0.5	502	581.151	4.76116	50.3226	0.18	0.91	PA2.1
65	Farm_AECK-16	0	1	0	1	0	0	0	14	1	1	1	Enclosed	1	0	1	0	1	0	1	1	0.5	680	780.241	5.07313	62.0263	0.18	0.91	PA2.1
66	Farm_AECK-18	0	1	0	1	0	0	0	15	1	1	1	Caged	1	0	1	0	1	1	1	1	0.5	474	532.679	4.66959	38.8616	0.11	1.06	PA2.1
67	Farm_AECK-18	0	1	0	1	0	0	0	15	1	1	1	Caged	1	0	1	0	1	0	1	1	0.5	448	516.667	4.167	14.4791	0.11	1.06	PA2.1
68	Farm_AECK-18	0	1	0	1	0	0	0	15	1	1	1	Caged	1	0	1	0	1	1	1	1	0.5	762	806.65	5.39296	62.2183	0.11	1.06	PA2.1
69	Farm_AECK-18	0	1	0	1	0	0	0	15	1	1	1	Caged	1	0	1	0	1	1	1	1	0.5	406	481.797	4.11829	19.336	0.11	1.06	PA2.1
70	Farm_AECK-18	0	1	0	1	0	0	0	15	1	1	1	Caged	1	0	1	0	1	1	1	1	0.5	447	564.72	3.98514	10.9101	0.11	1.06	PA2.1
71	Farm_AECK-18	0	1	0	1	0	0	0	15	1	1	1	Caged	1	0	1	0	1	0	1	1	0.5	456	573.159	4.05416	16.2532	0.11	1.06	PA2.1
72	Farm_AECK-18	0	1	0	1	0	0	0	15	1	1	1	Caged	1	0	1	0	1	0	1	1	0.5	404	484.25	3.65236	12.1885	0.11	1.06	PA2.1
73	Farm_AECK-18	0	1	0	1	0	0	0	15	1	1	1	Caged	1	0	1	0	1	0	1	1	0.5	364	428.8	3.61792	12.0462	0.11	1.06	PA2.1
74	Farm_AECK-18	0	1	0	1	0	0	0	15	1	1	1	Caged	1	0	1	0	1	0	1	1	0.5	430	493.161	4.43783	21.577	0.11	1.06	PA2.1
75	Farm_AEC-11	1	0	1	0	0	0	1	5	1	0	1	open	0	0	0	0	1	0	1	0	0	650	770.789	5.19692	59.9245	0.23	1.23	PA2.1
76	Farm_AEC-14	1	0	1	0	1	0	1	3	0	0	0	open	1	1	0	1	1	0	0	0	0	689	814.295	5.26818	79.4595	-1.91	-0.07	PA2.1
77	Farm_AECK-25	0	0	0	1	0	0	0	4	1	0	1	Caged	0	0	1	1	1	0	1	1	0.5	125	129	3.37301	14.4594	-1	-0.14	PA2.1
78	Farm_AECK-25	0	0	0	1	0	0	0	4	1	0	1	Caged	0	0	1	1	1	1	1	1	0.5	529	632.714	4.85631	56.9891	-1	-0.14	PA2.1
79	Farm_AECK-25	0	0	0	1	0	0	0	4	1	0	1	Caged	0	0	1	1	1	1	1	1	0.5	555	615.221	5.05114	65.9391	-1	-0.14	PA2.1
80	Farm_AECK-25	0	0	0	1	0	0	0	4	1	0	1	Caged	0	0	1	1	1	0	1	1	0.5	596	696.013	4.91733	48.7447	-1	-0.14	PA2.1
81	Farm_AECK-25	0	0	0	1	0	0	0	4	1	0	1	Caged	0	0	1	1	1	0	1	1	0.5	253	274	3.90681	17.759	-1	-0.14	PA2.1
82	Farm_AECK-26	0	1	0	1	0	0	0	8	0	0	0	open	0	0	1	1	0	1	0	0	0.5	585	655.04	5.15121	72.6447	-1.07	-0.09	PA2.1
83	Farm_AECK-26	0	1	0	1	0	0	0	8	0	0	0	open	0	0	1	1	0	0	0	0	0.5	431	484.115	3.88773	9.98869	-1.07	-0.09	PA2.1
84	Farm_AECK-26	0	1	0	1	0	0	0	8	0	0	0	open	0	0	1	1	0	1	0	0	0.5	359	418.032	4.23136	22.4393	-1.07	-0.09	PA2.1
85	Farm_AECK-26	0	1	0	1	0	0	0	8	0	0	0	open	0	0	1	1	0	1	0	0	0.5	406	489.72	4.02764	18.2127	-1.07	-0.09	PA2.1
86	Farm_AECK-26	0	1	0	1	0	0	0	8	0	0	0	open	0	0	1	1	0	1	0	0	0.5	447	496.524	4.96114	67.0094	-1.07	-0.09	PA2.1
87	Farm_AECK-26	0	1	0	1	0	0	0	8	0	0	0	open	0	0	1	1	0	0	0	0	0.5	488	554.642	4.22592	15.7868	-1.07	-0.09	PA2.1
88	Farm_AECK-26	0	1	0	1	0	0	0	8	0	0	0	open	0	0	1	1	0	0	0	0	0.5	606	714.673	3.98575	7.85847	-1.07	-0.09	PA2.1
89	Farm_AECK-26	0	1	0	1	0	0	0	8	0	0	0	open	0	0	1	1	0	0	0	0	0.5	620	710.495	4.57708	17.3708	-1.07	-0.09	PA2.1
90	Farm_AECK-27	1	0	1	0	0	0	1	2	1	0	1	open	0	1	1	0	0	1	0	0	0.5	475	525.893	4.90611	60.0836	1.68	-0.81	PA2.1
91	Farm_AECK-27	1	0	1	0	0	0	1	2	1	0	1	open	0	1	1	0	0	0	0	0	0.5	507	566.085	4.10903	9.39298	1.68	-0.81	PA2.1
92	Farm_AECK-27	1	0	1	0	0	0	1	2	1	0	1	open	0	1	1	0	0	1	0	0	0.5	419	478.375	4.62942	39.9025	1.68	-0.81	PA2.1
93	Farm_AECK-27	1	0	1	0	0	0	1	2	1	0	1	open	0	1	1	0	0	1	0	0	0.5	268	285.652	4.13989	23.7431	1.68	-0.81	PA2.1
94	Farm_AECK-27	1	0	1	0	0	0	1	2	1	0	1	open	0	1	1	0	0	1	0	0	0.5	501	567.048	4.73284	34.0957	1.68	-0.81	PA2.1
95	Farm_AECK-27	1	0	1	0	0	0	1	2	1	0	1	open	0	1	1	0	0	0	0	0	0.5	589	707.407	4.55447	22.0175	1.68	-0.81	PA2.1
96	Farm_AECK-27	1	0	1	0	0	0	1	2	1	0	1	open	0	1	1	0	0	0	0	0	0.5	625	722.808	5.32259	106.568	1.68	-0.81	PA2.1
97	Farm_AECK-27	1	0	1	0	0	0	1	2	1	0	1	open	0	1	1	0	0	0	0	0	0.5	467	519.818	4.4688	23.6876	1.68	-0.81	PA2.1
98	Farm_AECK-27	1	0	1	0	0	0	1	2	1	0	1	open	0	1	1	0	0	0	0	0	0.5	455	525.263	4.72977	47.2456	1.68	-0.81	PA2.1
99	Farm_AECK-28	0	0	0	1	0	0	0	8	1	0	1	Enclosed	0	0	1	1	1	1	1	0	0.5	474	528.016	4.68374	41.199	1.47	-0.62	PA2.1
100	Farm_AECK-28	0	0	0	1	0	0	0	8	1	0	1	Enclosed	0	0	1	1	1	1	1	0	0.5	526	580.923	4.98453	61.4639	1.47	-0.62	PA2.1
101	Farm_AECK-28	0	0	0	1	0	0	0	8	1	0	1	Enclosed	0	0	1	1	1	1	1	0	0.5	430	449.8	4.98446	73.5922	1.47	-0.62	PA2.1
102	Farm_AECK-28	0	0	0	1	0	0	0	8	1	0	1	Enclosed	0	0	1	1	1	1	1	0	0.5	615	715.879	4.87247	42.5268	1.47	-0.62	PA2.1
103	Farm_AECK-28	0	0	0	1	0	0	0	8	1	0	1	Enclosed	0	0	1	1	1	0	1	0	0.5	395	433.636	4.83384	50.5464	1.47	-0.62	PA2.1
104	Farm_AECK-28	0	0	0	1	0	0	0	8	1	0	1	Enclosed	0	0	1	1	1	0	1	0	0.5	328	347.5	4.29249	30.207	1.47	-0.62	PA2.1
105	Farm_AECK-28	0	0	0	1	0	0	0	8	1	0	1	Enclosed	0	0	1	1	1	0	1	0	0.5	457	518.949	4.40366	28.4991	1.47	-0.62	PA2.1
106	Farm_AECK-30	0	0	0	1	0	1	0	10	1	0	1	Caged	0	0	1	0	1	0	1	1	0.5	546	631.412	4.73324	39.5436	1.57	-0.69	PA2.1
107	Farm_AECK-10	0	1	0	1	0	0	0	5	1	1	1	Enclosed	1	0	1	0	1	0	1	0	0.5	585	682.5	4.79807	35.0304	0.15	0.85	PA2.1
108	Farm_AECK-11	0	1	0	1	0	0	0	5	1	1	1	Enclosed	1	0	1	0	1	1	1	1	0.5	679	785.5	5.22563	69.5831	0.16	1.11	PA2.1
109	Farm_AECK-11	0	1	0	1	0	0	0	5	1	1	1	Enclosed	1	0	1	0	1	0	1	1	0.5	677	836.065	4.60403	21.559	0.16	1.11	PA2.1
110	Farm_AECK-11	0	1	0	1	0	0	0	5	1	1	1	Enclosed	1	0	1	0	1	1	1	1	0.5	658	817.611	4.98852	54.8186	0.16	1.11	PA2.1
111	Farm_AECK-11	0	1	0	1	0	0	0	5	1	1	1	Enclosed	1	0	1	0	1	1	1	1	0.5	539	615.741	4.73527	33.4233	0.16	1.11	PA2.1
112	Farm_AECK-11	0	1	0	1	0	0	0	5	1	1	1	Enclosed	1	0	1	0	1	0	1	1	0.5	742	883.695	5.36871	87.4721	0.16	1.11	PA2.1
113	Farm_AECK-11	0	1	0	1	0	0	0	5	1	1	1	Enclosed	1	0	1	0	1	0	1	1	0.5	652	784.5	4.99617	52.259	0.16	1.11	PA2.1
114	Farm_AECK-12	0	1	0	1	0	0	0	5	1	1	1	Enclosed	1	0	1	0	1	1	1	1	0.5	511	658.19	4.42635	30.9359	0.05	1.22	PA2.1
115	Farm_AECK-12	0	1	0	1	0	0	0	5	1	1	1	Enclosed	1	0	1	0	1	0	1	1	0.5	572	694.719	4.39272	20.1786	0.05	1.22	PA2.1
116	Farm_AECK-12	0	1	0	1	0	0	0	5	1	1	1	Enclosed	1	0	1	0	1	0	1	1	0.5	577	704.5	4.94198	57.5897	0.05	1.22	PA2.1
117	Farm_AECK-12	0	1	0	1	0	0	0	5	1	1	1	Enclosed	1	0	1	0	1	0	1	1	0.5	610	769.119	4.99099	62.4163	0.05	1.22	PA2.1
118	Farm_AECK-13	0	1	0	1	0	0	0	1	1	1	1	Enclosed	1	0	1	0	1	0	1	0	0.5	452	583.015	4.1756	23.1071	0.23	1.3	PA2.1
119	Farm_AECK-13	0	1	0	1	0	0	0	1	1	1	1	Enclosed	1	0	1	0	1	0	1	0	0.5	476	598.4	4.15149	21.6797	0.23	1.3	PA2.1
120	Farm_AECK-06	1	1	1	0	1	1	1	5	0	0	1	open	0	0	0	1	1	1	1	0	0.5	795	1003.3	4.71041	24.7288	-0.15	-0.6	PA2.1
121	Farm_AECK-06	1	1	1	0	1	1	1	5	0	0	1	open	0	0	0	1	1	0	1	0	0.5	716	872.867	5.10124	45.5556	-0.15	-0.6	PA2.1
122	Farm_AECK-06	1	1	1	0	1	1	1	5	0	0	1	open	0	0	0	1	1	1	1	0	0.5	488	566.907	4.2591	21.1523	-0.15	-0.6	PA2.1
123	Farm_AECK-06	1	1	1	0	1	1	1	5	0	0	1	open	0	0	0	1	1	0	1	0	0.5	605	684.784	4.85344	36.5831	-0.15	-0.6	PA2.1
124	Farm_AECK-06	1	1	1	0	1	1	1	5	0	0	1	open	0	0	0	1	1	0	1	0	0.5	565	683.058	4.71045	43.8201	-0.15	-0.6	PA2.1
125	Farm_AECK-07	1	0	1	0	0	1	1	5	0	0	0	open	0	0	0	1	1	1	0	0	0.5	710	837.857	5.12046	59.0368	-0.02	-2.18	PA2.1
126	Farm_AECK-07	1	0	1	0	0	1	1	5	0	0	0	open	0	0	0	1	1	1	0	0	0.5	752	894.333	5.01853	42.893	-0.02	-2.18	PA2.1
127	Farm_AECK-07	1	0	1	0	0	1	1	5	0	0	0	open	0	0	0	1	1	1	0	0	0.5	590	785.643	4.7548	44.3688	-0.02	-2.18	PA2.1
128	Farm_AECK-07	1	0	1	0	0	1	1	5	0	0	0	open	0	0	0	1	1	0	0	0	0.5	431	473.119	4.27032	21.188	-0.02	-2.18	PA2.1
129	Farm_AECK-08	0	1	0	1	0	0	0	10	1	1	1	Enclosed	1	0	1	0	1	1	1	0	0.5	728	879.981	5.04269	45.4211	0.14	0.9	PA2.1
130	Farm_AEC-11	1	0	1	0	0	0	1	5	1	0	1	open	0	0	0	0	1	0	1	0	0	476	530.6	4.60298	30.4335	0.23	1.23	PA2.1
131	Farm_AEC-11	1	0	1	0	0	0	1	5	1	0	1	open	0	0	0	0	1	0	1	0	0	606	706.649	5.03646	65.8305	0.23	1.23	PA2.1
132	Farm_AEC-11	1	0	1	0	0	0	1	5	1	0	1	open	0	0	0	0	1	0	1	0	0	329	350.484	4.44996	32.6283	0.23	1.23	PA2.1
133	Farm_AEC-11	1	0	1	0	0	0	1	5	1	0	1	open	0	0	0	0	1	0	1	0	0	580	636.25	4.84195	31.7332	0.23	1.23	PA2.1
134	Farm_AEC-11	1	0	1	0	0	0	1	5	1	0	1	open	0	0	0	0	1	0	1	0	0	459	543.318	4.1997	21.087	0.23	1.23	PA2.1
135	Farm_AEC-12	1	0	1	0	1	1	1	2	0	0	0	open	0	0	0	1	1	0	0	0	0	507	555.346	4.58441	36.2481	1.35	-0.82	PA2.1
136	Farm_AEC-15	1	0	1	0	1	1	1	2	0	0	0	open	0	0	0	1	1	0	0	0	0	583	610.507	5.3866	113.334	0.33	-0.4	PA2.1
137	Farm_AEC-15	1	0	1	0	1	1	1	2	0	0	0	open	0	0	0	1	1	0	0	0	0	611	675.2	5.08351	58.622	0.33	-0.4	PA2.1
138	Farm_AEC-15	1	0	1	0	1	1	1	2	0	0	0	open	0	0	0	1	1	0	0	0	0	84	85.5	3.61324	19.649	0.33	-0.4	PA2.1
139	Farm_AEC-15	1	0	1	0	1	1	1	2	0	0	0	open	0	0	0	1	1	0	0	0	0	519	545.5	5.17027	66.7651	0.33	-0.4	PA2.1
140	Farm_AEC-15	1	0	1	0	1	1	1	2	0	0	0	open	0	0	0	1	1	0	0	0	0	608	698.554	5.19798	60.9018	0.33	-0.4	PA2.1
141	Farm_AEC-15	1	0	1	0	1	1	1	2	0	0	0	open	0	0	0	1	1	0	0	0	0	715	789.226	5.49961	101.364	0.33	-0.4	PA2.1
142	Farm_AEC-08	1	0	1	0	1	1	1	3	1	0	1	open	0	0	0	0	1	0	1	0	0	627	714.4	5.05724	50.7155	-0.25	-0.27	PA2.1
143	Farm_AEC-08	1	0	1	0	1	1	1	3	1	0	1	open	0	0	0	0	1	0	1	0	0	729	822.8	5.47403	80.1617	-0.25	-0.27	PA2.1
144	Farm_AEC-08	1	0	1	0	1	1	1	3	1	0	1	open	0	0	0	0	1	0	1	0	0	461	492.571	4.93597	58.1563	-0.25	-0.27	PA2.1
145	Farm_AEC-08	1	0	1	0	1	1	1	3	1	0	1	open	0	0	0	0	1	0	1	0	0	675	801.736	4.92381	29.9618	-0.25	-0.27	PA2.1
146	Farm_AEC-08	1	0	1	0	1	1	1	3	1	0	1	open	0	0	0	0	1	0	1	0	0	636	765.015	4.87367	23.9785	-0.25	-0.27	PA2.1
147	Farm_AEC-08	1	0	1	0	1	1	1	3	1	0	1	open	0	0	0	0	1	0	1	0	0	655	740.412	5.19288	68.7258	-0.25	-0.27	PA2.1
148	Farm_AEC-08	1	0	1	0	1	1	1	3	1	0	1	open	0	0	0	0	1	0	1	0	0	565	604.818	4.941	36.495	-0.25	-0.27	PA2.1
149	Farm_AEC-03	1	0	1	0	1	1	1	2	1	0	1	open	0	0	0	1	1	0	1	0	0	836	960.221	5.57333	117.265	-0.24	-0.34	PA2.1
150	Farm_AEC-03	1	0	1	0	1	1	1	2	1	0	1	open	0	0	0	1	1	0	1	0	0	745	964	4.91537	36.5368	-0.24	-0.34	PA2.1
151	Farm_AEC-03	1	0	1	0	1	1	1	2	1	0	1	open	0	0	0	1	1	0	1	0	0	707	819.667	5.00724	53.3027	-0.24	-0.34	PA2.1
152	Farm_AEC-03	1	0	1	0	1	1	1	2	1	0	1	open	0	0	0	1	1	0	1	0	0	768	907.878	5.04823	47.8594	-0.24	-0.34	PA2.1
153	Farm_AEC-03	1	0	1	0	1	1	1	2	1	0	1	open	0	0	0	1	1	0	1	0	0	704	834.096	5.104	58.0772	-0.24	-0.34	PA2.1
154	Farm_AEC-03	1	0	1	0	1	1	1	2	1	0	1	open	0	0	0	1	1	0	1	0	0	840	1008.76	5.39528	85.1322	-0.24	-0.34	PA2.1
155	Farm_AEC-03	1	0	1	0	1	1	1	2	1	0	1	open	0	0	0	1	1	0	1	0	0	747	888.652	5.1277	56.2339	-0.24	-0.34	PA2.1
156	Farm_AEC-03	1	0	1	0	1	1	1	2	1	0	1	open	0	0	0	1	1	0	1	0	0	670	789.339	4.84806	37.6658	-0.24	-0.34	PA2.1
157	Farm_AEC-03	1	0	1	0	1	1	1	2	1	0	1	open	0	0	0	1	1	0	1	0	0	826	1017.52	5.32871	71.4748	-0.24	-0.34	PA2.1
158	Farm_AEC-04	1	0	1	0	1	0	1	2	1	0	1	open	0	1	0	0	1	0	1	0	0	624	783.725	4.67495	35.6591	0	-0.4	PA2.1
159	Farm_AEK-10	0	1	0	1	1	0	0	7	1	0	0	Enclosed	1	0	1	1	0	1	0	0	1	142	142.333	4.0814	34.0721	0.17	1.11	PA2.1
160	Farm_AEK-10	0	1	0	1	1	0	0	7	1	0	0	Enclosed	1	0	1	1	0	1	0	0	1	79	79	3.67068	21.0304	0.17	1.11	PA2.1
161	Farm_AEK-10	0	1	0	1	1	0	0	7	1	0	0	Enclosed	1	0	1	1	0	1	0	0	1	104	104	3.81965	25.6367	0.17	1.11	PA2.1
162	Farm_AEK-10	0	1	0	1	1	0	0	7	1	0	0	Enclosed	1	0	1	1	0	1	0	0	1	160	160.3	4.09284	32.4462	0.17	1.11	PA2.1
163	Farm_AEK-10	0	1	0	1	1	0	0	7	1	0	0	Enclosed	1	0	1	1	0	1	0	0	1	165	166	4.36738	52.7629	0.17	1.11	PA2.1
164	Farm_AEK-10	0	1	0	1	1	0	0	7	1	0	0	Enclosed	1	0	1	1	0	1	0	0	1	156	156.5	4.32622	46.0846	0.17	1.11	PA2.1
165	Farm_AEK-10	0	1	0	1	1	0	0	7	1	0	0	Enclosed	1	0	1	1	0	1	0	0	1	139	139.143	4.13561	40.8849	0.17	1.11	PA2.1
166	Farm_AEK-03	0	1	0	0	0	0	1	5	1	0	1	open	0	0	1	0	1	1	1	0	1	543	588.985	5.12316	69.0174	0.35	1.06	PA2.1
167	Farm_AEK-04	1	0	1	0	1	1	1	2	1	0	1	open	0	0	0	1	1	1	1	0	1	431	471.472	4.67346	43.6775	-0.24	-0.34	PA2.1
168	Farm_AEK-04	1	0	1	0	1	1	1	2	1	0	1	open	0	0	0	1	1	1	1	0	1	628	747.211	4.69066	30.5325	-0.24	-0.34	PA2.1
169	Farm_AEK-04	1	0	1	0	1	1	1	2	1	0	1	open	0	0	0	1	1	1	1	0	1	780	934.158	5.15588	49.9655	-0.24	-0.34	PA2.1
170	Farm_AEK-04	1	0	1	0	1	1	1	2	1	0	1	open	0	0	0	1	1	1	1	0	1	624	803.179	4.28828	14.2892	-0.24	-0.34	PA2.1
171	Farm_AEK-09	0	1	0	1	0	0	0	3	1	0	1	Enclosed	1	0	1	1	0	1	1	0	1	210	212.154	4.48053	39.3889	0.2	1.11	PA2.1
172	Farm_AECK-01	1	1	1	0	1	1	1	2	0	0	0	open	0	0	0	0	1	1	0	0	0.5	913	1131.9	5.37711	73.4601	-1.03	-2.67	PA2.1
173	Farm_AECK-01	1	1	1	0	1	1	1	2	0	0	0	open	0	0	0	0	1	1	0	0	0.5	734	878.925	4.97723	34.6776	-1.03	-2.67	PA2.1
174	Farm_AECK-01	1	1	1	0	1	1	1	2	0	0	0	open	0	0	0	0	1	1	0	0	0.5	762	894.439	5.31738	75.2471	-1.03	-2.67	PA2.1
175	Farm_AECK-01	1	1	1	0	1	1	1	2	0	0	0	open	0	0	0	0	1	1	0	0	0.5	715	854.941	5.08513	57.6407	-1.03	-2.67	PA2.1
176	Farm_AECK-01	1	1	1	0	1	1	1	2	0	0	0	open	0	0	0	0	1	1	0	0	0.5	666	786.414	4.70717	31.8025	-1.03	-2.67	PA2.1
177	Farm_AECK-02	1	1	1	0	1	1	1	2	0	0	0	open	0	0	0	0	1	1	0	0	0.5	710	806.676	5.30404	83.7692	-1.03	-2.67	PA2.1
178	Farm_AECK-02	1	1	1	0	1	1	1	2	0	0	0	open	0	0	0	0	1	0	0	0	0.5	488	539.04	4.53685	32.2794	-1.03	-2.67	PA2.1
179	Farm_AECK-02	1	1	1	0	1	1	1	2	0	0	0	open	0	0	0	0	1	1	0	0	0.5	771	854.877	5.24141	63.5242	-1.03	-2.67	PA2.1
180	Farm_AECK-02	1	1	1	0	1	1	1	2	0	0	0	open	0	0	0	0	1	1	0	0	0.5	778	910.165	5.35388	81.4977	-1.03	-2.67	PA2.1
181	Farm_AECK-02	1	1	1	0	1	1	1	2	0	0	0	open	0	0	0	0	1	1	0	0	0.5	680	786.874	5.10426	61.5011	-1.03	-2.67	PA2.1
182	Farm_AECK-02	1	1	1	0	1	1	1	2	0	0	0	open	0	0	0	0	1	1	0	0	0.5	728	827.286	5.27267	65.0491	-1.03	-2.67	PA2.1
183	Farm_AECK-02	1	1	1	0	1	1	1	2	0	0	0	open	0	0	0	0	1	0	0	0	0.5	476	540.208	4.74899	37.2564	-1.03	-2.67	PA2.1
184	Farm_AECK-02	1	1	1	0	1	1	1	2	0	0	0	open	0	0	0	0	1	0	0	0	0.5	915	1150.23	5.39733	75.2499	-1.03	-2.67	PA2.1
185	Farm_AECK-03	1	1	1	0	1	1	1	3	0	0	0	open	0	0	0	1	1	1	0	0	0.5	715	835.8	5.31716	64.0222	-1.18	-2.28	PA2.1
186	Farm_AECK-03	1	1	1	0	1	1	1	3	0	0	0	open	0	0	0	1	1	0	0	0	0.5	408	502.721	3.59247	9.75886	-1.18	-2.28	PA2.1
187	Farm_AECK-03	1	1	1	0	1	1	1	3	0	0	0	open	0	0	0	1	1	1	0	0	0.5	751	880.055	5.25849	64.4698	-1.18	-2.28	PA2.1
188	Farm_AECK-03	1	1	1	0	1	1	1	3	0	0	0	open	0	0	0	1	1	1	0	0	0.5	683	791.919	4.81766	36.3738	-1.18	-2.28	PA2.1
189	Farm_AECK-03	1	1	1	0	1	1	1	3	0	0	0	open	0	0	0	1	1	1	0	0	0.5	965	1246.11	5.50228	84.4827	-1.18	-2.28	PA2.1
190	Farm_AECK-03	1	1	1	0	1	1	1	3	0	0	0	open	0	0	0	1	1	0	0	0	0.5	532	610.269	4.8499	52.5714	-1.18	-2.28	PA2.1
191	Farm_AECK-04	1	0	1	0	1	1	1	4	0	0	1	open	0	0	0	0	1	1	1	0	0.5	554	670.118	4.41089	21.8075	-0.23	-0.34	PA2.1
192	Farm_AECK-04	1	0	1	0	1	1	1	4	0	0	1	open	0	0	0	0	1	0	1	0	0.5	801	976.321	5.35586	59.0099	-0.23	-0.34	PA2.1
193	Farm_AECK-04	1	0	1	0	1	1	1	4	0	0	1	open	0	0	0	0	1	1	1	0	0.5	581	714.366	4.45785	27.8711	-0.23	-0.34	PA2.1
194	Farm_AECK-04	1	0	1	0	1	1	1	4	0	0	1	open	0	0	0	0	1	1	1	0	0.5	750	956.413	4.94591	37.3215	-0.23	-0.34	PA2.1
195	Farm_AECK-04	1	0	1	0	1	1	1	4	0	0	1	open	0	0	0	0	1	0	1	0	0.5	685	864.655	4.36256	13.8165	-0.23	-0.34	PA2.1
196	Farm_AECK-04	1	0	1	0	1	1	1	4	0	0	1	open	0	0	0	0	1	0	1	0	0.5	583	762.065	3.91469	8.83323	-0.23	-0.34	PA2.1
197	Farm_AECK-04	1	0	1	0	1	1	1	4	0	0	1	open	0	0	0	0	1	0	1	0	0.5	654	783.025	4.27747	12.3925	-0.23	-0.34	PA2.1
198	Farm_AECK-04	1	0	1	0	1	1	1	4	0	0	1	open	0	0	0	0	1	0	1	0	0.5	689	892.029	4.36467	12.7524	-0.23	-0.34	PA2.1
199	Farm_AEK-11	0	1	0	0	0	0	0	1	0	0	0	Enclosed	0	0	1	1	0	1	0	0	1	570	689.013	4.88134	49.4125	0.38	1.06	PA2.1
200	Farm_AEK-11	0	1	0	0	0	0	0	1	0	0	0	Enclosed	0	0	1	1	0	1	0	0	1	460	595.72	4.51541	30.8598	0.38	1.06	PA2.1
201	Farm_AEK-11	0	1	0	0	0	0	0	1	0	0	0	Enclosed	0	0	1	1	0	1	0	0	1	597	683.835	5.01121	59.3447	0.38	1.06	PA2.1
202	Farm_AEK-11	0	1	0	0	0	0	0	1	0	0	0	Enclosed	0	0	1	1	0	1	0	0	1	403	458.122	4.26509	25.1545	0.38	1.06	PA2.1
203	Farm_AEK-11	0	1	0	0	0	0	0	1	0	0	0	Enclosed	0	0	1	1	0	1	0	0	1	529	631.273	4.63339	37.99	0.38	1.06	PA2.1
204	Farm_AEK-11	0	1	0	0	0	0	0	1	0	0	0	Enclosed	0	0	1	1	0	1	0	0	1	547	648.6	4.67252	35.1866	0.38	1.06	PA2.1
205	Farm_AEK-11	0	1	0	0	0	0	0	1	0	0	0	Enclosed	0	0	1	1	0	1	0	0	1	538	657.529	4.73113	39.5034	0.38	1.06	PA2.1
206	Farm_AEK-11	0	1	0	0	0	0	0	1	0	0	0	Enclosed	0	0	1	1	0	1	0	0	1	468	536.68	4.5106	32.8054	0.38	1.06	PA2.1
207	Farm_AEK-11	0	1	0	0	0	0	0	1	0	0	0	Enclosed	0	0	1	1	0	1	0	0	1	432	492.682	4.18475	21.9025	0.38	1.06	PA2.1
208	Farm_AEK-11	0	1	0	0	0	0	0	1	0	0	0	Enclosed	0	0	1	1	0	1	0	0	1	517	583.95	4.40602	23.1718	0.38	1.06	PA2.1
209	Farm_AEK-13	0	1	0	0	0	0	0	4	0	0	0	open	0	1	1	0	0	1	0	0	1	536	623	4.2267	10.7309	0.1	0.48	PA2.1
210	Farm_AEK-13	0	1	0	0	0	0	0	4	0	0	0	open	0	1	1	0	0	1	0	0	1	196	204.571	3.46716	8.12674	0.1	0.48	PA2.1
211	Farm_AEK-13	0	1	0	0	0	0	0	4	0	0	0	open	0	1	1	0	0	1	0	0	1	528	607.519	4.06735	10.4925	0.1	0.48	PA2.1
212	Farm_AEK-13	0	1	0	0	0	0	0	4	0	0	0	open	0	1	1	0	0	1	0	0	1	515	626.342	4.00806	10.4806	0.1	0.48	PA2.1
213	Farm_AEK-13	0	1	0	0	0	0	0	4	0	0	0	open	0	1	1	0	0	1	0	0	1	489	571.88	3.78776	6.82297	0.1	0.48	PA2.1
214	Farm_AEK-13	0	1	0	0	0	0	0	4	0	0	0	open	0	1	1	0	0	1	0	0	1	487	598.985	3.7545	6.37511	0.1	0.48	PA2.1
215	Farm_AEK-13	0	1	0	0	0	0	0	4	0	0	0	open	0	1	1	0	0	1	0	0	1	529	640	4.43549	16.498	0.1	0.48	PA2.1
216	Farm_AEK-13	0	1	0	0	0	0	0	4	0	0	0	open	0	1	1	0	0	1	0	0	1	710	906.624	4.5981	17.9003	0.1	0.48	PA2.1
217	Farm_AEK-13	0	1	0	0	0	0	0	4	0	0	0	open	0	1	1	0	0	1	0	0	1	402	475.636	4.26695	22.1527	0.1	0.48	PA2.1
218	Farm_AEK-13	0	1	0	0	0	0	0	4	0	0	0	open	0	1	1	0	0	1	0	0	1	481	537.766	4.36647	18.9887	0.1	0.48	PA2.1
219	Farm_AEK-14	0	1	0	0	0	0	0	3	0	0	0	open	0	0	1	1	0	1	0	0	1	781	979.633	4.98432	38.5197	0.1	0.48	PA2.1
220	Farm_AEK-14	0	1	0	0	0	0	0	3	0	0	0	open	0	0	1	1	0	1	0	0	1	466	611.143	4.43151	28.6465	0.1	0.48	PA2.1
221	Farm_AEK-14	0	1	0	0	0	0	0	3	0	0	0	open	0	0	1	1	0	1	0	0	1	603	709.083	5.06924	74.9649	0.1	0.48	PA2.1
222	Farm_AEK-14	0	1	0	0	0	0	0	3	0	0	0	open	0	0	1	1	0	1	0	0	1	764	975.765	5.10077	50.1659	0.1	0.48	PA2.1
223	Farm_AEK-14	0	1	0	0	0	0	0	3	0	0	0	open	0	0	1	1	0	1	0	0	1	684	798.661	5.06054	64.1179	0.1	0.48	PA2.1
224	Farm_AEK-14	0	1	0	0	0	0	0	3	0	0	0	open	0	0	1	1	0	1	0	0	1	811	1032.59	4.92062	34.2364	0.1	0.48	PA2.1
225	Farm_AEK-14	0	1	0	0	0	0	0	3	0	0	0	open	0	0	1	1	0	1	0	0	1	768	960.652	5.16023	63.8977	0.1	0.48	PA2.1
226	Farm_AEK-14	0	1	0	0	0	0	0	3	0	0	0	open	0	0	1	1	0	1	0	0	1	679	840.028	5.07208	57.6603	0.1	0.48	PA2.1
227	Farm_AEK-14	0	1	0	0	0	0	0	3	0	0	0	open	0	0	1	1	0	1	0	0	1	546	659.61	4.66661	36.4365	0.1	0.48	PA2.1
228	Farm_AEK-14	0	1	0	0	0	0	0	3	0	0	0	open	0	0	1	1	0	1	0	0	1	725	940.009	4.81529	40.6481	0.1	0.48	PA2.1
229	Farm_AEK-15	0	1	0	0	0	0	0	2	1	0	0	open	0	0	1	1	0	1	0	0	1	759	962.791	5.03258	48.7126	0.17	0.43	PA2.1
230	Farm_AEK-15	0	1	0	0	0	0	0	2	1	0	0	open	0	0	1	1	0	1	0	0	1	811	983.65	5.12655	44.6116	0.17	0.43	PA2.1
231	Farm_AEK-15	0	1	0	0	0	0	0	2	1	0	0	open	0	0	1	1	0	1	0	0	1	688	944.277	4.82105	44.6395	0.17	0.43	PA2.1
232	Farm_AEK-15	0	1	0	0	0	0	0	2	1	0	0	open	0	0	1	1	0	1	0	0	1	828	1075.34	5.23121	70.6302	0.17	0.43	PA2.1
233	Farm_AEK-15	0	1	0	0	0	0	0	2	1	0	0	open	0	0	1	1	0	1	0	0	1	696	848.243	5.13069	69.2571	0.17	0.43	PA2.1
234	Farm_AEK-15	0	1	0	0	0	0	0	2	1	0	0	open	0	0	1	1	0	1	0	0	1	723	934.15	4.83566	32.6019	0.17	0.43	PA2.1
235	Farm_AEK-15	0	1	0	0	0	0	0	2	1	0	0	open	0	0	1	1	0	1	0	0	1	814	1035.08	5.24104	67.6888	0.17	0.43	PA2.1
236	Farm_AEK-15	0	1	0	0	0	0	0	2	1	0	0	open	0	0	1	1	0	1	0	0	1	639	740.56	4.91677	53.3635	0.17	0.43	PA2.1
237	Farm_AEK-15	0	1	0	0	0	0	0	2	1	0	0	open	0	0	1	1	0	1	0	0	1	737	881.389	4.58596	20.4727	0.17	0.43	PA2.1
238	Farm_AEK-15	0	1	0	0	0	0	0	2	1	0	0	open	0	0	1	1	0	1	0	0	1	817	996.727	5.34506	82.129	0.17	0.43	PA2.1
239	Farm_AEC-05	1	0	1	0	1	0	1	2	1	0	1	open	0	0	0	1	0	0	1	0	0	735	842.333	5.30035	65.7331	-0.14	-0.29	PA2.2
240	Farm_AECK-13	0	1	0	1	0	0	0	1	1	1	1	Enclosed	1	0	1	0	1	1	1	0	0.5	434	462.652	4.68181	46.9139	0.23	1.3	PA2.2
241	Farm_AECK-03	1	1	1	0	1	1	1	3	0	0	0	open	0	0	0	1	1	1	0	0	0.5	651	921.479	4.87666	51.0662	-1.18	-2.28	PA2.2
242	Farm_AEK-05	1	1	1	0	1	1	1	3	1	0	1	open	0	0	0	1	1	1	1	0	1	684	866.132	4.84297	36.5471	-1.08	-2.69	PA2.2
243	Farm_AEK-05	1	1	1	0	1	1	1	3	1	0	1	open	0	0	0	1	1	1	1	0	1	534	673.462	4.11427	14.5933	-1.08	-2.69	PA2.2
244	Farm_AEK-05	1	1	1	0	1	1	1	3	1	0	1	open	0	0	0	1	1	1	1	0	1	485	644.389	3.86158	10.0651	-1.08	-2.69	PA2.2
245	Farm_AEK-05	1	1	1	0	1	1	1	3	1	0	1	open	0	0	0	1	1	1	1	0	1	310	407.5	3.25136	7.20939	-1.08	-2.69	PA2.2
246	Farm_AEK-06	0	1	0	1	0	0	0	6	1	1	1	Enclosed	1	0	1	1	1	1	1	1	1	576	737.968	4.42301	24.8778	0.1	1.01	PA2.2
247	Farm_AEK-06	0	1	0	1	0	0	0	6	1	1	1	Enclosed	1	0	1	1	1	1	1	1	1	342	389.788	3.85335	18.8617	0.1	1.01	PA2.2
248	Farm_AEK-08	0	0	0	1	0	0	0	2	1	1	1	Enclosed	1	0	1	0	1	1	1	0	1	594	729.319	4.83459	49.5128	0.12	1.06	PA2.2
249	Farm_AEK-08	0	0	0	1	0	0	0	2	1	1	1	Enclosed	1	0	1	0	1	1	1	0	1	383	416.549	4.45697	33.9295	0.12	1.06	PA2.2
250	Farm_AEK-09	0	1	0	1	0	0	0	3	1	0	1	Enclosed	1	0	1	1	0	1	1	0	1	742	975.025	4.89244	38.2901	0.2	1.11	PA2.2
251	Farm_AEC-05	1	0	1	0	1	0	1	2	1	0	1	open	0	0	0	1	0	0	1	0	0	140	140.25	3.54574	13.6237	-0.14	-0.29	PA2.2
252	Farm_AEC-06	1	0	1	0	1	1	1	4	0	0	0	open	0	0	0	1	1	0	0	0	0	213	218.571	3.60529	7.59347	-0.48	-0.39	PA2.2
253	Farm_AEC-06	1	0	1	0	1	1	1	4	0	0	0	open	0	0	0	1	1	0	0	0	0	201	207.176	3.22695	6.80371	-0.48	-0.39	PA2.2
254	Farm_AEC-06	1	0	1	0	1	1	1	4	0	0	0	open	0	0	0	1	1	0	0	0	0	265	276.053	4.42913	33.1134	-0.48	-0.39	PA2.2
255	Farm_AEC-06	1	0	1	0	1	1	1	4	0	0	0	open	0	0	0	1	1	0	0	0	0	182	187	4.22334	35.6316	-0.48	-0.39	PA2.2
256	Farm_AEC-06	1	0	1	0	1	1	1	4	0	0	0	open	0	0	0	1	1	0	0	0	0	226	229.111	4.29893	33.4381	-0.48	-0.39	PA2.2
257	Farm_AEC-06	1	0	1	0	1	1	1	4	0	0	0	open	0	0	0	1	1	0	0	0	0	180	183	4.18185	30.4503	-0.48	-0.39	PA2.2
258	Farm_AEC-06	1	0	1	0	1	1	1	4	0	0	0	open	0	0	0	1	1	0	0	0	0	198	211.125	3.79162	15.1454	-0.48	-0.39	PA2.2
259	Farm_AEC-06	1	0	1	0	1	1	1	4	0	0	0	open	0	0	0	1	1	0	0	0	0	259	271.353	4.19885	23.0395	-0.48	-0.39	PA2.2
260	Farm_AEC-06	1	0	1	0	1	1	1	4	0	0	0	open	0	0	0	1	1	0	0	0	0	165	168.273	4.13112	34.1225	-0.48	-0.39	PA2.2
261	Farm_AEC-06	1	0	1	0	1	1	1	4	0	0	0	open	0	0	0	1	1	0	0	0	0	235	245	3.91689	16.5219	-0.48	-0.39	PA2.2
262	Farm_AEC-07	1	0	1	0	1	0	1	3	1	0	1	open	0	0	0	1	1	0	1	1	0	236	244	3.87924	15.5379	-0.43	-0.06	PA2.2
263	Farm_AEC-07	1	0	1	0	1	0	1	3	1	0	1	open	0	0	0	1	1	0	1	1	0	205	216.4	3.7721	14.2524	-0.43	-0.06	PA2.2
264	Farm_AEC-07	1	0	1	0	1	0	1	3	1	0	1	open	0	0	0	1	1	0	1	1	0	167	170.75	4.06739	31.1517	-0.43	-0.06	PA2.2
265	Farm_AEC-15	1	0	1	0	1	1	1	2	0	0	0	open	0	0	0	1	1	0	0	0	0	696	784.269	5.28226	79.0657	0.33	-0.4	PA2.2
266	Farm_AEC-09	1	0	1	0	1	1	1	5	0	0	0	open	0	0	0	1	1	0	0	0	0	769	1018.21	4.6242	31.1029	1.05	-0.19	PA2.2
267	Farm_AECK-28	0	0	0	1	0	0	0	8	1	0	1	Enclosed	0	0	1	1	1	1	1	0	0.5	283	291.636	4.55272	42.9838	1.47	-0.62	PA2.2
268	Farm_AECK-28	0	0	0	1	0	0	0	8	1	0	1	Enclosed	0	0	1	1	1	0	1	0	0.5	438	465.061	4.7561	50.4693	1.47	-0.62	PA2.2
269	Farm_AECK-28	0	0	0	1	0	0	0	8	1	0	1	Enclosed	0	0	1	1	1	0	1	0	0.5	264	331.536	3.12993	7.73213	1.47	-0.62	PA2.2
270	Farm_AECK-12	0	1	0	1	0	0	0	5	1	1	1	Enclosed	1	0	1	0	1	1	1	1	0.5	301	386.13	3.11134	8.04455	0.05	1.22	PA2.2
271	Farm_AECK-12	0	1	0	1	0	0	0	5	1	1	1	Enclosed	1	0	1	0	1	0	1	1	0.5	494	643	4.02844	17.791	0.05	1.22	PA2.2
272	Farm_AECK-12	0	1	0	1	0	0	0	5	1	1	1	Enclosed	1	0	1	0	1	1	1	1	0.5	391	486.283	3.84031	15.8958	0.05	1.22	PA2.2
273	Farm_AECK-12	0	1	0	1	0	0	0	5	1	1	1	Enclosed	1	0	1	0	1	1	1	1	0.5	532	611.218	3.60379	5.75023	0.05	1.22	PA2.2
274	Farm_AECK-12	0	1	0	1	0	0	0	5	1	1	1	Enclosed	1	0	1	0	1	0	1	1	0.5	469	596	4.22629	21.0404	0.05	1.22	PA2.2
275	Farm_AECK-13	0	1	0	1	0	0	0	1	1	1	1	Enclosed	1	0	1	0	1	1	1	0	0.5	520	665.266	4.51189	36.7934	0.23	1.3	PA2.2
276	Farm_AECK-13	0	1	0	1	0	0	0	1	1	1	1	Enclosed	1	0	1	0	1	1	1	0	0.5	541	708.075	4.58741	38.8866	0.23	1.3	PA2.2
277	Farm_AECK-13	0	1	0	1	0	0	0	1	1	1	1	Enclosed	1	0	1	0	1	1	1	0	0.5	511	629.099	4.65543	39.8845	0.23	1.3	PA2.2
278	Farm_AECK-13	0	1	0	1	0	0	0	1	1	1	1	Enclosed	1	0	1	0	1	1	1	0	0.5	696	867.364	5.12505	68.8631	0.23	1.3	PA2.2
279	Farm_AECK-13	0	1	0	1	0	0	0	1	1	1	1	Enclosed	1	0	1	0	1	0	1	0	0.5	589	695.562	4.6627	37.0975	0.23	1.3	PA2.2
280	Farm_AECK-13	0	1	0	1	0	0	0	1	1	1	1	Enclosed	1	0	1	0	1	0	1	0	0.5	463	557.975	4.30809	28.896	0.23	1.3	PA2.2
281	Farm_AECK-13	0	1	0	1	0	0	0	1	1	1	1	Enclosed	1	0	1	0	1	0	1	0	0.5	534	619.899	4.78199	48.5205	0.23	1.3	PA2.2
282	Farm_AECK-06	1	1	1	0	1	1	1	5	0	0	1	open	0	0	0	1	1	1	1	0	0.5	557	666.6	4.38356	25.7813	-0.15	-0.6	PA2.2
283	Farm_AECK-06	1	1	1	0	1	1	1	5	0	0	1	open	0	0	0	1	1	1	1	0	0.5	424	492.471	3.74081	12.2182	-0.15	-0.6	PA2.2
284	Farm_AECK-06	1	1	1	0	1	1	1	5	0	0	1	open	0	0	0	1	1	1	1	0	0.5	646	767.129	5.23538	83.709	-0.15	-0.6	PA2.2
285	Farm_AECK-06	1	1	1	0	1	1	1	5	0	0	1	open	0	0	0	1	1	0	1	0	0.5	683	874.032	5.02611	53.1704	-0.15	-0.6	PA2.2
286	Farm_AECK-06	1	1	1	0	1	1	1	5	0	0	1	open	0	0	0	1	1	0	1	0	0.5	498	605.581	4.33549	23.7886	-0.15	-0.6	PA2.2
287	Farm_AECK-07	1	0	1	0	0	1	1	5	0	0	0	open	0	0	0	1	1	1	0	0	0.5	528	663.705	4.23372	24.6724	-0.02	-2.18	PA2.2
288	Farm_AECK-07	1	0	1	0	0	1	1	5	0	0	0	open	0	0	0	1	1	0	0	0	0.5	608	775.585	4.45686	23.6751	-0.02	-2.18	PA2.2
289	Farm_AECK-07	1	0	1	0	0	1	1	5	0	0	0	open	0	0	0	1	1	0	0	0	0.5	671	811	5.02736	51.1227	-0.02	-2.18	PA2.2
290	Farm_AECK-07	1	0	1	0	0	1	1	5	0	0	0	open	0	0	0	1	1	0	0	0	0.5	530	685.181	4.06402	16.1121	-0.02	-2.18	PA2.2
291	Farm_AEC-10	1	0	1	0	1	1	1	2	0	0	0	open	0	0	0	1	1	0	0	0	0	772	890.893	5.44574	95.6763	1.06	-0.21	PA2.2
292	Farm_AEC-10	1	0	1	0	1	1	1	2	0	0	0	open	0	0	0	1	1	0	0	0	0	204	208.4	4.23394	36.6363	1.06	-0.21	PA2.2
293	Farm_AEC-10	1	0	1	0	1	1	1	2	0	0	0	open	0	0	0	1	1	0	0	0	0	765	889.234	5.12161	54.8803	1.06	-0.21	PA2.2
294	Farm_AEC-10	1	0	1	0	1	1	1	2	0	0	0	open	0	0	0	1	1	0	0	0	0	814	944.54	5.19094	44.8189	1.06	-0.21	PA2.2
295	Farm_AEC-10	1	0	1	0	1	1	1	2	0	0	0	open	0	0	0	1	1	0	0	0	0	687	781.148	5.47589	112.258	1.06	-0.21	PA2.2
296	Farm_AEC-10	1	0	1	0	1	1	1	2	0	0	0	open	0	0	0	1	1	0	0	0	0	780	904.142	5.38267	70.5202	1.06	-0.21	PA2.2
297	Farm_AEC-10	1	0	1	0	1	1	1	2	0	0	0	open	0	0	0	1	1	0	0	0	0	348	361.286	4.5337	25.7139	1.06	-0.21	PA2.2
298	Farm_AEC-10	1	0	1	0	1	1	1	2	0	0	0	open	0	0	0	1	1	0	0	0	0	554	605.739	5.28382	97.7719	1.06	-0.21	PA2.2
299	Farm_AEC-10	1	0	1	0	1	1	1	2	0	0	0	open	0	0	0	1	1	0	0	0	0	761	877.638	5.44256	95.8122	1.06	-0.21	PA2.2
300	Farm_AEC-11	1	0	1	0	0	0	1	5	1	0	1	open	0	0	0	0	1	0	1	0	0	460	540.717	4.48257	26.0577	0.23	1.23	PA2.2
301	Farm_AEC-11	1	0	1	0	0	0	1	5	1	0	1	open	0	0	0	0	1	0	1	0	0	583	683.346	4.91981	61.5591	0.23	1.23	PA2.2
302	Farm_AEC-11	1	0	1	0	0	0	1	5	1	0	1	open	0	0	0	0	1	0	1	0	0	443	526.638	4.19971	18.1375	0.23	1.23	PA2.2
303	Farm_AEC-12	1	0	1	0	1	1	1	2	0	0	0	open	0	0	0	1	1	0	0	0	0	177	190.333	3.46748	11.2968	1.35	-0.82	PA2.2
304	Farm_AEC-12	1	0	1	0	1	1	1	2	0	0	0	open	0	0	0	1	1	0	0	0	0	404	467.019	3.64156	7.00258	1.35	-0.82	PA2.2
305	Farm_AEC-12	1	0	1	0	1	1	1	2	0	0	0	open	0	0	0	1	1	0	0	0	0	552	616.265	4.46372	18.1242	1.35	-0.82	PA2.2
306	Farm_AEC-12	1	0	1	0	1	1	1	2	0	0	0	open	0	0	0	1	1	0	0	0	0	281	298.222	3.8541	13.4613	1.35	-0.82	PA2.2
307	Farm_AEC-12	1	0	1	0	1	1	1	2	0	0	0	open	0	0	0	1	1	0	0	0	0	285	327.5	2.97841	4.47811	1.35	-0.82	PA2.2
308	Farm_AEC-12	1	0	1	0	1	1	1	2	0	0	0	open	0	0	0	1	1	0	0	0	0	357	394.568	4.3155	23.2516	1.35	-0.82	PA2.2
309	Farm_AEC-12	1	0	1	0	1	1	1	2	0	0	0	open	0	0	0	1	1	0	0	0	0	455	495.25	4.6633	34.064	1.35	-0.82	PA2.2
310	Farm_AEC-12	1	0	1	0	1	1	1	2	0	0	0	open	0	0	0	1	1	0	0	0	0	368	406.038	3.38252	5.68541	1.35	-0.82	PA2.2
311	Farm_AEC-12	1	0	1	0	1	1	1	2	0	0	0	open	0	0	0	1	1	0	0	0	0	559	636	4.89185	44.6565	1.35	-0.82	PA2.2
312	Farm_AEC-14	1	0	1	0	1	0	1	3	0	0	0	open	1	1	0	1	1	0	0	0	0	420	469.23	4.27956	21.9801	-1.91	-0.07	PA2.2
313	Farm_AEC-15	1	0	1	0	1	1	1	2	0	0	0	open	0	0	0	1	1	0	0	0	0	605	665.936	5.10758	56.0613	0.33	-0.4	PA2.2
314	Farm_AEC-15	1	0	1	0	1	1	1	2	0	0	0	open	0	0	0	1	1	0	0	0	0	669	760.733	5.13931	40.5939	0.33	-0.4	PA2.2
315	Farm_AEC-15	1	0	1	0	1	1	1	2	0	0	0	open	0	0	0	1	1	0	0	0	0	663	752.127	5.32805	68.1886	0.33	-0.4	PA2.2
316	Farm_AEC-08	1	0	1	0	1	1	1	3	1	0	1	open	0	0	0	0	1	0	1	0	0	506	532.526	4.77717	28.2796	-0.25	-0.27	PA2.2
317	Farm_AEC-08	1	0	1	0	1	1	1	3	1	0	1	open	0	0	0	0	1	0	1	0	0	471	565.721	3.69477	8.74106	-0.25	-0.27	PA2.2
318	Farm_AEC-08	1	0	1	0	1	1	1	3	1	0	1	open	0	0	0	0	1	0	1	0	0	624	683.698	4.85803	39.4341	-0.25	-0.27	PA2.2
319	Farm_AEC-09	1	0	1	0	1	1	1	5	0	0	0	open	0	0	0	1	1	0	0	0	0	740	863.983	5.04841	44.3767	1.05	-0.19	PA2.2
320	Farm_AEC-09	1	0	1	0	1	1	1	5	0	0	0	open	0	0	0	1	1	0	0	0	0	593	693.649	4.41647	20.9841	1.05	-0.19	PA2.2
321	Farm_AEC-09	1	0	1	0	1	1	1	5	0	0	0	open	0	0	0	1	1	0	0	0	0	425	501.515	4.05763	18.8854	1.05	-0.19	PA2.2
322	Farm_AEC-09	1	0	1	0	1	1	1	5	0	0	0	open	0	0	0	1	1	0	0	0	0	544	618.506	4.40713	22.7553	1.05	-0.19	PA2.2
323	Farm_AEC-09	1	0	1	0	1	1	1	5	0	0	0	open	0	0	0	1	1	0	0	0	0	757	870.11	5.05331	43.6438	1.05	-0.19	PA2.2
324	Farm_AEC-09	1	0	1	0	1	1	1	5	0	0	0	open	0	0	0	1	1	0	0	0	0	516	548.043	4.77467	36.9394	1.05	-0.19	PA2.2
325	Farm_AEC-09	1	0	1	0	1	1	1	5	0	0	0	open	0	0	0	1	1	0	0	0	0	807	1014.48	5.22963	54.281	1.05	-0.19	PA2.2
326	Farm_AEC-09	1	0	1	0	1	1	1	5	0	0	0	open	0	0	0	1	1	0	0	0	0	775	901.437	4.79404	25.4755	1.05	-0.19	PA2.2
327	Farm_AEC-09	1	0	1	0	1	1	1	5	0	0	0	open	0	0	0	1	1	0	0	0	0	338	356.529	4.12888	19.1653	1.05	-0.19	PA2.2
328	Farm_AEC-02	0	0	1	0	1	1	1	3	0	0	0	open	0	0	0	1	1	0	0	0	0	631	826.267	4.57528	33.9176	-1.08	-2.69	PA2.2
329	Farm_AEC-02	0	0	1	0	1	1	1	3	0	0	0	open	0	0	0	1	1	0	0	0	0	591	814.229	4.63386	34.1478	-1.08	-2.69	PA2.2
330	Farm_AEC-02	0	0	1	0	1	1	1	3	0	0	0	open	0	0	0	1	1	0	0	0	0	554	703.432	3.91253	12.0865	-1.08	-2.69	PA2.2
331	Farm_AEC-02	0	0	1	0	1	1	1	3	0	0	0	open	0	0	0	1	1	0	0	0	0	556	759	4.69769	51.1028	-1.08	-2.69	PA2.2
332	Farm_AEC-02	0	0	1	0	1	1	1	3	0	0	0	open	0	0	0	1	1	0	0	0	0	602	781.033	4.27373	18.7156	-1.08	-2.69	PA2.2
333	Farm_AEK-10	0	1	0	1	1	0	0	7	1	0	0	Enclosed	1	0	1	1	0	1	0	0	1	243	247.5	4.72089	64.4735	0.17	1.11	PA2.2
334	Farm_AEK-03	0	1	0	0	0	0	1	5	1	0	1	open	0	0	1	0	1	1	1	0	1	288	311.882	4.4799	38.3072	0.35	1.06	PA2.2
335	Farm_AEK-03	0	1	0	0	0	0	1	5	1	0	1	open	0	0	1	0	1	1	1	0	1	188	189.667	4.44034	49.9048	0.35	1.06	PA2.2
336	Farm_AEK-03	0	1	0	0	0	0	1	5	1	0	1	open	0	0	1	0	1	1	1	0	1	199	199.857	4.60914	63.2685	0.35	1.06	PA2.2
337	Farm_AEK-03	0	1	0	0	0	0	1	5	1	0	1	open	0	0	1	0	1	1	1	0	1	473	532.304	4.86581	51.567	0.35	1.06	PA2.2
338	Farm_AEK-03	0	1	0	0	0	0	1	5	1	0	1	open	0	0	1	0	1	1	1	0	1	146	149	4.03002	25.5012	0.35	1.06	PA2.2
339	Farm_AEK-03	0	1	0	0	0	0	1	5	1	0	1	open	0	0	1	0	1	1	1	0	1	173	175.143	4.2594	36.6673	0.35	1.06	PA2.2
340	Farm_AEK-03	0	1	0	0	0	0	1	5	1	0	1	open	0	0	1	0	1	1	1	0	1	550	636.842	5.17708	80.9217	0.35	1.06	PA2.2
341	Farm_AEK-04	1	0	1	0	1	1	1	2	1	0	1	open	0	0	0	1	1	1	1	0	1	579	802.61	4.1776	15.37	-0.24	-0.34	PA2.2
342	Farm_AEK-04	1	0	1	0	1	1	1	2	1	0	1	open	0	0	0	1	1	1	1	0	1	187	187.333	4.21689	32.1259	-0.24	-0.34	PA2.2
343	Farm_AEK-04	1	0	1	0	1	1	1	2	1	0	1	open	0	0	0	1	1	1	1	0	1	716	825.397	4.87197	37.8804	-0.24	-0.34	PA2.2
344	Farm_AEK-04	1	0	1	0	1	1	1	2	1	0	1	open	0	0	0	1	1	1	1	0	1	669	845.308	4.6234	30.2678	-0.24	-0.34	PA2.2
345	Farm_AEK-05	1	1	1	0	1	1	1	3	1	0	1	open	0	0	0	1	1	1	1	0	1	159	161.5	3.58968	12.4972	-1.08	-2.69	PA2.2
346	Farm_AEK-05	1	1	1	0	1	1	1	3	1	0	1	open	0	0	0	1	1	1	1	0	1	806	962.693	5.2627	58.2652	-1.08	-2.69	PA2.2
347	Farm_AEK-06	0	1	0	1	0	0	0	6	1	1	1	Enclosed	1	0	1	1	1	1	1	1	1	163	164.25	3.93723	21.7534	0.1	1.01	PA2.2
348	Farm_AEK-06	0	1	0	1	0	0	0	6	1	1	1	Enclosed	1	0	1	1	1	1	1	1	1	128	128.167	3.76924	19.0437	0.1	1.01	PA2.2
349	Farm_AEK-08	0	0	0	1	0	0	0	2	1	1	1	Enclosed	1	0	1	0	1	1	1	0	1	157	162.25	4.15379	33.0421	0.12	1.06	PA2.2
350	Farm_AEK-08	0	0	0	1	0	0	0	2	1	1	1	Enclosed	1	0	1	0	1	1	1	0	1	208	210.5	4.55258	54.3056	0.12	1.06	PA2.2
351	Farm_AEK-08	0	0	0	1	0	0	0	2	1	1	1	Enclosed	1	0	1	0	1	1	1	0	1	215	220.6	4.3314	30.0845	0.12	1.06	PA2.2
352	Farm_AEK-08	0	0	0	1	0	0	0	2	1	1	1	Enclosed	1	0	1	0	1	1	1	0	1	220	223.6	4.45458	43.2981	0.12	1.06	PA2.2
353	Farm_AECK-01	1	1	1	0	1	1	1	2	0	0	0	open	0	0	0	0	1	0	0	0	0.5	131	155.474	3.21159	11.6901	-1.03	-2.67	PA2.2
354	Farm_AECK-01	1	1	1	0	1	1	1	2	0	0	0	open	0	0	0	0	1	0	0	0	0.5	488	536.243	4.90018	58.311	-1.03	-2.67	PA2.2
355	Farm_AECK-01	1	1	1	0	1	1	1	2	0	0	0	open	0	0	0	0	1	0	0	0	0.5	317	386.375	4.15647	28.6176	-1.03	-2.67	PA2.2
356	Farm_AECK-03	1	1	1	0	1	1	1	3	0	0	0	open	0	0	0	1	1	0	0	0	0.5	337	379.457	4.21287	25.0355	-1.18	-2.28	PA2.2
357	Farm_AECK-03	1	1	1	0	1	1	1	3	0	0	0	open	0	0	0	1	1	0	0	0	0.5	437	520.264	3.5959	9.34356	-1.18	-2.28	PA2.2
358	Farm_AECK-03	1	1	1	0	1	1	1	3	0	0	0	open	0	0	0	1	1	0	0	0	0.5	540	594.632	4.87425	52.2281	-1.18	-2.28	PA2.2
359	Farm_AECK-04	1	0	1	0	1	1	1	4	0	0	1	open	0	0	0	0	1	1	1	0	0.5	651	844.06	4.62335	26.6244	-0.23	-0.34	PA2.2
360	Farm_AECK-20	0	1	0	1	0	0	0	3	1	1	1	Enclosed	1	0	1	1	1	0	1	1	0.5	582	685.966	4.80055	44.1963	0.2	0.83	PA2.3
361	Farm_AECK-21	0	1	0	1	0	0	0	5	1	1	1	Enclosed	1	0	1	1	1	1	1	1	0.5	481	604.309	4.35715	31.6551	0.01	0.84	PA2.3
362	Farm_AECK-21	0	1	0	1	0	0	0	5	1	1	1	Enclosed	1	0	1	1	1	1	1	1	0.5	551	708.989	4.34414	22.494	0.01	0.84	PA2.3
363	Farm_AECK-30	0	0	0	1	0	1	0	10	1	0	1	Caged	0	0	1	0	1	0	1	1	0.5	422	510.393	3.80823	12.4406	1.57	-0.69	PA2.3
364	Farm_AECK-17	0	1	0	1	0	0	0	10	1	1	1	Enclosed	1	0	1	0	1	1	1	1	0.5	467	585.099	4.48342	28.7675	-0.23	0.41	PA2.3
365	Farm_AECK-17	0	1	0	1	0	0	0	10	1	1	1	Enclosed	1	0	1	0	1	0	1	1	0.5	751	893.5	5.06768	47.8645	-0.23	0.41	PA2.3
366	Farm_AECK-17	0	1	0	1	0	0	0	10	1	1	1	Enclosed	1	0	1	0	1	1	1	1	0.5	541	646.174	4.69161	29.9537	-0.23	0.41	PA2.3
367	Farm_AECK-17	0	1	0	1	0	0	0	10	1	1	1	Enclosed	1	0	1	0	1	1	1	1	0.5	468	613.562	4.57127	44.4178	-0.23	0.41	PA2.3
368	Farm_AECK-17	0	1	0	1	0	0	0	10	1	1	1	Enclosed	1	0	1	0	1	1	1	1	0.5	549	624.362	5.00154	55.9624	-0.23	0.41	PA2.3
369	Farm_AECK-17	0	1	0	1	0	0	0	10	1	1	1	Enclosed	1	0	1	0	1	0	1	1	0.5	871	992.137	5.5452	105.231	-0.23	0.41	PA2.3
370	Farm_AECK-17	0	1	0	1	0	0	0	10	1	1	1	Enclosed	1	0	1	0	1	0	1	1	0.5	817	1020.4	5.39776	85.2069	-0.23	0.41	PA2.3
371	Farm_AECK-17	0	1	0	1	0	0	0	10	1	1	1	Enclosed	1	0	1	0	1	0	1	1	0.5	791	944.788	5.58227	131.118	-0.23	0.41	PA2.3
372	Farm_AECK-17	0	1	0	1	0	0	0	10	1	1	1	Enclosed	1	0	1	0	1	0	1	1	0.5	758	928.625	5.44004	112.04	-0.23	0.41	PA2.3
373	Farm_AECK-19	0	0	0	1	0	0	0	3	1	0	1	Enclosed	1	0	1	0	1	1	1	1	0.5	546	605.413	4.84757	45.0965	0.16	0.79	PA2.3
374	Farm_AECK-19	0	0	0	1	0	0	0	3	1	0	1	Enclosed	1	0	1	0	1	1	1	1	0.5	725	875.119	5.16933	70.1434	0.16	0.79	PA2.3
375	Farm_AECK-20	0	1	0	1	0	0	0	3	1	1	1	Enclosed	1	0	1	1	1	1	1	1	0.5	583	681.315	4.83549	45.6619	0.2	0.83	PA2.3
376	Farm_AECK-20	0	1	0	1	0	0	0	3	1	1	1	Enclosed	1	0	1	1	1	0	1	1	0.5	471	555.086	4.73334	50.6434	0.2	0.83	PA2.3
377	Farm_AECK-20	0	1	0	1	0	0	0	3	1	1	1	Enclosed	1	0	1	1	1	1	1	1	0.5	493	600.639	4.41837	25.1019	0.2	0.83	PA2.3
378	Farm_AECK-20	0	1	0	1	0	0	0	3	1	1	1	Enclosed	1	0	1	1	1	1	1	1	0.5	530	619.795	4.84625	35.7259	0.2	0.83	PA2.3
379	Farm_AECK-20	0	1	0	1	0	0	0	3	1	1	1	Enclosed	1	0	1	1	1	1	1	1	0.5	396	477.148	4.26821	33.8198	0.2	0.83	PA2.3
380	Farm_AECK-20	0	1	0	1	0	0	0	3	1	1	1	Enclosed	1	0	1	1	1	1	1	1	0.5	518	577.417	4.7587	34.812	0.2	0.83	PA2.3
381	Farm_AECK-20	0	1	0	1	0	0	0	3	1	1	1	Enclosed	1	0	1	1	1	0	1	1	0.5	501	569.06	4.8791	59.5019	0.2	0.83	PA2.3
382	Farm_AECK-20	0	1	0	1	0	0	0	3	1	1	1	Enclosed	1	0	1	1	1	0	1	1	0.5	415	472.148	4.5002	42.1093	0.2	0.83	PA2.3
383	Farm_AECK-20	0	1	0	1	0	0	0	3	1	1	1	Enclosed	1	0	1	1	1	0	1	1	0.5	389	449.382	4.13803	25.1522	0.2	0.83	PA2.3
384	Farm_AECK-21	0	1	0	1	0	0	0	5	1	1	1	Enclosed	1	0	1	1	1	0	1	1	0.5	752	907.387	5.45143	103.057	0.01	0.84	PA2.3
385	Farm_AECK-21	0	1	0	1	0	0	0	5	1	1	1	Enclosed	1	0	1	1	1	1	1	1	0.5	399	430.92	4.69244	48.9892	0.01	0.84	PA2.3
386	Farm_AECK-21	0	1	0	1	0	0	0	5	1	1	1	Enclosed	1	0	1	1	1	1	1	1	0.5	478	570.014	4.66684	49.0862	0.01	0.84	PA2.3
387	Farm_AECK-21	0	1	0	1	0	0	0	5	1	1	1	Enclosed	1	0	1	1	1	0	1	1	0.5	678	795.091	5.10337	69.5446	0.01	0.84	PA2.3
388	Farm_AECK-21	0	1	0	1	0	0	0	5	1	1	1	Enclosed	1	0	1	1	1	0	1	1	0.5	789	879.854	5.54441	108.057	0.01	0.84	PA2.3
389	Farm_AECK-21	0	1	0	1	0	0	0	5	1	1	1	Enclosed	1	0	1	1	1	0	1	1	0.5	669	813.385	5.23137	85.8868	0.01	0.84	PA2.3
390	Farm_AECK-21	0	1	0	1	0	0	0	5	1	1	1	Enclosed	1	0	1	1	1	0	1	1	0.5	711	886.223	5.33459	88.8706	0.01	0.84	PA2.3
391	Farm_AECK-10	0	1	0	1	0	0	0	5	1	1	1	Enclosed	1	0	1	0	1	1	1	0	0.5	445	536.714	4.49913	32.0798	0.15	0.85	PA2.3
392	Farm_AECK-10	0	1	0	1	0	0	0	5	1	1	1	Enclosed	1	0	1	0	1	1	1	0	0.5	519	678.013	4.50525	32.4925	0.15	0.85	PA2.3
393	Farm_AECK-10	0	1	0	1	0	0	0	5	1	1	1	Enclosed	1	0	1	0	1	1	1	0	0.5	668	825.593	5.07273	67.4703	0.15	0.85	PA2.3
394	Farm_AECK-10	0	1	0	1	0	0	0	5	1	1	1	Enclosed	1	0	1	0	1	1	1	0	0.5	724	947.2	5.31173	94.4912	0.15	0.85	PA2.3
395	Farm_AECK-10	0	1	0	1	0	0	0	5	1	1	1	Enclosed	1	0	1	0	1	0	1	0	0.5	771	936	5.38255	98.7578	0.15	0.85	PA2.3
396	Farm_AECK-11	0	1	0	1	0	0	0	5	1	1	1	Enclosed	1	0	1	0	1	1	1	1	0.5	717	811.722	5.38413	109.152	0.16	1.11	PA2.3
397	Farm_AECK-08	0	1	0	1	0	0	0	10	1	1	1	Enclosed	1	0	1	0	1	1	1	0	0.5	707	945.333	4.88153	44.2834	0.14	0.9	PA2.3
398	Farm_AECK-08	0	0	0	1	0	0	0	10	1	1	1	Enclosed	1	0	1	0	1	0	1	0	0.5	713	848.007	5.06078	60.4411	0.14	0.9	PA2.3
399	Farm_AECK-08	0	0	0	1	0	0	0	10	1	1	1	Enclosed	1	0	1	0	1	0	1	0	0.5	729	1000.94	4.93857	45.3699	0.14	0.9	PA2.3
400	Farm_AECK-09	0	1	0	1	0	0	0	7	1	1	1	Enclosed	1	0	1	0	1	1	1	0	0.5	639	834.311	5.05883	65.4197	0.13	0.9	PA2.3
401	Farm_AECK-09	0	0	0	1	0	0	0	7	1	1	1	Enclosed	1	0	1	0	1	0	1	0	0.5	592	727.843	4.87202	45.4108	0.13	0.9	PA2.3
402	Farm_AECK-09	0	1	0	1	0	0	0	7	1	1	1	Enclosed	1	0	1	0	1	1	1	0	0.5	586	781.468	4.95101	64.9512	0.13	0.9	PA2.3
403	Farm_AECK-09	0	1	0	1	0	0	0	7	1	1	1	Enclosed	1	0	1	0	1	1	1	0	0.5	366	418.961	4.22554	24.9691	0.13	0.9	PA2.3
404	Farm_AECK-09	0	1	0	1	0	0	0	7	1	1	1	Enclosed	1	0	1	0	1	1	1	0	0.5	545	657.51	4.65831	46.2443	0.13	0.9	PA2.3
405	Farm_AECK-09	0	0	0	1	0	0	0	7	1	1	1	Enclosed	1	0	1	0	1	0	1	0	0.5	848	1026.47	5.46565	99.6911	0.13	0.9	PA2.3
406	Farm_AECK-09	0	0	0	1	0	0	0	7	1	1	1	Enclosed	1	0	1	0	1	0	1	0	0.5	770	940.085	5.20089	63.599	0.13	0.9	PA2.3
407	Farm_AEK-01	0	0	0	0	0	0	1	5	0	1	1	Enclosed	1	0	1	1	1	1	1	0	1	633	770.963	5.18719	77.5991	0.18	1.45	PA2.3
408	Farm_AEK-01	0	0	0	0	0	0	1	5	0	1	1	Enclosed	1	0	1	1	1	1	1	0	1	452	529.918	4.37954	24.3065	0.18	1.45	PA2.3
409	Farm_AEK-01	0	0	0	0	0	0	1	5	0	1	1	Enclosed	1	0	1	1	1	1	1	0	1	596	700.318	4.99699	59.1585	0.18	1.45	PA2.3
410	Farm_AEK-01	0	0	0	0	0	0	1	5	0	1	1	Enclosed	1	0	1	1	1	1	1	0	1	737	864.162	4.83821	30.0002	0.18	1.45	PA2.3
411	Farm_AEK-01	0	0	0	0	0	0	1	5	0	1	1	Enclosed	1	0	1	1	1	1	1	0	1	596	702.019	4.83098	52.6554	0.18	1.45	PA2.3
412	Farm_AEK-01	0	0	0	0	0	0	1	5	0	1	1	Enclosed	1	0	1	1	1	1	1	0	1	415	503.2	3.88315	12.8289	0.18	1.45	PA2.3
413	Farm_AEK-01	0	0	0	0	0	0	1	5	0	1	1	Enclosed	1	0	1	1	1	1	1	0	1	415	509.517	4.04299	17.8672	0.18	1.45	PA2.3
414	Farm_AEK-01	0	0	0	0	0	0	1	5	0	1	1	Enclosed	1	0	1	1	1	1	1	0	1	658	775.303	5.05968	57.0119	0.18	1.45	PA2.3
415	Farm_AEK-01	0	0	0	0	0	0	1	5	0	1	1	Enclosed	1	0	1	1	1	1	1	0	1	444	496.56	4.75037	47.4929	0.18	1.45	PA2.3

## Sheet: train3 df
Column1	Farm_uni_ID	Routine_vaccine	culled	w_des	Household_waste	Antibiotic_admin	Supplement	Isolation	npeopl_contact	workers_exp_oa	visitors_inside	other_pa	Type_farm	Unit_traffic	ventilation	water_supply	feed_stored	dogs	Breed_strain	Ruminants	OtherBirds	N_breed	Observed	Chao1	Shan0n	InvSimpson	N_GPC_cent	E_GPS_cent	PA2
1	Farm_AEC-05	1	0	1	0	1	0	1	2	1	0	1	open	0	0	0	1	0	0	1	0	0	729	874.805	4.81694	22.3477	-0.14	-0.29	PA2.1
2	Farm_AEC-05	1	0	1	0	1	0	1	2	1	0	1	open	0	0	0	1	0	0	1	0	0	652	725.129	5.19491	49.6029	-0.14	-0.29	PA2.1
3	Farm_AEC-05	1	0	1	0	1	0	1	2	1	0	1	open	0	0	0	1	0	0	1	0	0	428	461.176	4.94509	57.9876	-0.14	-0.29	PA2.1
4	Farm_AEC-05	1	0	1	0	1	0	1	2	1	0	1	open	0	0	0	1	0	0	1	0	0	803	916.789	5.51398	102.392	-0.14	-0.29	PA2.1
5	Farm_AEC-05	1	0	1	0	1	0	1	2	1	0	1	open	0	0	0	1	0	0	1	0	0	670	760.062	5.31023	72.1424	-0.14	-0.29	PA2.1
6	Farm_AEC-07	1	0	1	0	1	0	1	3	1	0	1	open	0	0	0	1	1	0	1	1	0	572	648.741	4.48131	12.4653	-0.43	-0.06	PA2.1
7	Farm_AECK-11	0	1	0	1	0	0	0	5	1	1	1	Enclosed	1	0	1	0	1	1	1	1	0.5	764	932.385	5.22693	60.1526	0.16	1.11	PA2.1
8	Farm_AECK-11	0	1	0	1	0	0	0	5	1	1	1	Enclosed	1	0	1	0	1	0	1	1	0.5	768	998.212	5.22274	64.7521	0.16	1.11	PA2.1
9	Farm_AECK-11	0	1	0	1	0	0	0	5	1	1	1	Enclosed	1	0	1	0	1	0	1	1	0.5	542	681.466	3.82177	11.524	0.16	1.11	PA2.1
10	Farm_AECK-01	1	1	1	0	1	1	1	2	0	0	0	open	0	0	0	0	1	0	0	0	0.5	917	1174.55	5.42398	78.9368	-1.03	-2.67	PA2.1
11	Farm_AECK-02	1	1	1	0	1	1	1	2	0	0	0	open	0	0	0	0	1	0	0	0	0.5	629	863.297	4.60738	32.5085	-1.03	-2.67	PA2.1
12	Farm_AECK-02	1	1	1	0	1	1	1	2	0	0	0	open	0	0	0	0	1	0	0	0	0.5	821	1099.16	5.29603	77.788	-1.03	-2.67	PA2.1
13	Farm_AECK-04	1	0	1	0	1	1	1	4	0	0	1	open	0	0	0	0	1	1	1	0	0.5	502	602.649	4.13763	17.3508	-0.23	-0.34	PA2.1
14	Farm_AEK-10	0	1	0	1	1	0	0	7	1	0	0	Enclosed	1	0	1	1	0	1	0	0	1	396	472.684	4.21634	20.5937	0.17	1.11	PA2.1
15	Farm_AEK-10	0	1	0	1	1	0	0	7	1	0	0	Enclosed	1	0	1	1	0	1	0	0	1	302	339.5	3.95053	17.22	0.17	1.11	PA2.1
16	Farm_AEK-05	1	1	1	0	1	1	1	3	1	0	1	open	0	0	0	1	1	1	1	0	1	765	1031.88	4.59198	21.5623	-1.08	-2.69	PA2.1
17	Farm_AEK-05	1	1	1	0	1	1	1	3	1	0	1	open	0	0	0	1	1	1	1	0	1	569	740.228	4.15401	18.5196	-1.08	-2.69	PA2.1
18	Farm_AEK-05	1	1	1	0	1	1	1	3	1	0	1	open	0	0	0	1	1	1	1	0	1	651	748.129	5.15215	55.6799	-1.08	-2.69	PA2.1
19	Farm_AEK-05	1	1	1	0	1	1	1	3	1	0	1	open	0	0	0	1	1	1	1	0	1	779	986.321	5.22507	70.3767	-1.08	-2.69	PA2.1
20	Farm_AEK-07	0	1	0	1	0	0	0	10	1	1	1	Enclosed	1	0	1	1	1	1	1	1	1	526	667	4.43009	26.5442	0.22	0.9	PA2.1
21	Farm_AEK-07	0	1	0	1	0	0	0	10	1	1	1	Enclosed	1	0	1	1	1	1	1	1	1	504	632.026	4.48514	29.2748	0.22	0.9	PA2.1
22	Farm_AEK-07	0	1	0	1	0	0	0	10	1	1	1	Enclosed	1	0	1	1	1	1	1	1	1	510	633.224	4.53644	32.3801	0.22	0.9	PA2.1
23	Farm_AEK-07	0	1	0	1	0	0	0	10	1	1	1	Enclosed	1	0	1	1	1	1	1	1	1	422	505.264	4.15476	22.4771	0.22	0.9	PA2.1
24	Farm_AEK-07	0	1	0	1	0	0	0	10	1	1	1	Enclosed	1	0	1	1	1	1	1	1	1	473	586.017	4.45895	26.0979	0.22	0.9	PA2.1
25	Farm_AEK-08	0	0	0	1	0	0	0	2	1	1	1	Enclosed	1	0	1	0	1	1	1	0	1	624	764	4.80899	30.1948	0.12	1.06	PA2.1
26	Farm_AEK-08	0	0	0	1	0	0	0	2	1	1	1	Enclosed	1	0	1	0	1	1	1	0	1	617	727.846	4.96149	51.9398	0.12	1.06	PA2.1
27	Farm_AEK-08	0	0	0	1	0	0	0	2	1	1	1	Enclosed	1	0	1	0	1	1	1	0	1	715	878.115	4.97307	47.9258	0.12	1.06	PA2.1
28	Farm_AEK-08	0	0	0	1	0	0	0	2	1	1	1	Enclosed	1	0	1	0	1	1	1	0	1	658	833.703	4.7921	46.0335	0.12	1.06	PA2.1
29	Farm_AEK-09	0	1	0	1	0	0	0	3	1	0	1	Enclosed	1	0	1	1	0	1	1	0	1	564	731.035	4.33319	13.5128	0.2	1.11	PA2.1
30	Farm_AEK-09	0	1	0	1	0	0	0	3	1	0	1	Enclosed	1	0	1	1	0	1	1	0	1	642	804.561	4.59022	26.4683	0.2	1.11	PA2.1
31	Farm_AEK-09	0	1	0	1	0	0	0	3	1	0	1	Enclosed	1	0	1	1	0	1	1	0	1	510	608.348	4.69046	41.5995	0.2	1.11	PA2.1
32	Farm_AEK-09	0	1	0	1	0	0	0	3	1	0	1	Enclosed	1	0	1	1	0	1	1	0	1	825	942.72	5.39498	90.7358	0.2	1.11	PA2.1
33	Farm_AEK-09	0	1	0	1	0	0	0	3	1	0	1	Enclosed	1	0	1	1	0	1	1	0	1	758	927.122	5.10509	54.512	0.2	1.11	PA2.1
34	Farm_AEK-09	0	1	0	1	0	0	0	3	1	0	1	Enclosed	1	0	1	1	0	1	1	0	1	581	733.319	4.5482	31.5533	0.2	1.11	PA2.1
35	Farm_AEK-09	0	1	0	1	0	0	0	3	1	0	1	Enclosed	1	0	1	1	0	1	1	0	1	626	839.009	4.39191	25.2164	0.2	1.11	PA2.1
36	Farm_AEK-09	0	1	0	1	0	0	0	3	1	0	1	Enclosed	1	0	1	1	0	1	1	0	1	709	930.027	4.78406	39.3974	0.2	1.11	PA2.1
37	Farm_AEC-05	1	0	1	0	1	0	1	2	1	0	1	open	0	0	0	1	0	0	1	0	0	237	238	4.62645	51.3525	-0.14	-0.29	PA2.1
38	Farm_AEC-05	1	0	1	0	1	0	1	2	1	0	1	open	0	0	0	1	0	0	1	0	0	276	285.562	4.40512	32.2201	-0.14	-0.29	PA2.1
39	Farm_AEC-05	1	0	1	0	1	0	1	2	1	0	1	open	0	0	0	1	0	0	1	0	0	251	253.625	4.56586	45.9098	-0.14	-0.29	PA2.1
40	Farm_AECK-14	0	1	0	0	0	0	0	1	0	0	0	Enclosed	0	1	1	1	0	1	0	0	0.5	497	602.846	4.40983	25.993	0.24	0.93	PA2.1
41	Farm_AECK-14	0	1	0	0	0	0	0	1	0	0	0	Enclosed	0	1	1	1	0	0	0	0	0.5	474	538.68	4.15965	17.0567	0.24	0.93	PA2.1
42	Farm_AECK-14	0	1	0	0	0	0	0	1	0	0	0	Enclosed	0	1	1	1	0	1	0	0	0.5	550	664.767	4.55292	27.6216	0.24	0.93	PA2.1
43	Farm_AECK-14	0	1	0	0	0	0	0	1	0	0	0	Enclosed	0	1	1	1	0	1	0	0	0.5	341	368.02	4.08601	18.5461	0.24	0.93	PA2.1
44	Farm_AECK-14	0	1	0	0	0	0	0	1	0	0	0	Enclosed	0	1	1	1	0	1	0	0	0.5	502	639.042	4.50652	33.5957	0.24	0.93	PA2.1
45	Farm_AECK-14	0	1	0	0	0	0	0	1	0	0	0	Enclosed	0	1	1	1	0	1	0	0	0.5	580	713.036	4.70856	42.5477	0.24	0.93	PA2.1
46	Farm_AECK-14	0	1	0	0	0	0	0	1	0	0	0	Enclosed	0	1	1	1	0	0	0	0	0.5	522	685.943	4.33247	22.0682	0.24	0.93	PA2.1
47	Farm_AECK-14	0	1	0	0	0	0	0	1	0	0	0	Enclosed	0	1	1	1	0	0	0	0	0.5	472	579.581	4.29371	23.8573	0.24	0.93	PA2.1
48	Farm_AECK-14	0	1	0	0	0	0	0	1	0	0	0	Enclosed	0	1	1	1	0	0	0	0	0.5	467	559.324	4.07923	17.2098	0.24	0.93	PA2.1
49	Farm_AECK-14	0	1	0	0	0	0	0	1	0	0	0	Enclosed	0	1	1	1	0	0	0	0	0.5	364	422.909	3.98821	17.5866	0.24	0.93	PA2.1
50	Farm_AECK-15	0	1	0	0	0	0	0	1	0	0	0	Enclosed	0	1	1	1	0	1	0	0	0.5	448	534.418	4.28968	21.0068	0.45	1.06	PA2.1
51	Farm_AECK-15	0	1	0	0	0	0	0	1	0	0	0	Enclosed	0	1	1	1	0	0	0	0	0.5	643	772.441	5.05917	59.3061	0.45	1.06	PA2.1
52	Farm_AECK-15	0	1	0	0	0	0	0	1	0	0	0	Enclosed	0	1	1	1	0	1	0	0	0.5	343	379.273	4.10445	20.1451	0.45	1.06	PA2.1
53	Farm_AECK-15	0	1	0	0	0	0	0	1	0	0	0	Enclosed	0	1	1	1	0	1	0	0	0.5	342	393.773	3.91848	13.8917	0.45	1.06	PA2.1
54	Farm_AECK-15	0	1	0	0	0	0	0	1	0	0	0	Enclosed	0	1	1	1	0	1	0	0	0.5	369	415.49	4.24968	22.7335	0.45	1.06	PA2.1
55	Farm_AECK-15	0	1	0	0	0	0	0	1	0	0	0	Enclosed	0	1	1	1	0	1	0	0	0.5	401	470.278	3.99839	16.8323	0.45	1.06	PA2.1
56	Farm_AECK-15	0	1	0	0	0	0	0	1	0	0	0	Enclosed	0	1	1	1	0	0	0	0	0.5	392	460.936	4.29306	26.7391	0.45	1.06	PA2.1
57	Farm_AECK-15	0	1	0	0	0	0	0	1	0	0	0	Enclosed	0	1	1	1	0	0	0	0	0.5	458	592.2	4.16529	17.7808	0.45	1.06	PA2.1
58	Farm_AECK-15	0	1	0	0	0	0	0	1	0	0	0	Enclosed	0	1	1	1	0	0	0	0	0.5	381	486.122	4.12444	28.876	0.45	1.06	PA2.1
59	Farm_AECK-15	0	1	0	0	0	0	0	1	0	0	0	Enclosed	0	1	1	1	0	0	0	0	0.5	429	461	4.35253	26.2257	0.45	1.06	PA2.1
60	Farm_AECK-16	0	1	0	1	0	0	0	14	1	1	1	Enclosed	1	0	1	0	1	1	1	1	0.5	635	766.154	4.8779	45.4677	0.18	0.91	PA2.1
61	Farm_AECK-16	0	1	0	1	0	0	0	14	1	1	1	Enclosed	1	0	1	0	1	0	1	1	0.5	268	290.545	4.11792	17.7595	0.18	0.91	PA2.1
62	Farm_AECK-16	0	1	0	1	0	0	0	14	1	1	1	Enclosed	1	0	1	0	1	1	1	1	0.5	585	741.935	5.03602	70.9106	0.18	0.91	PA2.1
63	Farm_AECK-16	0	1	0	1	0	0	0	14	1	1	1	Enclosed	1	0	1	0	1	1	1	1	0.5	497	603.164	4.53114	28.6301	0.18	0.91	PA2.1
64	Farm_AECK-16	0	1	0	1	0	0	0	14	1	1	1	Enclosed	1	0	1	0	1	1	1	1	0.5	606	702.459	4.41223	18.1643	0.18	0.91	PA2.1
65	Farm_AECK-16	0	1	0	1	0	0	0	14	1	1	1	Enclosed	1	0	1	0	1	1	1	1	0.5	655	794.159	5.19744	80.7188	0.18	0.91	PA2.1
66	Farm_AECK-16	0	1	0	1	0	0	0	14	1	1	1	Enclosed	1	0	1	0	1	0	1	1	0.5	628	726.876	4.90395	42.4581	0.18	0.91	PA2.1
67	Farm_AECK-16	0	1	0	1	0	0	0	14	1	1	1	Enclosed	1	0	1	0	1	0	1	1	0.5	641	804.857	4.82816	42.1575	0.18	0.91	PA2.1
68	Farm_AECK-16	0	1	0	1	0	0	0	14	1	1	1	Enclosed	1	0	1	0	1	0	1	1	0.5	502	581.151	4.76116	50.3226	0.18	0.91	PA2.1
69	Farm_AECK-16	0	1	0	1	0	0	0	14	1	1	1	Enclosed	1	0	1	0	1	0	1	1	0.5	680	780.241	5.07313	62.0263	0.18	0.91	PA2.1
70	Farm_AECK-18	0	1	0	1	0	0	0	15	1	1	1	Caged	1	0	1	0	1	1	1	1	0.5	474	532.679	4.66959	38.8616	0.11	1.06	PA2.1
71	Farm_AECK-18	0	1	0	1	0	0	0	15	1	1	1	Caged	1	0	1	0	1	0	1	1	0.5	448	516.667	4.167	14.4791	0.11	1.06	PA2.1
72	Farm_AECK-18	0	1	0	1	0	0	0	15	1	1	1	Caged	1	0	1	0	1	1	1	1	0.5	762	806.65	5.39296	62.2183	0.11	1.06	PA2.1
73	Farm_AECK-18	0	1	0	1	0	0	0	15	1	1	1	Caged	1	0	1	0	1	1	1	1	0.5	406	481.797	4.11829	19.336	0.11	1.06	PA2.1
74	Farm_AECK-18	0	1	0	1	0	0	0	15	1	1	1	Caged	1	0	1	0	1	1	1	1	0.5	447	564.72	3.98514	10.9101	0.11	1.06	PA2.1
75	Farm_AECK-18	0	1	0	1	0	0	0	15	1	1	1	Caged	1	0	1	0	1	0	1	1	0.5	456	573.159	4.05416	16.2532	0.11	1.06	PA2.1
76	Farm_AECK-18	0	1	0	1	0	0	0	15	1	1	1	Caged	1	0	1	0	1	0	1	1	0.5	404	484.25	3.65236	12.1885	0.11	1.06	PA2.1
77	Farm_AECK-18	0	1	0	1	0	0	0	15	1	1	1	Caged	1	0	1	0	1	0	1	1	0.5	364	428.8	3.61792	12.0462	0.11	1.06	PA2.1
78	Farm_AECK-18	0	1	0	1	0	0	0	15	1	1	1	Caged	1	0	1	0	1	0	1	1	0.5	430	493.161	4.43783	21.577	0.11	1.06	PA2.1
79	Farm_AECK-22	0	1	0	1	0	0	0	2	0	0	1	open	0	0	1	1	0	0	0	1	0.5	557	668.985	4.63143	31.91	0.43	1.03	PA2.1
80	Farm_AECK-22	0	1	0	1	0	0	0	2	0	0	1	open	0	0	1	1	0	1	0	1	0.5	607	733.879	4.74608	38.6065	0.43	1.03	PA2.1
81	Farm_AECK-22	0	1	0	1	0	0	0	2	0	0	1	open	0	0	1	1	0	1	0	1	0.5	650	802.475	4.7356	39.4754	0.43	1.03	PA2.1
82	Farm_AECK-22	0	1	0	1	0	0	0	2	0	0	1	open	0	0	1	1	0	1	0	1	0.5	718	939.053	5.02296	60.3636	0.43	1.03	PA2.1
83	Farm_AECK-22	0	1	0	1	0	0	0	2	0	0	1	open	0	0	1	1	0	0	0	1	0.5	644	779.519	4.78026	39.028	0.43	1.03	PA2.1
84	Farm_AECK-22	0	1	0	1	0	0	0	2	0	0	1	open	0	0	1	1	0	0	0	1	0.5	632	753.951	4.66695	28.2943	0.43	1.03	PA2.1
85	Farm_AECK-22	0	1	0	1	0	0	0	2	0	0	1	open	0	0	1	1	0	0	0	1	0.5	711	847.95	5.2423	66.2662	0.43	1.03	PA2.1
86	Farm_AEC-11	1	0	1	0	0	0	1	5	1	0	1	open	0	0	0	0	1	0	1	0	0	650	770.789	5.19692	59.9245	0.23	1.23	PA2.1
87	Farm_AEC-14	1	0	1	0	1	0	1	3	0	0	0	open	1	1	0	1	1	0	0	0	0	689	814.295	5.26818	79.4595	-1.91	-0.07	PA2.1
88	Farm_AECK-24	0	0	0	1	0	0	0	2	0	0	0	Enclosed	0	0	1	1	1	1	0	1	0.5	274	325.231	4.48618	49.3761	-2.11	-0.18	PA2.1
89	Farm_AECK-24	0	0	0	1	0	0	0	2	0	0	0	Enclosed	0	0	1	1	1	0	0	1	0.5	650	747.533	5.16073	62.496	-2.11	-0.18	PA2.1
90	Farm_AECK-24	0	0	0	1	0	0	0	2	0	0	0	Enclosed	0	0	1	1	1	1	0	1	0.5	616	675.455	4.96118	47.3934	-2.11	-0.18	PA2.1
91	Farm_AECK-24	0	0	0	1	0	0	0	2	0	0	0	Enclosed	0	0	1	1	1	1	0	1	0.5	574	626.5	5.25362	90.7459	-2.11	-0.18	PA2.1
92	Farm_AECK-24	0	0	0	1	0	0	0	2	0	0	0	Enclosed	0	0	1	1	1	1	0	1	0.5	530	588.263	5.1148	77.415	-2.11	-0.18	PA2.1
93	Farm_AECK-24	0	0	0	1	0	0	0	2	0	0	0	Enclosed	0	0	1	1	1	1	0	1	0.5	373	418.75	4.34172	28.3244	-2.11	-0.18	PA2.1
94	Farm_AECK-24	0	0	0	1	0	0	0	2	0	0	0	Enclosed	0	0	1	1	1	0	0	1	0.5	366	386.565	4.52421	35.0502	-2.11	-0.18	PA2.1
95	Farm_AECK-24	0	0	0	1	0	0	0	2	0	0	0	Enclosed	0	0	1	1	1	0	0	1	0.5	539	626.545	4.8789	51.6033	-2.11	-0.18	PA2.1
96	Farm_AECK-24	0	0	0	1	0	0	0	2	0	0	0	Enclosed	0	0	1	1	1	0	0	1	0.5	602	672.714	5.28166	86.2531	-2.11	-0.18	PA2.1
97	Farm_AECK-25	0	0	0	1	0	0	0	4	1	0	1	Caged	0	0	1	1	1	0	1	1	0.5	125	129	3.37301	14.4594	-1	-0.14	PA2.1
98	Farm_AECK-25	0	0	0	1	0	0	0	4	1	0	1	Caged	0	0	1	1	1	1	1	1	0.5	529	632.714	4.85631	56.9891	-1	-0.14	PA2.1
99	Farm_AECK-25	0	0	0	1	0	0	0	4	1	0	1	Caged	0	0	1	1	1	1	1	1	0.5	555	615.221	5.05114	65.9391	-1	-0.14	PA2.1
100	Farm_AECK-25	0	0	0	1	0	0	0	4	1	0	1	Caged	0	0	1	1	1	0	1	1	0.5	596	696.013	4.91733	48.7447	-1	-0.14	PA2.1
101	Farm_AECK-25	0	0	0	1	0	0	0	4	1	0	1	Caged	0	0	1	1	1	0	1	1	0.5	253	274	3.90681	17.759	-1	-0.14	PA2.1
102	Farm_AECK-26	0	1	0	1	0	0	0	8	0	0	0	open	0	0	1	1	0	1	0	0	0.5	585	655.04	5.15121	72.6447	-1.07	-0.09	PA2.1
103	Farm_AECK-26	0	1	0	1	0	0	0	8	0	0	0	open	0	0	1	1	0	0	0	0	0.5	431	484.115	3.88773	9.98869	-1.07	-0.09	PA2.1
104	Farm_AECK-26	0	1	0	1	0	0	0	8	0	0	0	open	0	0	1	1	0	1	0	0	0.5	359	418.032	4.23136	22.4393	-1.07	-0.09	PA2.1
105	Farm_AECK-26	0	1	0	1	0	0	0	8	0	0	0	open	0	0	1	1	0	1	0	0	0.5	406	489.72	4.02764	18.2127	-1.07	-0.09	PA2.1
106	Farm_AECK-26	0	1	0	1	0	0	0	8	0	0	0	open	0	0	1	1	0	1	0	0	0.5	447	496.524	4.96114	67.0094	-1.07	-0.09	PA2.1
107	Farm_AECK-26	0	1	0	1	0	0	0	8	0	0	0	open	0	0	1	1	0	0	0	0	0.5	488	554.642	4.22592	15.7868	-1.07	-0.09	PA2.1
108	Farm_AECK-26	0	1	0	1	0	0	0	8	0	0	0	open	0	0	1	1	0	0	0	0	0.5	606	714.673	3.98575	7.85847	-1.07	-0.09	PA2.1
109	Farm_AECK-26	0	1	0	1	0	0	0	8	0	0	0	open	0	0	1	1	0	0	0	0	0.5	620	710.495	4.57708	17.3708	-1.07	-0.09	PA2.1
110	Farm_AECK-27	1	0	1	0	0	0	1	2	1	0	1	open	0	1	1	0	0	1	0	0	0.5	475	525.893	4.90611	60.0836	1.68	-0.81	PA2.1
111	Farm_AECK-27	1	0	1	0	0	0	1	2	1	0	1	open	0	1	1	0	0	0	0	0	0.5	507	566.085	4.10903	9.39298	1.68	-0.81	PA2.1
112	Farm_AECK-27	1	0	1	0	0	0	1	2	1	0	1	open	0	1	1	0	0	1	0	0	0.5	419	478.375	4.62942	39.9025	1.68	-0.81	PA2.1
113	Farm_AECK-27	1	0	1	0	0	0	1	2	1	0	1	open	0	1	1	0	0	1	0	0	0.5	268	285.652	4.13989	23.7431	1.68	-0.81	PA2.1
114	Farm_AECK-27	1	0	1	0	0	0	1	2	1	0	1	open	0	1	1	0	0	1	0	0	0.5	501	567.048	4.73284	34.0957	1.68	-0.81	PA2.1
115	Farm_AECK-27	1	0	1	0	0	0	1	2	1	0	1	open	0	1	1	0	0	0	0	0	0.5	589	707.407	4.55447	22.0175	1.68	-0.81	PA2.1
116	Farm_AECK-27	1	0	1	0	0	0	1	2	1	0	1	open	0	1	1	0	0	0	0	0	0.5	625	722.808	5.32259	106.568	1.68	-0.81	PA2.1
117	Farm_AECK-27	1	0	1	0	0	0	1	2	1	0	1	open	0	1	1	0	0	0	0	0	0.5	467	519.818	4.4688	23.6876	1.68	-0.81	PA2.1
118	Farm_AECK-27	1	0	1	0	0	0	1	2	1	0	1	open	0	1	1	0	0	0	0	0	0.5	455	525.263	4.72977	47.2456	1.68	-0.81	PA2.1
119	Farm_AECK-28	0	0	0	1	0	0	0	8	1	0	1	Enclosed	0	0	1	1	1	1	1	0	0.5	474	528.016	4.68374	41.199	1.47	-0.62	PA2.1
120	Farm_AECK-28	0	0	0	1	0	0	0	8	1	0	1	Enclosed	0	0	1	1	1	1	1	0	0.5	526	580.923	4.98453	61.4639	1.47	-0.62	PA2.1
121	Farm_AECK-28	0	0	0	1	0	0	0	8	1	0	1	Enclosed	0	0	1	1	1	1	1	0	0.5	430	449.8	4.98446	73.5922	1.47	-0.62	PA2.1
122	Farm_AECK-28	0	0	0	1	0	0	0	8	1	0	1	Enclosed	0	0	1	1	1	1	1	0	0.5	615	715.879	4.87247	42.5268	1.47	-0.62	PA2.1
123	Farm_AECK-28	0	0	0	1	0	0	0	8	1	0	1	Enclosed	0	0	1	1	1	0	1	0	0.5	395	433.636	4.83384	50.5464	1.47	-0.62	PA2.1
124	Farm_AECK-28	0	0	0	1	0	0	0	8	1	0	1	Enclosed	0	0	1	1	1	0	1	0	0.5	328	347.5	4.29249	30.207	1.47	-0.62	PA2.1
125	Farm_AECK-28	0	0	0	1	0	0	0	8	1	0	1	Enclosed	0	0	1	1	1	0	1	0	0.5	457	518.949	4.40366	28.4991	1.47	-0.62	PA2.1
126	Farm_AECK-30	0	0	0	1	0	1	0	10	1	0	1	Caged	0	0	1	0	1	0	1	1	0.5	546	631.412	4.73324	39.5436	1.57	-0.69	PA2.1
127	Farm_AECK-10	0	1	0	1	0	0	0	5	1	1	1	Enclosed	1	0	1	0	1	0	1	0	0.5	585	682.5	4.79807	35.0304	0.15	0.85	PA2.1
128	Farm_AECK-11	0	1	0	1	0	0	0	5	1	1	1	Enclosed	1	0	1	0	1	1	1	1	0.5	679	785.5	5.22563	69.5831	0.16	1.11	PA2.1
129	Farm_AECK-11	0	1	0	1	0	0	0	5	1	1	1	Enclosed	1	0	1	0	1	0	1	1	0.5	677	836.065	4.60403	21.559	0.16	1.11	PA2.1
130	Farm_AECK-11	0	1	0	1	0	0	0	5	1	1	1	Enclosed	1	0	1	0	1	1	1	1	0.5	658	817.611	4.98852	54.8186	0.16	1.11	PA2.1
131	Farm_AECK-11	0	1	0	1	0	0	0	5	1	1	1	Enclosed	1	0	1	0	1	1	1	1	0.5	539	615.741	4.73527	33.4233	0.16	1.11	PA2.1
132	Farm_AECK-11	0	1	0	1	0	0	0	5	1	1	1	Enclosed	1	0	1	0	1	0	1	1	0.5	742	883.695	5.36871	87.4721	0.16	1.11	PA2.1
133	Farm_AECK-11	0	1	0	1	0	0	0	5	1	1	1	Enclosed	1	0	1	0	1	0	1	1	0.5	652	784.5	4.99617	52.259	0.16	1.11	PA2.1
134	Farm_AECK-13	0	1	0	1	0	0	0	1	1	1	1	Enclosed	1	0	1	0	1	0	1	0	0.5	452	583.015	4.1756	23.1071	0.23	1.3	PA2.1
135	Farm_AECK-13	0	1	0	1	0	0	0	1	1	1	1	Enclosed	1	0	1	0	1	0	1	0	0.5	476	598.4	4.15149	21.6797	0.23	1.3	PA2.1
136	Farm_AECK-06	1	1	1	0	1	1	1	5	0	0	1	open	0	0	0	1	1	1	1	0	0.5	795	1003.3	4.71041	24.7288	-0.15	-0.6	PA2.1
137	Farm_AECK-06	1	1	1	0	1	1	1	5	0	0	1	open	0	0	0	1	1	0	1	0	0.5	716	872.867	5.10124	45.5556	-0.15	-0.6	PA2.1
138	Farm_AECK-06	1	1	1	0	1	1	1	5	0	0	1	open	0	0	0	1	1	1	1	0	0.5	488	566.907	4.2591	21.1523	-0.15	-0.6	PA2.1
139	Farm_AECK-06	1	1	1	0	1	1	1	5	0	0	1	open	0	0	0	1	1	0	1	0	0.5	605	684.784	4.85344	36.5831	-0.15	-0.6	PA2.1
140	Farm_AECK-06	1	1	1	0	1	1	1	5	0	0	1	open	0	0	0	1	1	0	1	0	0.5	565	683.058	4.71045	43.8201	-0.15	-0.6	PA2.1
141	Farm_AECK-07	1	0	1	0	0	1	1	5	0	0	0	open	0	0	0	1	1	1	0	0	0.5	710	837.857	5.12046	59.0368	-0.02	-2.18	PA2.1
142	Farm_AECK-07	1	0	1	0	0	1	1	5	0	0	0	open	0	0	0	1	1	1	0	0	0.5	752	894.333	5.01853	42.893	-0.02	-2.18	PA2.1
143	Farm_AECK-07	1	0	1	0	0	1	1	5	0	0	0	open	0	0	0	1	1	1	0	0	0.5	590	785.643	4.7548	44.3688	-0.02	-2.18	PA2.1
144	Farm_AECK-07	1	0	1	0	0	1	1	5	0	0	0	open	0	0	0	1	1	0	0	0	0.5	431	473.119	4.27032	21.188	-0.02	-2.18	PA2.1
145	Farm_AEC-11	1	0	1	0	0	0	1	5	1	0	1	open	0	0	0	0	1	0	1	0	0	476	530.6	4.60298	30.4335	0.23	1.23	PA2.1
146	Farm_AEC-11	1	0	1	0	0	0	1	5	1	0	1	open	0	0	0	0	1	0	1	0	0	606	706.649	5.03646	65.8305	0.23	1.23	PA2.1
147	Farm_AEC-11	1	0	1	0	0	0	1	5	1	0	1	open	0	0	0	0	1	0	1	0	0	329	350.484	4.44996	32.6283	0.23	1.23	PA2.1
148	Farm_AEC-11	1	0	1	0	0	0	1	5	1	0	1	open	0	0	0	0	1	0	1	0	0	580	636.25	4.84195	31.7332	0.23	1.23	PA2.1
149	Farm_AEC-11	1	0	1	0	0	0	1	5	1	0	1	open	0	0	0	0	1	0	1	0	0	459	543.318	4.1997	21.087	0.23	1.23	PA2.1
150	Farm_AEC-08	1	0	1	0	1	1	1	3	1	0	1	open	0	0	0	0	1	0	1	0	0	627	714.4	5.05724	50.7155	-0.25	-0.27	PA2.1
151	Farm_AEC-08	1	0	1	0	1	1	1	3	1	0	1	open	0	0	0	0	1	0	1	0	0	729	822.8	5.47403	80.1617	-0.25	-0.27	PA2.1
152	Farm_AEC-08	1	0	1	0	1	1	1	3	1	0	1	open	0	0	0	0	1	0	1	0	0	461	492.571	4.93597	58.1563	-0.25	-0.27	PA2.1
153	Farm_AEC-08	1	0	1	0	1	1	1	3	1	0	1	open	0	0	0	0	1	0	1	0	0	675	801.736	4.92381	29.9618	-0.25	-0.27	PA2.1
154	Farm_AEC-08	1	0	1	0	1	1	1	3	1	0	1	open	0	0	0	0	1	0	1	0	0	636	765.015	4.87367	23.9785	-0.25	-0.27	PA2.1
155	Farm_AEC-08	1	0	1	0	1	1	1	3	1	0	1	open	0	0	0	0	1	0	1	0	0	655	740.412	5.19288	68.7258	-0.25	-0.27	PA2.1
156	Farm_AEC-08	1	0	1	0	1	1	1	3	1	0	1	open	0	0	0	0	1	0	1	0	0	565	604.818	4.941	36.495	-0.25	-0.27	PA2.1
157	Farm_AEC-01	0	0	1	0	1	0	1	3	0	0	1	open	0	0	0	1	1	0	1	0	0	591	659.125	4.80837	29.6186	-0.06	-2.21	PA2.1
158	Farm_AEC-01	0	0	1	0	1	0	1	3	0	0	1	open	0	0	0	1	1	0	1	0	0	618	811.8	4.80668	30.4905	-0.06	-2.21	PA2.1
159	Farm_AEC-01	0	0	1	0	1	0	1	3	0	0	1	open	0	0	0	1	1	0	1	0	0	631	745.379	4.51236	19.005	-0.06	-2.21	PA2.1
160	Farm_AEC-01	0	0	1	0	1	0	1	3	0	0	1	open	0	0	0	1	1	0	1	0	0	650	740.093	4.87954	38.9049	-0.06	-2.21	PA2.1
161	Farm_AEC-01	0	0	1	0	1	0	1	3	0	0	1	open	0	0	0	1	1	0	1	0	0	616	717.515	4.86625	33.942	-0.06	-2.21	PA2.1
162	Farm_AEC-01	0	0	1	0	1	0	1	3	0	0	1	open	0	0	0	1	1	0	1	0	0	559	696	4.89183	50.0052	-0.06	-2.21	PA2.1
163	Farm_AEC-01	0	0	1	0	1	0	1	3	0	0	1	open	0	0	0	1	1	0	1	0	0	640	756.319	4.87117	42.0962	-0.06	-2.21	PA2.1
164	Farm_AEC-01	0	0	1	0	1	0	1	3	0	0	1	open	0	0	0	1	1	0	1	0	0	633	760.511	4.87169	43.3069	-0.06	-2.21	PA2.1
165	Farm_AEC-01	0	0	1	0	1	0	1	3	0	0	1	open	0	0	0	1	1	0	1	0	0	649	752.602	5.11232	59.7424	-0.06	-2.21	PA2.1
166	Farm_AEC-01	0	0	1	0	1	0	1	3	0	0	1	open	0	0	0	1	1	0	1	0	0	584	678.148	4.9024	45.0923	-0.06	-2.21	PA2.1
167	Farm_AEC-03	1	0	1	0	1	1	1	2	1	0	1	open	0	0	0	1	1	0	1	0	0	836	960.221	5.57333	117.265	-0.24	-0.34	PA2.1
168	Farm_AEC-03	1	0	1	0	1	1	1	2	1	0	1	open	0	0	0	1	1	0	1	0	0	745	964	4.91537	36.5368	-0.24	-0.34	PA2.1
169	Farm_AEC-03	1	0	1	0	1	1	1	2	1	0	1	open	0	0	0	1	1	0	1	0	0	707	819.667	5.00724	53.3027	-0.24	-0.34	PA2.1
170	Farm_AEC-03	1	0	1	0	1	1	1	2	1	0	1	open	0	0	0	1	1	0	1	0	0	768	907.878	5.04823	47.8594	-0.24	-0.34	PA2.1
171	Farm_AEC-03	1	0	1	0	1	1	1	2	1	0	1	open	0	0	0	1	1	0	1	0	0	704	834.096	5.104	58.0772	-0.24	-0.34	PA2.1
172	Farm_AEC-03	1	0	1	0	1	1	1	2	1	0	1	open	0	0	0	1	1	0	1	0	0	840	1008.76	5.39528	85.1322	-0.24	-0.34	PA2.1
173	Farm_AEC-03	1	0	1	0	1	1	1	2	1	0	1	open	0	0	0	1	1	0	1	0	0	747	888.652	5.1277	56.2339	-0.24	-0.34	PA2.1
174	Farm_AEC-03	1	0	1	0	1	1	1	2	1	0	1	open	0	0	0	1	1	0	1	0	0	670	789.339	4.84806	37.6658	-0.24	-0.34	PA2.1
175	Farm_AEC-03	1	0	1	0	1	1	1	2	1	0	1	open	0	0	0	1	1	0	1	0	0	826	1017.52	5.32871	71.4748	-0.24	-0.34	PA2.1
176	Farm_AEC-04	1	0	1	0	1	0	1	2	1	0	1	open	0	1	0	0	1	0	1	0	0	624	783.725	4.67495	35.6591	0	-0.4	PA2.1
177	Farm_AEK-10	0	1	0	1	1	0	0	7	1	0	0	Enclosed	1	0	1	1	0	1	0	0	1	142	142.333	4.0814	34.0721	0.17	1.11	PA2.1
178	Farm_AEK-10	0	1	0	1	1	0	0	7	1	0	0	Enclosed	1	0	1	1	0	1	0	0	1	79	79	3.67068	21.0304	0.17	1.11	PA2.1
179	Farm_AEK-10	0	1	0	1	1	0	0	7	1	0	0	Enclosed	1	0	1	1	0	1	0	0	1	104	104	3.81965	25.6367	0.17	1.11	PA2.1
180	Farm_AEK-10	0	1	0	1	1	0	0	7	1	0	0	Enclosed	1	0	1	1	0	1	0	0	1	160	160.3	4.09284	32.4462	0.17	1.11	PA2.1
181	Farm_AEK-10	0	1	0	1	1	0	0	7	1	0	0	Enclosed	1	0	1	1	0	1	0	0	1	165	166	4.36738	52.7629	0.17	1.11	PA2.1
182	Farm_AEK-10	0	1	0	1	1	0	0	7	1	0	0	Enclosed	1	0	1	1	0	1	0	0	1	156	156.5	4.32622	46.0846	0.17	1.11	PA2.1
183	Farm_AEK-10	0	1	0	1	1	0	0	7	1	0	0	Enclosed	1	0	1	1	0	1	0	0	1	139	139.143	4.13561	40.8849	0.17	1.11	PA2.1
184	Farm_AEK-04	1	0	1	0	1	1	1	2	1	0	1	open	0	0	0	1	1	1	1	0	1	431	471.472	4.67346	43.6775	-0.24	-0.34	PA2.1
185	Farm_AEK-04	1	0	1	0	1	1	1	2	1	0	1	open	0	0	0	1	1	1	1	0	1	628	747.211	4.69066	30.5325	-0.24	-0.34	PA2.1
186	Farm_AEK-04	1	0	1	0	1	1	1	2	1	0	1	open	0	0	0	1	1	1	1	0	1	780	934.158	5.15588	49.9655	-0.24	-0.34	PA2.1
187	Farm_AEK-04	1	0	1	0	1	1	1	2	1	0	1	open	0	0	0	1	1	1	1	0	1	624	803.179	4.28828	14.2892	-0.24	-0.34	PA2.1
188	Farm_AEK-09	0	1	0	1	0	0	0	3	1	0	1	Enclosed	1	0	1	1	0	1	1	0	1	210	212.154	4.48053	39.3889	0.2	1.11	PA2.1
189	Farm_AECK-01	1	1	1	0	1	1	1	2	0	0	0	open	0	0	0	0	1	1	0	0	0.5	913	1131.9	5.37711	73.4601	-1.03	-2.67	PA2.1
190	Farm_AECK-01	1	1	1	0	1	1	1	2	0	0	0	open	0	0	0	0	1	1	0	0	0.5	734	878.925	4.97723	34.6776	-1.03	-2.67	PA2.1
191	Farm_AECK-01	1	1	1	0	1	1	1	2	0	0	0	open	0	0	0	0	1	1	0	0	0.5	762	894.439	5.31738	75.2471	-1.03	-2.67	PA2.1
192	Farm_AECK-01	1	1	1	0	1	1	1	2	0	0	0	open	0	0	0	0	1	1	0	0	0.5	715	854.941	5.08513	57.6407	-1.03	-2.67	PA2.1
193	Farm_AECK-01	1	1	1	0	1	1	1	2	0	0	0	open	0	0	0	0	1	1	0	0	0.5	666	786.414	4.70717	31.8025	-1.03	-2.67	PA2.1
194	Farm_AECK-02	1	1	1	0	1	1	1	2	0	0	0	open	0	0	0	0	1	1	0	0	0.5	710	806.676	5.30404	83.7692	-1.03	-2.67	PA2.1
195	Farm_AECK-02	1	1	1	0	1	1	1	2	0	0	0	open	0	0	0	0	1	0	0	0	0.5	488	539.04	4.53685	32.2794	-1.03	-2.67	PA2.1
196	Farm_AECK-02	1	1	1	0	1	1	1	2	0	0	0	open	0	0	0	0	1	1	0	0	0.5	771	854.877	5.24141	63.5242	-1.03	-2.67	PA2.1
197	Farm_AECK-02	1	1	1	0	1	1	1	2	0	0	0	open	0	0	0	0	1	1	0	0	0.5	778	910.165	5.35388	81.4977	-1.03	-2.67	PA2.1
198	Farm_AECK-02	1	1	1	0	1	1	1	2	0	0	0	open	0	0	0	0	1	1	0	0	0.5	680	786.874	5.10426	61.5011	-1.03	-2.67	PA2.1
199	Farm_AECK-02	1	1	1	0	1	1	1	2	0	0	0	open	0	0	0	0	1	1	0	0	0.5	728	827.286	5.27267	65.0491	-1.03	-2.67	PA2.1
200	Farm_AECK-02	1	1	1	0	1	1	1	2	0	0	0	open	0	0	0	0	1	0	0	0	0.5	476	540.208	4.74899	37.2564	-1.03	-2.67	PA2.1
201	Farm_AECK-02	1	1	1	0	1	1	1	2	0	0	0	open	0	0	0	0	1	0	0	0	0.5	915	1150.23	5.39733	75.2499	-1.03	-2.67	PA2.1
202	Farm_AECK-03	1	1	1	0	1	1	1	3	0	0	0	open	0	0	0	1	1	1	0	0	0.5	715	835.8	5.31716	64.0222	-1.18	-2.28	PA2.1
203	Farm_AECK-03	1	1	1	0	1	1	1	3	0	0	0	open	0	0	0	1	1	0	0	0	0.5	408	502.721	3.59247	9.75886	-1.18	-2.28	PA2.1
204	Farm_AECK-03	1	1	1	0	1	1	1	3	0	0	0	open	0	0	0	1	1	1	0	0	0.5	751	880.055	5.25849	64.4698	-1.18	-2.28	PA2.1
205	Farm_AECK-03	1	1	1	0	1	1	1	3	0	0	0	open	0	0	0	1	1	1	0	0	0.5	683	791.919	4.81766	36.3738	-1.18	-2.28	PA2.1
206	Farm_AECK-03	1	1	1	0	1	1	1	3	0	0	0	open	0	0	0	1	1	1	0	0	0.5	965	1246.11	5.50228	84.4827	-1.18	-2.28	PA2.1
207	Farm_AECK-03	1	1	1	0	1	1	1	3	0	0	0	open	0	0	0	1	1	0	0	0	0.5	532	610.269	4.8499	52.5714	-1.18	-2.28	PA2.1
208	Farm_AECK-04	1	0	1	0	1	1	1	4	0	0	1	open	0	0	0	0	1	1	1	0	0.5	554	670.118	4.41089	21.8075	-0.23	-0.34	PA2.1
209	Farm_AECK-04	1	0	1	0	1	1	1	4	0	0	1	open	0	0	0	0	1	0	1	0	0.5	801	976.321	5.35586	59.0099	-0.23	-0.34	PA2.1
210	Farm_AECK-04	1	0	1	0	1	1	1	4	0	0	1	open	0	0	0	0	1	1	1	0	0.5	581	714.366	4.45785	27.8711	-0.23	-0.34	PA2.1
211	Farm_AECK-04	1	0	1	0	1	1	1	4	0	0	1	open	0	0	0	0	1	1	1	0	0.5	750	956.413	4.94591	37.3215	-0.23	-0.34	PA2.1
212	Farm_AECK-04	1	0	1	0	1	1	1	4	0	0	1	open	0	0	0	0	1	0	1	0	0.5	685	864.655	4.36256	13.8165	-0.23	-0.34	PA2.1
213	Farm_AECK-04	1	0	1	0	1	1	1	4	0	0	1	open	0	0	0	0	1	0	1	0	0.5	583	762.065	3.91469	8.83323	-0.23	-0.34	PA2.1
214	Farm_AECK-04	1	0	1	0	1	1	1	4	0	0	1	open	0	0	0	0	1	0	1	0	0.5	654	783.025	4.27747	12.3925	-0.23	-0.34	PA2.1
215	Farm_AECK-04	1	0	1	0	1	1	1	4	0	0	1	open	0	0	0	0	1	0	1	0	0.5	689	892.029	4.36467	12.7524	-0.23	-0.34	PA2.1
216	Farm_AEK-12	0	1	0	0	0	0	0	4	0	0	0	open	0	1	1	0	0	1	0	0	1	453	526.353	3.73413	5.95193	0.06	0.43	PA2.1
217	Farm_AEK-12	0	1	0	0	0	0	0	4	0	0	0	open	0	1	1	0	0	1	0	0	1	491	596.276	4.20389	17.0786	0.06	0.43	PA2.1
218	Farm_AEK-12	0	1	0	0	0	0	0	4	0	0	0	open	0	1	1	0	0	1	0	0	1	447	513	4.36219	19.7984	0.06	0.43	PA2.1
219	Farm_AEK-12	0	1	0	0	0	0	0	4	0	0	0	open	0	1	1	0	0	1	0	0	1	534	659.346	4.46644	28.0439	0.06	0.43	PA2.1
220	Farm_AEK-12	0	1	0	0	0	0	0	4	0	0	0	open	0	1	1	0	0	1	0	0	1	509	584.203	4.18896	15.4663	0.06	0.43	PA2.1
221	Farm_AEK-12	0	1	0	0	0	0	0	4	0	0	0	open	0	1	1	0	0	1	0	0	1	544	628.59	4.09375	9.44953	0.06	0.43	PA2.1
222	Farm_AEK-12	0	1	0	0	0	0	0	4	0	0	0	open	0	1	1	0	0	1	0	0	1	456	511.35	4.01703	11.6032	0.06	0.43	PA2.1
223	Farm_AEK-12	0	1	0	0	0	0	0	4	0	0	0	open	0	1	1	0	0	1	0	0	1	551	659.122	4.26486	10.8668	0.06	0.43	PA2.1
224	Farm_AEK-12	0	1	0	0	0	0	0	4	0	0	0	open	0	1	1	0	0	1	0	0	1	540	641.369	4.07391	11.4516	0.06	0.43	PA2.1
225	Farm_AEK-12	0	1	0	0	0	0	0	4	0	0	0	open	0	1	1	0	0	1	0	0	1	365	397.237	3.93671	12.9199	0.06	0.43	PA2.1
226	Farm_AEK-14	0	1	0	0	0	0	0	3	0	0	0	open	0	0	1	1	0	1	0	0	1	781	979.633	4.98432	38.5197	0.1	0.48	PA2.1
227	Farm_AEK-14	0	1	0	0	0	0	0	3	0	0	0	open	0	0	1	1	0	1	0	0	1	466	611.143	4.43151	28.6465	0.1	0.48	PA2.1
228	Farm_AEK-14	0	1	0	0	0	0	0	3	0	0	0	open	0	0	1	1	0	1	0	0	1	603	709.083	5.06924	74.9649	0.1	0.48	PA2.1
229	Farm_AEK-14	0	1	0	0	0	0	0	3	0	0	0	open	0	0	1	1	0	1	0	0	1	764	975.765	5.10077	50.1659	0.1	0.48	PA2.1
230	Farm_AEK-14	0	1	0	0	0	0	0	3	0	0	0	open	0	0	1	1	0	1	0	0	1	684	798.661	5.06054	64.1179	0.1	0.48	PA2.1
231	Farm_AEK-14	0	1	0	0	0	0	0	3	0	0	0	open	0	0	1	1	0	1	0	0	1	811	1032.59	4.92062	34.2364	0.1	0.48	PA2.1
232	Farm_AEK-14	0	1	0	0	0	0	0	3	0	0	0	open	0	0	1	1	0	1	0	0	1	768	960.652	5.16023	63.8977	0.1	0.48	PA2.1
233	Farm_AEK-14	0	1	0	0	0	0	0	3	0	0	0	open	0	0	1	1	0	1	0	0	1	679	840.028	5.07208	57.6603	0.1	0.48	PA2.1
234	Farm_AEK-14	0	1	0	0	0	0	0	3	0	0	0	open	0	0	1	1	0	1	0	0	1	546	659.61	4.66661	36.4365	0.1	0.48	PA2.1
235	Farm_AEK-14	0	1	0	0	0	0	0	3	0	0	0	open	0	0	1	1	0	1	0	0	1	725	940.009	4.81529	40.6481	0.1	0.48	PA2.1
236	Farm_AEC-05	1	0	1	0	1	0	1	2	1	0	1	open	0	0	0	1	0	0	1	0	0	735	842.333	5.30035	65.7331	-0.14	-0.29	PA2.2
237	Farm_AECK-13	0	1	0	1	0	0	0	1	1	1	1	Enclosed	1	0	1	0	1	1	1	0	0.5	434	462.652	4.68181	46.9139	0.23	1.3	PA2.2
238	Farm_AECK-03	1	1	1	0	1	1	1	3	0	0	0	open	0	0	0	1	1	1	0	0	0.5	651	921.479	4.87666	51.0662	-1.18	-2.28	PA2.2
239	Farm_AEK-05	1	1	1	0	1	1	1	3	1	0	1	open	0	0	0	1	1	1	1	0	1	684	866.132	4.84297	36.5471	-1.08	-2.69	PA2.2
240	Farm_AEK-05	1	1	1	0	1	1	1	3	1	0	1	open	0	0	0	1	1	1	1	0	1	534	673.462	4.11427	14.5933	-1.08	-2.69	PA2.2
241	Farm_AEK-05	1	1	1	0	1	1	1	3	1	0	1	open	0	0	0	1	1	1	1	0	1	485	644.389	3.86158	10.0651	-1.08	-2.69	PA2.2
242	Farm_AEK-05	1	1	1	0	1	1	1	3	1	0	1	open	0	0	0	1	1	1	1	0	1	310	407.5	3.25136	7.20939	-1.08	-2.69	PA2.2
243	Farm_AEK-06	0	1	0	1	0	0	0	6	1	1	1	Enclosed	1	0	1	1	1	1	1	1	1	576	737.968	4.42301	24.8778	0.1	1.01	PA2.2
244	Farm_AEK-06	0	1	0	1	0	0	0	6	1	1	1	Enclosed	1	0	1	1	1	1	1	1	1	342	389.788	3.85335	18.8617	0.1	1.01	PA2.2
245	Farm_AEK-07	0	1	0	1	0	0	0	10	1	1	1	Enclosed	1	0	1	1	1	1	1	1	1	450	579.015	4.21808	23.394	0.22	0.9	PA2.2
246	Farm_AEK-08	0	0	0	1	0	0	0	2	1	1	1	Enclosed	1	0	1	0	1	1	1	0	1	594	729.319	4.83459	49.5128	0.12	1.06	PA2.2
247	Farm_AEK-08	0	0	0	1	0	0	0	2	1	1	1	Enclosed	1	0	1	0	1	1	1	0	1	383	416.549	4.45697	33.9295	0.12	1.06	PA2.2
248	Farm_AEK-09	0	1	0	1	0	0	0	3	1	0	1	Enclosed	1	0	1	1	0	1	1	0	1	742	975.025	4.89244	38.2901	0.2	1.11	PA2.2
249	Farm_AEC-05	1	0	1	0	1	0	1	2	1	0	1	open	0	0	0	1	0	0	1	0	0	140	140.25	3.54574	13.6237	-0.14	-0.29	PA2.2
250	Farm_AEC-06	1	0	1	0	1	1	1	4	0	0	0	open	0	0	0	1	1	0	0	0	0	213	218.571	3.60529	7.59347	-0.48	-0.39	PA2.2
251	Farm_AEC-06	1	0	1	0	1	1	1	4	0	0	0	open	0	0	0	1	1	0	0	0	0	201	207.176	3.22695	6.80371	-0.48	-0.39	PA2.2
252	Farm_AEC-06	1	0	1	0	1	1	1	4	0	0	0	open	0	0	0	1	1	0	0	0	0	265	276.053	4.42913	33.1134	-0.48	-0.39	PA2.2
253	Farm_AEC-06	1	0	1	0	1	1	1	4	0	0	0	open	0	0	0	1	1	0	0	0	0	182	187	4.22334	35.6316	-0.48	-0.39	PA2.2
254	Farm_AEC-06	1	0	1	0	1	1	1	4	0	0	0	open	0	0	0	1	1	0	0	0	0	226	229.111	4.29893	33.4381	-0.48	-0.39	PA2.2
255	Farm_AEC-06	1	0	1	0	1	1	1	4	0	0	0	open	0	0	0	1	1	0	0	0	0	180	183	4.18185	30.4503	-0.48	-0.39	PA2.2
256	Farm_AEC-06	1	0	1	0	1	1	1	4	0	0	0	open	0	0	0	1	1	0	0	0	0	198	211.125	3.79162	15.1454	-0.48	-0.39	PA2.2
257	Farm_AEC-06	1	0	1	0	1	1	1	4	0	0	0	open	0	0	0	1	1	0	0	0	0	259	271.353	4.19885	23.0395	-0.48	-0.39	PA2.2
258	Farm_AEC-06	1	0	1	0	1	1	1	4	0	0	0	open	0	0	0	1	1	0	0	0	0	165	168.273	4.13112	34.1225	-0.48	-0.39	PA2.2
259	Farm_AEC-06	1	0	1	0	1	1	1	4	0	0	0	open	0	0	0	1	1	0	0	0	0	235	245	3.91689	16.5219	-0.48	-0.39	PA2.2
260	Farm_AEC-07	1	0	1	0	1	0	1	3	1	0	1	open	0	0	0	1	1	0	1	1	0	236	244	3.87924	15.5379	-0.43	-0.06	PA2.2
261	Farm_AEC-07	1	0	1	0	1	0	1	3	1	0	1	open	0	0	0	1	1	0	1	1	0	205	216.4	3.7721	14.2524	-0.43	-0.06	PA2.2
262	Farm_AEC-07	1	0	1	0	1	0	1	3	1	0	1	open	0	0	0	1	1	0	1	1	0	167	170.75	4.06739	31.1517	-0.43	-0.06	PA2.2
263	Farm_AECK-22	0	1	0	1	0	0	0	2	0	0	1	open	0	0	1	1	0	1	0	1	0.5	361	399.121	4.01132	20.7833	0.43	1.03	PA2.2
264	Farm_AECK-22	0	1	0	1	0	0	0	2	0	0	1	open	0	0	1	1	0	0	0	1	0.5	437	558.017	4.0497	17.3068	0.43	1.03	PA2.2
265	Farm_AEC-09	1	0	1	0	1	1	1	5	0	0	0	open	0	0	0	1	1	0	0	0	0	769	1018.21	4.6242	31.1029	1.05	-0.19	PA2.2
266	Farm_AECK-23	1	0	0	1	1	1	1	2	1	0	1	Caged	0	0	1	0	1	1	1	1	0.5	536	629.923	4.59199	27.2591	-2.09	-0.16	PA2.2
267	Farm_AECK-23	1	0	0	1	1	1	1	2	1	0	1	Caged	0	0	1	0	1	1	1	1	0.5	404	454.05	4.25092	25.593	-2.09	-0.16	PA2.2
268	Farm_AECK-23	1	0	0	1	1	1	1	2	1	0	1	Caged	0	0	1	0	1	1	1	1	0.5	236	258.966	3.63568	16.6358	-2.09	-0.16	PA2.2
269	Farm_AECK-23	1	0	0	1	1	1	1	2	1	0	1	Caged	0	0	1	0	1	1	1	1	0.5	604	708.591	5.15651	71.3517	-2.09	-0.16	PA2.2
270	Farm_AECK-23	1	0	0	1	1	1	1	2	1	0	1	Caged	0	0	1	0	1	1	1	1	0.5	459	517.453	4.53182	30.7994	-2.09	-0.16	PA2.2
271	Farm_AECK-23	1	0	0	1	1	1	1	2	1	0	1	Caged	0	0	1	0	1	0	1	1	0.5	573	655.078	5.07329	57.8225	-2.09	-0.16	PA2.2
272	Farm_AECK-23	1	0	0	1	1	1	1	2	1	0	1	Caged	0	0	1	0	1	0	1	1	0.5	426	478.163	4.46133	29.6717	-2.09	-0.16	PA2.2
273	Farm_AECK-23	1	0	0	1	1	1	1	2	1	0	1	Caged	0	0	1	0	1	0	1	1	0.5	600	656.717	5.2526	83.4195	-2.09	-0.16	PA2.2
274	Farm_AECK-28	0	0	0	1	0	0	0	8	1	0	1	Enclosed	0	0	1	1	1	1	1	0	0.5	283	291.636	4.55272	42.9838	1.47	-0.62	PA2.2
275	Farm_AECK-28	0	0	0	1	0	0	0	8	1	0	1	Enclosed	0	0	1	1	1	0	1	0	0.5	438	465.061	4.7561	50.4693	1.47	-0.62	PA2.2
276	Farm_AECK-28	0	0	0	1	0	0	0	8	1	0	1	Enclosed	0	0	1	1	1	0	1	0	0.5	264	331.536	3.12993	7.73213	1.47	-0.62	PA2.2
277	Farm_AECK-13	0	1	0	1	0	0	0	1	1	1	1	Enclosed	1	0	1	0	1	1	1	0	0.5	520	665.266	4.51189	36.7934	0.23	1.3	PA2.2
278	Farm_AECK-13	0	1	0	1	0	0	0	1	1	1	1	Enclosed	1	0	1	0	1	1	1	0	0.5	541	708.075	4.58741	38.8866	0.23	1.3	PA2.2
279	Farm_AECK-13	0	1	0	1	0	0	0	1	1	1	1	Enclosed	1	0	1	0	1	1	1	0	0.5	511	629.099	4.65543	39.8845	0.23	1.3	PA2.2
280	Farm_AECK-13	0	1	0	1	0	0	0	1	1	1	1	Enclosed	1	0	1	0	1	1	1	0	0.5	696	867.364	5.12505	68.8631	0.23	1.3	PA2.2
281	Farm_AECK-13	0	1	0	1	0	0	0	1	1	1	1	Enclosed	1	0	1	0	1	0	1	0	0.5	589	695.562	4.6627	37.0975	0.23	1.3	PA2.2
282	Farm_AECK-13	0	1	0	1	0	0	0	1	1	1	1	Enclosed	1	0	1	0	1	0	1	0	0.5	463	557.975	4.30809	28.896	0.23	1.3	PA2.2
283	Farm_AECK-13	0	1	0	1	0	0	0	1	1	1	1	Enclosed	1	0	1	0	1	0	1	0	0.5	534	619.899	4.78199	48.5205	0.23	1.3	PA2.2
284	Farm_AECK-06	1	1	1	0	1	1	1	5	0	0	1	open	0	0	0	1	1	1	1	0	0.5	557	666.6	4.38356	25.7813	-0.15	-0.6	PA2.2
285	Farm_AECK-06	1	1	1	0	1	1	1	5	0	0	1	open	0	0	0	1	1	1	1	0	0.5	424	492.471	3.74081	12.2182	-0.15	-0.6	PA2.2
286	Farm_AECK-06	1	1	1	0	1	1	1	5	0	0	1	open	0	0	0	1	1	1	1	0	0.5	646	767.129	5.23538	83.709	-0.15	-0.6	PA2.2
287	Farm_AECK-06	1	1	1	0	1	1	1	5	0	0	1	open	0	0	0	1	1	0	1	0	0.5	683	874.032	5.02611	53.1704	-0.15	-0.6	PA2.2
288	Farm_AECK-06	1	1	1	0	1	1	1	5	0	0	1	open	0	0	0	1	1	0	1	0	0.5	498	605.581	4.33549	23.7886	-0.15	-0.6	PA2.2
289	Farm_AECK-07	1	0	1	0	0	1	1	5	0	0	0	open	0	0	0	1	1	1	0	0	0.5	528	663.705	4.23372	24.6724	-0.02	-2.18	PA2.2
290	Farm_AECK-07	1	0	1	0	0	1	1	5	0	0	0	open	0	0	0	1	1	0	0	0	0.5	608	775.585	4.45686	23.6751	-0.02	-2.18	PA2.2
291	Farm_AECK-07	1	0	1	0	0	1	1	5	0	0	0	open	0	0	0	1	1	0	0	0	0.5	671	811	5.02736	51.1227	-0.02	-2.18	PA2.2
292	Farm_AECK-07	1	0	1	0	0	1	1	5	0	0	0	open	0	0	0	1	1	0	0	0	0.5	530	685.181	4.06402	16.1121	-0.02	-2.18	PA2.2
293	Farm_AEC-10	1	0	1	0	1	1	1	2	0	0	0	open	0	0	0	1	1	0	0	0	0	772	890.893	5.44574	95.6763	1.06	-0.21	PA2.2
294	Farm_AEC-10	1	0	1	0	1	1	1	2	0	0	0	open	0	0	0	1	1	0	0	0	0	204	208.4	4.23394	36.6363	1.06	-0.21	PA2.2
295	Farm_AEC-10	1	0	1	0	1	1	1	2	0	0	0	open	0	0	0	1	1	0	0	0	0	765	889.234	5.12161	54.8803	1.06	-0.21	PA2.2
296	Farm_AEC-10	1	0	1	0	1	1	1	2	0	0	0	open	0	0	0	1	1	0	0	0	0	814	944.54	5.19094	44.8189	1.06	-0.21	PA2.2
297	Farm_AEC-10	1	0	1	0	1	1	1	2	0	0	0	open	0	0	0	1	1	0	0	0	0	687	781.148	5.47589	112.258	1.06	-0.21	PA2.2
298	Farm_AEC-10	1	0	1	0	1	1	1	2	0	0	0	open	0	0	0	1	1	0	0	0	0	780	904.142	5.38267	70.5202	1.06	-0.21	PA2.2
299	Farm_AEC-10	1	0	1	0	1	1	1	2	0	0	0	open	0	0	0	1	1	0	0	0	0	348	361.286	4.5337	25.7139	1.06	-0.21	PA2.2
300	Farm_AEC-10	1	0	1	0	1	1	1	2	0	0	0	open	0	0	0	1	1	0	0	0	0	554	605.739	5.28382	97.7719	1.06	-0.21	PA2.2
301	Farm_AEC-10	1	0	1	0	1	1	1	2	0	0	0	open	0	0	0	1	1	0	0	0	0	761	877.638	5.44256	95.8122	1.06	-0.21	PA2.2
302	Farm_AEC-11	1	0	1	0	0	0	1	5	1	0	1	open	0	0	0	0	1	0	1	0	0	460	540.717	4.48257	26.0577	0.23	1.23	PA2.2
303	Farm_AEC-11	1	0	1	0	0	0	1	5	1	0	1	open	0	0	0	0	1	0	1	0	0	583	683.346	4.91981	61.5591	0.23	1.23	PA2.2
304	Farm_AEC-11	1	0	1	0	0	0	1	5	1	0	1	open	0	0	0	0	1	0	1	0	0	443	526.638	4.19971	18.1375	0.23	1.23	PA2.2
305	Farm_AEC-14	1	0	1	0	1	0	1	3	0	0	0	open	1	1	0	1	1	0	0	0	0	420	469.23	4.27956	21.9801	-1.91	-0.07	PA2.2
306	Farm_AEC-08	1	0	1	0	1	1	1	3	1	0	1	open	0	0	0	0	1	0	1	0	0	506	532.526	4.77717	28.2796	-0.25	-0.27	PA2.2
307	Farm_AEC-08	1	0	1	0	1	1	1	3	1	0	1	open	0	0	0	0	1	0	1	0	0	471	565.721	3.69477	8.74106	-0.25	-0.27	PA2.2
308	Farm_AEC-08	1	0	1	0	1	1	1	3	1	0	1	open	0	0	0	0	1	0	1	0	0	624	683.698	4.85803	39.4341	-0.25	-0.27	PA2.2
309	Farm_AEC-09	1	0	1	0	1	1	1	5	0	0	0	open	0	0	0	1	1	0	0	0	0	740	863.983	5.04841	44.3767	1.05	-0.19	PA2.2
310	Farm_AEC-09	1	0	1	0	1	1	1	5	0	0	0	open	0	0	0	1	1	0	0	0	0	593	693.649	4.41647	20.9841	1.05	-0.19	PA2.2
311	Farm_AEC-09	1	0	1	0	1	1	1	5	0	0	0	open	0	0	0	1	1	0	0	0	0	425	501.515	4.05763	18.8854	1.05	-0.19	PA2.2
312	Farm_AEC-09	1	0	1	0	1	1	1	5	0	0	0	open	0	0	0	1	1	0	0	0	0	544	618.506	4.40713	22.7553	1.05	-0.19	PA2.2
313	Farm_AEC-09	1	0	1	0	1	1	1	5	0	0	0	open	0	0	0	1	1	0	0	0	0	757	870.11	5.05331	43.6438	1.05	-0.19	PA2.2
314	Farm_AEC-09	1	0	1	0	1	1	1	5	0	0	0	open	0	0	0	1	1	0	0	0	0	516	548.043	4.77467	36.9394	1.05	-0.19	PA2.2
315	Farm_AEC-09	1	0	1	0	1	1	1	5	0	0	0	open	0	0	0	1	1	0	0	0	0	807	1014.48	5.22963	54.281	1.05	-0.19	PA2.2
316	Farm_AEC-09	1	0	1	0	1	1	1	5	0	0	0	open	0	0	0	1	1	0	0	0	0	775	901.437	4.79404	25.4755	1.05	-0.19	PA2.2
317	Farm_AEC-09	1	0	1	0	1	1	1	5	0	0	0	open	0	0	0	1	1	0	0	0	0	338	356.529	4.12888	19.1653	1.05	-0.19	PA2.2
318	Farm_AEC-02	0	0	1	0	1	1	1	3	0	0	0	open	0	0	0	1	1	0	0	0	0	631	826.267	4.57528	33.9176	-1.08	-2.69	PA2.2
319	Farm_AEC-02	0	0	1	0	1	1	1	3	0	0	0	open	0	0	0	1	1	0	0	0	0	591	814.229	4.63386	34.1478	-1.08	-2.69	PA2.2
320	Farm_AEC-02	0	0	1	0	1	1	1	3	0	0	0	open	0	0	0	1	1	0	0	0	0	554	703.432	3.91253	12.0865	-1.08	-2.69	PA2.2
321	Farm_AEC-02	0	0	1	0	1	1	1	3	0	0	0	open	0	0	0	1	1	0	0	0	0	556	759	4.69769	51.1028	-1.08	-2.69	PA2.2
322	Farm_AEC-02	0	0	1	0	1	1	1	3	0	0	0	open	0	0	0	1	1	0	0	0	0	602	781.033	4.27373	18.7156	-1.08	-2.69	PA2.2
323	Farm_AEK-10	0	1	0	1	1	0	0	7	1	0	0	Enclosed	1	0	1	1	0	1	0	0	1	243	247.5	4.72089	64.4735	0.17	1.11	PA2.2
324	Farm_AEK-02	0	0	0	0	0	0	1	2	1	1	1	open	0	0	1	1	0	1	1	0	1	184	190.111	3.82747	17.5198	0.13	1.34	PA2.2
325	Farm_AEK-02	0	0	0	0	0	0	1	2	1	1	1	open	0	0	1	1	0	1	1	0	1	350	395.75	4.42969	38.5826	0.13	1.34	PA2.2
326	Farm_AEK-02	0	0	0	0	0	0	1	2	1	1	1	open	0	0	1	1	0	1	1	0	1	199	207	4.22174	42.1773	0.13	1.34	PA2.2
327	Farm_AEK-04	1	0	1	0	1	1	1	2	1	0	1	open	0	0	0	1	1	1	1	0	1	579	802.61	4.1776	15.37	-0.24	-0.34	PA2.2
328	Farm_AEK-04	1	0	1	0	1	1	1	2	1	0	1	open	0	0	0	1	1	1	1	0	1	187	187.333	4.21689	32.1259	-0.24	-0.34	PA2.2
329	Farm_AEK-04	1	0	1	0	1	1	1	2	1	0	1	open	0	0	0	1	1	1	1	0	1	716	825.397	4.87197	37.8804	-0.24	-0.34	PA2.2
330	Farm_AEK-04	1	0	1	0	1	1	1	2	1	0	1	open	0	0	0	1	1	1	1	0	1	669	845.308	4.6234	30.2678	-0.24	-0.34	PA2.2
331	Farm_AEK-05	1	1	1	0	1	1	1	3	1	0	1	open	0	0	0	1	1	1	1	0	1	159	161.5	3.58968	12.4972	-1.08	-2.69	PA2.2
332	Farm_AEK-05	1	1	1	0	1	1	1	3	1	0	1	open	0	0	0	1	1	1	1	0	1	806	962.693	5.2627	58.2652	-1.08	-2.69	PA2.2
333	Farm_AEK-06	0	1	0	1	0	0	0	6	1	1	1	Enclosed	1	0	1	1	1	1	1	1	1	163	164.25	3.93723	21.7534	0.1	1.01	PA2.2
334	Farm_AEK-06	0	1	0	1	0	0	0	6	1	1	1	Enclosed	1	0	1	1	1	1	1	1	1	128	128.167	3.76924	19.0437	0.1	1.01	PA2.2
335	Farm_AEK-08	0	0	0	1	0	0	0	2	1	1	1	Enclosed	1	0	1	0	1	1	1	0	1	157	162.25	4.15379	33.0421	0.12	1.06	PA2.2
336	Farm_AEK-08	0	0	0	1	0	0	0	2	1	1	1	Enclosed	1	0	1	0	1	1	1	0	1	208	210.5	4.55258	54.3056	0.12	1.06	PA2.2
337	Farm_AEK-08	0	0	0	1	0	0	0	2	1	1	1	Enclosed	1	0	1	0	1	1	1	0	1	215	220.6	4.3314	30.0845	0.12	1.06	PA2.2
338	Farm_AEK-08	0	0	0	1	0	0	0	2	1	1	1	Enclosed	1	0	1	0	1	1	1	0	1	220	223.6	4.45458	43.2981	0.12	1.06	PA2.2
339	Farm_AECK-01	1	1	1	0	1	1	1	2	0	0	0	open	0	0	0	0	1	0	0	0	0.5	131	155.474	3.21159	11.6901	-1.03	-2.67	PA2.2
340	Farm_AECK-01	1	1	1	0	1	1	1	2	0	0	0	open	0	0	0	0	1	0	0	0	0.5	488	536.243	4.90018	58.311	-1.03	-2.67	PA2.2
341	Farm_AECK-01	1	1	1	0	1	1	1	2	0	0	0	open	0	0	0	0	1	0	0	0	0.5	317	386.375	4.15647	28.6176	-1.03	-2.67	PA2.2
342	Farm_AECK-03	1	1	1	0	1	1	1	3	0	0	0	open	0	0	0	1	1	0	0	0	0.5	337	379.457	4.21287	25.0355	-1.18	-2.28	PA2.2
343	Farm_AECK-03	1	1	1	0	1	1	1	3	0	0	0	open	0	0	0	1	1	0	0	0	0.5	437	520.264	3.5959	9.34356	-1.18	-2.28	PA2.2
344	Farm_AECK-03	1	1	1	0	1	1	1	3	0	0	0	open	0	0	0	1	1	0	0	0	0.5	540	594.632	4.87425	52.2281	-1.18	-2.28	PA2.2
345	Farm_AECK-04	1	0	1	0	1	1	1	4	0	0	1	open	0	0	0	0	1	1	1	0	0.5	651	844.06	4.62335	26.6244	-0.23	-0.34	PA2.2
346	Farm_AECK-20	0	1	0	1	0	0	0	3	1	1	1	Enclosed	1	0	1	1	1	0	1	1	0.5	582	685.966	4.80055	44.1963	0.2	0.83	PA2.3
347	Farm_AECK-21	0	1	0	1	0	0	0	5	1	1	1	Enclosed	1	0	1	1	1	1	1	1	0.5	481	604.309	4.35715	31.6551	0.01	0.84	PA2.3
348	Farm_AECK-21	0	1	0	1	0	0	0	5	1	1	1	Enclosed	1	0	1	1	1	1	1	1	0.5	551	708.989	4.34414	22.494	0.01	0.84	PA2.3
349	Farm_AECK-30	0	0	0	1	0	1	0	10	1	0	1	Caged	0	0	1	0	1	0	1	1	0.5	422	510.393	3.80823	12.4406	1.57	-0.69	PA2.3
350	Farm_AECK-17	0	1	0	1	0	0	0	10	1	1	1	Enclosed	1	0	1	0	1	1	1	1	0.5	467	585.099	4.48342	28.7675	-0.23	0.41	PA2.3
351	Farm_AECK-17	0	1	0	1	0	0	0	10	1	1	1	Enclosed	1	0	1	0	1	0	1	1	0.5	751	893.5	5.06768	47.8645	-0.23	0.41	PA2.3
352	Farm_AECK-17	0	1	0	1	0	0	0	10	1	1	1	Enclosed	1	0	1	0	1	1	1	1	0.5	541	646.174	4.69161	29.9537	-0.23	0.41	PA2.3
353	Farm_AECK-17	0	1	0	1	0	0	0	10	1	1	1	Enclosed	1	0	1	0	1	1	1	1	0.5	468	613.562	4.57127	44.4178	-0.23	0.41	PA2.3
354	Farm_AECK-17	0	1	0	1	0	0	0	10	1	1	1	Enclosed	1	0	1	0	1	1	1	1	0.5	549	624.362	5.00154	55.9624	-0.23	0.41	PA2.3
355	Farm_AECK-17	0	1	0	1	0	0	0	10	1	1	1	Enclosed	1	0	1	0	1	0	1	1	0.5	871	992.137	5.5452	105.231	-0.23	0.41	PA2.3
356	Farm_AECK-17	0	1	0	1	0	0	0	10	1	1	1	Enclosed	1	0	1	0	1	0	1	1	0.5	817	1020.4	5.39776	85.2069	-0.23	0.41	PA2.3
357	Farm_AECK-17	0	1	0	1	0	0	0	10	1	1	1	Enclosed	1	0	1	0	1	0	1	1	0.5	791	944.788	5.58227	131.118	-0.23	0.41	PA2.3
358	Farm_AECK-17	0	1	0	1	0	0	0	10	1	1	1	Enclosed	1	0	1	0	1	0	1	1	0.5	758	928.625	5.44004	112.04	-0.23	0.41	PA2.3
359	Farm_AECK-19	0	0	0	1	0	0	0	3	1	0	1	Enclosed	1	0	1	0	1	1	1	1	0.5	546	605.413	4.84757	45.0965	0.16	0.79	PA2.3
360	Farm_AECK-19	0	0	0	1	0	0	0	3	1	0	1	Enclosed	1	0	1	0	1	1	1	1	0.5	725	875.119	5.16933	70.1434	0.16	0.79	PA2.3
361	Farm_AECK-20	0	1	0	1	0	0	0	3	1	1	1	Enclosed	1	0	1	1	1	1	1	1	0.5	583	681.315	4.83549	45.6619	0.2	0.83	PA2.3
362	Farm_AECK-20	0	1	0	1	0	0	0	3	1	1	1	Enclosed	1	0	1	1	1	0	1	1	0.5	471	555.086	4.73334	50.6434	0.2	0.83	PA2.3
363	Farm_AECK-20	0	1	0	1	0	0	0	3	1	1	1	Enclosed	1	0	1	1	1	1	1	1	0.5	493	600.639	4.41837	25.1019	0.2	0.83	PA2.3
364	Farm_AECK-20	0	1	0	1	0	0	0	3	1	1	1	Enclosed	1	0	1	1	1	1	1	1	0.5	530	619.795	4.84625	35.7259	0.2	0.83	PA2.3
365	Farm_AECK-20	0	1	0	1	0	0	0	3	1	1	1	Enclosed	1	0	1	1	1	1	1	1	0.5	396	477.148	4.26821	33.8198	0.2	0.83	PA2.3
366	Farm_AECK-20	0	1	0	1	0	0	0	3	1	1	1	Enclosed	1	0	1	1	1	1	1	1	0.5	518	577.417	4.7587	34.812	0.2	0.83	PA2.3
367	Farm_AECK-20	0	1	0	1	0	0	0	3	1	1	1	Enclosed	1	0	1	1	1	0	1	1	0.5	501	569.06	4.8791	59.5019	0.2	0.83	PA2.3
368	Farm_AECK-20	0	1	0	1	0	0	0	3	1	1	1	Enclosed	1	0	1	1	1	0	1	1	0.5	415	472.148	4.5002	42.1093	0.2	0.83	PA2.3
369	Farm_AECK-20	0	1	0	1	0	0	0	3	1	1	1	Enclosed	1	0	1	1	1	0	1	1	0.5	389	449.382	4.13803	25.1522	0.2	0.83	PA2.3
370	Farm_AECK-21	0	1	0	1	0	0	0	5	1	1	1	Enclosed	1	0	1	1	1	0	1	1	0.5	752	907.387	5.45143	103.057	0.01	0.84	PA2.3
371	Farm_AECK-21	0	1	0	1	0	0	0	5	1	1	1	Enclosed	1	0	1	1	1	1	1	1	0.5	399	430.92	4.69244	48.9892	0.01	0.84	PA2.3
372	Farm_AECK-21	0	1	0	1	0	0	0	5	1	1	1	Enclosed	1	0	1	1	1	1	1	1	0.5	478	570.014	4.66684	49.0862	0.01	0.84	PA2.3
373	Farm_AECK-21	0	1	0	1	0	0	0	5	1	1	1	Enclosed	1	0	1	1	1	0	1	1	0.5	678	795.091	5.10337	69.5446	0.01	0.84	PA2.3
374	Farm_AECK-21	0	1	0	1	0	0	0	5	1	1	1	Enclosed	1	0	1	1	1	0	1	1	0.5	789	879.854	5.54441	108.057	0.01	0.84	PA2.3
375	Farm_AECK-21	0	1	0	1	0	0	0	5	1	1	1	Enclosed	1	0	1	1	1	0	1	1	0.5	669	813.385	5.23137	85.8868	0.01	0.84	PA2.3
376	Farm_AECK-21	0	1	0	1	0	0	0	5	1	1	1	Enclosed	1	0	1	1	1	0	1	1	0.5	711	886.223	5.33459	88.8706	0.01	0.84	PA2.3
377	Farm_AECK-29	0	1	0	1	1	0	0	3	0	0	0	Caged	0	0	1	0	0	1	0	0	0.5	439	503.881	4.16501	16.1106	1.48	-0.99	PA2.3
378	Farm_AECK-29	0	1	0	1	1	0	0	3	0	0	0	Caged	0	0	1	0	0	0	0	0	0.5	234	249.037	3.44263	11.477	1.48	-0.99	PA2.3
379	Farm_AECK-29	0	1	0	1	1	0	0	3	0	0	0	Caged	0	0	1	0	0	1	0	0	0.5	377	441.773	3.99278	14.4065	1.48	-0.99	PA2.3
380	Farm_AECK-29	0	1	0	1	1	0	0	3	0	0	0	Caged	0	0	1	0	0	1	0	0	0.5	379	414.17	4.49326	33.9593	1.48	-0.99	PA2.3
381	Farm_AECK-29	0	1	0	1	1	0	0	3	0	0	0	Caged	0	0	1	0	0	1	0	0	0.5	319	351.667	3.99794	17.0963	1.48	-0.99	PA2.3
382	Farm_AECK-29	0	1	0	1	1	0	0	3	0	0	0	Caged	0	0	1	0	0	1	0	0	0.5	418	489.079	4.71204	45.9486	1.48	-0.99	PA2.3
383	Farm_AECK-29	0	1	0	1	1	0	0	3	0	0	0	Caged	0	0	1	0	0	0	0	0	0.5	277	286.559	4.32658	40.6046	1.48	-0.99	PA2.3
384	Farm_AECK-29	0	1	0	1	1	0	0	3	0	0	0	Caged	0	0	1	0	0	0	0	0	0.5	490	552.919	4.71235	45.3852	1.48	-0.99	PA2.3
385	Farm_AECK-29	0	1	0	1	1	0	0	3	0	0	0	Caged	0	0	1	0	0	0	0	0	0.5	412	484.75	3.71045	12.9998	1.48	-0.99	PA2.3
386	Farm_AECK-29	0	1	0	1	1	0	0	3	0	0	0	Caged	0	0	1	0	0	0	0	0	0.5	569	695.012	4.5265	26.9412	1.48	-0.99	PA2.3
387	Farm_AECK-10	0	1	0	1	0	0	0	5	1	1	1	Enclosed	1	0	1	0	1	1	1	0	0.5	445	536.714	4.49913	32.0798	0.15	0.85	PA2.3
388	Farm_AECK-10	0	1	0	1	0	0	0	5	1	1	1	Enclosed	1	0	1	0	1	1	1	0	0.5	519	678.013	4.50525	32.4925	0.15	0.85	PA2.3
389	Farm_AECK-10	0	1	0	1	0	0	0	5	1	1	1	Enclosed	1	0	1	0	1	1	1	0	0.5	668	825.593	5.07273	67.4703	0.15	0.85	PA2.3
390	Farm_AECK-10	0	1	0	1	0	0	0	5	1	1	1	Enclosed	1	0	1	0	1	1	1	0	0.5	724	947.2	5.31173	94.4912	0.15	0.85	PA2.3
391	Farm_AECK-10	0	1	0	1	0	0	0	5	1	1	1	Enclosed	1	0	1	0	1	0	1	0	0.5	771	936	5.38255	98.7578	0.15	0.85	PA2.3
392	Farm_AECK-11	0	1	0	1	0	0	0	5	1	1	1	Enclosed	1	0	1	0	1	1	1	1	0.5	717	811.722	5.38413	109.152	0.16	1.11	PA2.3
393	Farm_AECK-09	0	1	0	1	0	0	0	7	1	1	1	Enclosed	1	0	1	0	1	1	1	0	0.5	639	834.311	5.05883	65.4197	0.13	0.9	PA2.3
394	Farm_AECK-09	0	0	0	1	0	0	0	7	1	1	1	Enclosed	1	0	1	0	1	0	1	0	0.5	592	727.843	4.87202	45.4108	0.13	0.9	PA2.3
395	Farm_AECK-09	0	1	0	1	0	0	0	7	1	1	1	Enclosed	1	0	1	0	1	1	1	0	0.5	586	781.468	4.95101	64.9512	0.13	0.9	PA2.3
396	Farm_AECK-09	0	1	0	1	0	0	0	7	1	1	1	Enclosed	1	0	1	0	1	1	1	0	0.5	366	418.961	4.22554	24.9691	0.13	0.9	PA2.3
397	Farm_AECK-09	0	1	0	1	0	0	0	7	1	1	1	Enclosed	1	0	1	0	1	1	1	0	0.5	545	657.51	4.65831	46.2443	0.13	0.9	PA2.3
398	Farm_AECK-09	0	0	0	1	0	0	0	7	1	1	1	Enclosed	1	0	1	0	1	0	1	0	0.5	848	1026.47	5.46565	99.6911	0.13	0.9	PA2.3
399	Farm_AECK-09	0	0	0	1	0	0	0	7	1	1	1	Enclosed	1	0	1	0	1	0	1	0	0.5	770	940.085	5.20089	63.599	0.13	0.9	PA2.3
400	Farm_AEK-01	0	0	0	0	0	0	1	5	0	1	1	Enclosed	1	0	1	1	1	1	1	0	1	633	770.963	5.18719	77.5991	0.18	1.45	PA2.3
401	Farm_AEK-01	0	0	0	0	0	0	1	5	0	1	1	Enclosed	1	0	1	1	1	1	1	0	1	452	529.918	4.37954	24.3065	0.18	1.45	PA2.3
402	Farm_AEK-01	0	0	0	0	0	0	1	5	0	1	1	Enclosed	1	0	1	1	1	1	1	0	1	596	700.318	4.99699	59.1585	0.18	1.45	PA2.3
403	Farm_AEK-01	0	0	0	0	0	0	1	5	0	1	1	Enclosed	1	0	1	1	1	1	1	0	1	737	864.162	4.83821	30.0002	0.18	1.45	PA2.3
404	Farm_AEK-01	0	0	0	0	0	0	1	5	0	1	1	Enclosed	1	0	1	1	1	1	1	0	1	596	702.019	4.83098	52.6554	0.18	1.45	PA2.3
405	Farm_AEK-01	0	0	0	0	0	0	1	5	0	1	1	Enclosed	1	0	1	1	1	1	1	0	1	415	503.2	3.88315	12.8289	0.18	1.45	PA2.3
406	Farm_AEK-01	0	0	0	0	0	0	1	5	0	1	1	Enclosed	1	0	1	1	1	1	1	0	1	415	509.517	4.04299	17.8672	0.18	1.45	PA2.3
407	Farm_AEK-01	0	0	0	0	0	0	1	5	0	1	1	Enclosed	1	0	1	1	1	1	1	0	1	658	775.303	5.05968	57.0119	0.18	1.45	PA2.3
408	Farm_AEK-01	0	0	0	0	0	0	1	5	0	1	1	Enclosed	1	0	1	1	1	1	1	0	1	444	496.56	4.75037	47.4929	0.18	1.45	PA2.3
409	Farm_AEK-02	0	0	0	0	0	0	1	2	1	1	1	open	0	0	1	1	0	1	1	0	1	220	229.545	4.39889	46.7268	0.13	1.34	PA2.3

## Sheet: train4 df
Column1	Farm_uni_ID	Routine_vaccine	culled	w_des	Household_waste	Antibiotic_admin	Supplement	Isolation	npeopl_contact	workers_exp_oa	visitors_inside	other_pa	Type_farm	Unit_traffic	ventilation	water_supply	feed_stored	dogs	Breed_strain	Ruminants	OtherBirds	N_breed	Observed	Chao1	Shan0n	InvSimpson	N_GPC_cent	E_GPS_cent	PA2
1	Farm_AEC-05	1	0	1	0	1	0	1	2	1	0	1	open	0	0	0	1	0	0	1	0	0	729	874.805	4.81694	22.3477	-0.14	-0.29	PA2.1
2	Farm_AEC-05	1	0	1	0	1	0	1	2	1	0	1	open	0	0	0	1	0	0	1	0	0	652	725.129	5.19491	49.6029	-0.14	-0.29	PA2.1
3	Farm_AEC-05	1	0	1	0	1	0	1	2	1	0	1	open	0	0	0	1	0	0	1	0	0	428	461.176	4.94509	57.9876	-0.14	-0.29	PA2.1
4	Farm_AEC-05	1	0	1	0	1	0	1	2	1	0	1	open	0	0	0	1	0	0	1	0	0	803	916.789	5.51398	102.392	-0.14	-0.29	PA2.1
5	Farm_AEC-05	1	0	1	0	1	0	1	2	1	0	1	open	0	0	0	1	0	0	1	0	0	670	760.062	5.31023	72.1424	-0.14	-0.29	PA2.1
6	Farm_AEC-07	1	0	1	0	1	0	1	3	1	0	1	open	0	0	0	1	1	0	1	1	0	572	648.741	4.48131	12.4653	-0.43	-0.06	PA2.1
7	Farm_AECK-11	0	1	0	1	0	0	0	5	1	1	1	Enclosed	1	0	1	0	1	1	1	1	0.5	764	932.385	5.22693	60.1526	0.16	1.11	PA2.1
8	Farm_AECK-11	0	1	0	1	0	0	0	5	1	1	1	Enclosed	1	0	1	0	1	0	1	1	0.5	768	998.212	5.22274	64.7521	0.16	1.11	PA2.1
9	Farm_AECK-11	0	1	0	1	0	0	0	5	1	1	1	Enclosed	1	0	1	0	1	0	1	1	0.5	542	681.466	3.82177	11.524	0.16	1.11	PA2.1
10	Farm_AECK-12	0	1	0	1	0	0	0	5	1	1	1	Enclosed	1	0	1	0	1	1	1	1	0.5	530	687.326	3.81203	12.0208	0.05	1.22	PA2.1
11	Farm_AECK-01	1	1	1	0	1	1	1	2	0	0	0	open	0	0	0	0	1	0	0	0	0.5	917	1174.55	5.42398	78.9368	-1.03	-2.67	PA2.1
12	Farm_AECK-02	1	1	1	0	1	1	1	2	0	0	0	open	0	0	0	0	1	0	0	0	0.5	629	863.297	4.60738	32.5085	-1.03	-2.67	PA2.1
13	Farm_AECK-02	1	1	1	0	1	1	1	2	0	0	0	open	0	0	0	0	1	0	0	0	0.5	821	1099.16	5.29603	77.788	-1.03	-2.67	PA2.1
14	Farm_AECK-04	1	0	1	0	1	1	1	4	0	0	1	open	0	0	0	0	1	1	1	0	0.5	502	602.649	4.13763	17.3508	-0.23	-0.34	PA2.1
15	Farm_AEK-07	0	1	0	1	0	0	0	10	1	1	1	Enclosed	1	0	1	1	1	1	1	1	1	526	667	4.43009	26.5442	0.22	0.9	PA2.1
16	Farm_AEK-07	0	1	0	1	0	0	0	10	1	1	1	Enclosed	1	0	1	1	1	1	1	1	1	504	632.026	4.48514	29.2748	0.22	0.9	PA2.1
17	Farm_AEK-07	0	1	0	1	0	0	0	10	1	1	1	Enclosed	1	0	1	1	1	1	1	1	1	510	633.224	4.53644	32.3801	0.22	0.9	PA2.1
18	Farm_AEK-07	0	1	0	1	0	0	0	10	1	1	1	Enclosed	1	0	1	1	1	1	1	1	1	422	505.264	4.15476	22.4771	0.22	0.9	PA2.1
19	Farm_AEK-07	0	1	0	1	0	0	0	10	1	1	1	Enclosed	1	0	1	1	1	1	1	1	1	473	586.017	4.45895	26.0979	0.22	0.9	PA2.1
20	Farm_AEK-08	0	0	0	1	0	0	0	2	1	1	1	Enclosed	1	0	1	0	1	1	1	0	1	624	764	4.80899	30.1948	0.12	1.06	PA2.1
21	Farm_AEK-08	0	0	0	1	0	0	0	2	1	1	1	Enclosed	1	0	1	0	1	1	1	0	1	617	727.846	4.96149	51.9398	0.12	1.06	PA2.1
22	Farm_AEK-08	0	0	0	1	0	0	0	2	1	1	1	Enclosed	1	0	1	0	1	1	1	0	1	715	878.115	4.97307	47.9258	0.12	1.06	PA2.1
23	Farm_AEK-08	0	0	0	1	0	0	0	2	1	1	1	Enclosed	1	0	1	0	1	1	1	0	1	658	833.703	4.7921	46.0335	0.12	1.06	PA2.1
24	Farm_AEK-09	0	1	0	1	0	0	0	3	1	0	1	Enclosed	1	0	1	1	0	1	1	0	1	564	731.035	4.33319	13.5128	0.2	1.11	PA2.1
25	Farm_AEK-09	0	1	0	1	0	0	0	3	1	0	1	Enclosed	1	0	1	1	0	1	1	0	1	642	804.561	4.59022	26.4683	0.2	1.11	PA2.1
26	Farm_AEK-09	0	1	0	1	0	0	0	3	1	0	1	Enclosed	1	0	1	1	0	1	1	0	1	510	608.348	4.69046	41.5995	0.2	1.11	PA2.1
27	Farm_AEK-09	0	1	0	1	0	0	0	3	1	0	1	Enclosed	1	0	1	1	0	1	1	0	1	825	942.72	5.39498	90.7358	0.2	1.11	PA2.1
28	Farm_AEK-09	0	1	0	1	0	0	0	3	1	0	1	Enclosed	1	0	1	1	0	1	1	0	1	758	927.122	5.10509	54.512	0.2	1.11	PA2.1
29	Farm_AEK-09	0	1	0	1	0	0	0	3	1	0	1	Enclosed	1	0	1	1	0	1	1	0	1	581	733.319	4.5482	31.5533	0.2	1.11	PA2.1
30	Farm_AEK-09	0	1	0	1	0	0	0	3	1	0	1	Enclosed	1	0	1	1	0	1	1	0	1	626	839.009	4.39191	25.2164	0.2	1.11	PA2.1
31	Farm_AEK-09	0	1	0	1	0	0	0	3	1	0	1	Enclosed	1	0	1	1	0	1	1	0	1	709	930.027	4.78406	39.3974	0.2	1.11	PA2.1
32	Farm_AEC-05	1	0	1	0	1	0	1	2	1	0	1	open	0	0	0	1	0	0	1	0	0	237	238	4.62645	51.3525	-0.14	-0.29	PA2.1
33	Farm_AEC-05	1	0	1	0	1	0	1	2	1	0	1	open	0	0	0	1	0	0	1	0	0	276	285.562	4.40512	32.2201	-0.14	-0.29	PA2.1
34	Farm_AEC-05	1	0	1	0	1	0	1	2	1	0	1	open	0	0	0	1	0	0	1	0	0	251	253.625	4.56586	45.9098	-0.14	-0.29	PA2.1
35	Farm_AECK-14	0	1	0	0	0	0	0	1	0	0	0	Enclosed	0	1	1	1	0	1	0	0	0.5	497	602.846	4.40983	25.993	0.24	0.93	PA2.1
36	Farm_AECK-14	0	1	0	0	0	0	0	1	0	0	0	Enclosed	0	1	1	1	0	0	0	0	0.5	474	538.68	4.15965	17.0567	0.24	0.93	PA2.1
37	Farm_AECK-14	0	1	0	0	0	0	0	1	0	0	0	Enclosed	0	1	1	1	0	1	0	0	0.5	550	664.767	4.55292	27.6216	0.24	0.93	PA2.1
38	Farm_AECK-14	0	1	0	0	0	0	0	1	0	0	0	Enclosed	0	1	1	1	0	1	0	0	0.5	341	368.02	4.08601	18.5461	0.24	0.93	PA2.1
39	Farm_AECK-14	0	1	0	0	0	0	0	1	0	0	0	Enclosed	0	1	1	1	0	1	0	0	0.5	502	639.042	4.50652	33.5957	0.24	0.93	PA2.1
40	Farm_AECK-14	0	1	0	0	0	0	0	1	0	0	0	Enclosed	0	1	1	1	0	1	0	0	0.5	580	713.036	4.70856	42.5477	0.24	0.93	PA2.1
41	Farm_AECK-14	0	1	0	0	0	0	0	1	0	0	0	Enclosed	0	1	1	1	0	0	0	0	0.5	522	685.943	4.33247	22.0682	0.24	0.93	PA2.1
42	Farm_AECK-14	0	1	0	0	0	0	0	1	0	0	0	Enclosed	0	1	1	1	0	0	0	0	0.5	472	579.581	4.29371	23.8573	0.24	0.93	PA2.1
43	Farm_AECK-14	0	1	0	0	0	0	0	1	0	0	0	Enclosed	0	1	1	1	0	0	0	0	0.5	467	559.324	4.07923	17.2098	0.24	0.93	PA2.1
44	Farm_AECK-14	0	1	0	0	0	0	0	1	0	0	0	Enclosed	0	1	1	1	0	0	0	0	0.5	364	422.909	3.98821	17.5866	0.24	0.93	PA2.1
45	Farm_AECK-16	0	1	0	1	0	0	0	14	1	1	1	Enclosed	1	0	1	0	1	1	1	1	0.5	635	766.154	4.8779	45.4677	0.18	0.91	PA2.1
46	Farm_AECK-16	0	1	0	1	0	0	0	14	1	1	1	Enclosed	1	0	1	0	1	0	1	1	0.5	268	290.545	4.11792	17.7595	0.18	0.91	PA2.1
47	Farm_AECK-16	0	1	0	1	0	0	0	14	1	1	1	Enclosed	1	0	1	0	1	1	1	1	0.5	585	741.935	5.03602	70.9106	0.18	0.91	PA2.1
48	Farm_AECK-16	0	1	0	1	0	0	0	14	1	1	1	Enclosed	1	0	1	0	1	1	1	1	0.5	497	603.164	4.53114	28.6301	0.18	0.91	PA2.1
49	Farm_AECK-16	0	1	0	1	0	0	0	14	1	1	1	Enclosed	1	0	1	0	1	1	1	1	0.5	606	702.459	4.41223	18.1643	0.18	0.91	PA2.1
50	Farm_AECK-16	0	1	0	1	0	0	0	14	1	1	1	Enclosed	1	0	1	0	1	1	1	1	0.5	655	794.159	5.19744	80.7188	0.18	0.91	PA2.1
51	Farm_AECK-16	0	1	0	1	0	0	0	14	1	1	1	Enclosed	1	0	1	0	1	0	1	1	0.5	628	726.876	4.90395	42.4581	0.18	0.91	PA2.1
52	Farm_AECK-16	0	1	0	1	0	0	0	14	1	1	1	Enclosed	1	0	1	0	1	0	1	1	0.5	641	804.857	4.82816	42.1575	0.18	0.91	PA2.1
53	Farm_AECK-16	0	1	0	1	0	0	0	14	1	1	1	Enclosed	1	0	1	0	1	0	1	1	0.5	502	581.151	4.76116	50.3226	0.18	0.91	PA2.1
54	Farm_AECK-16	0	1	0	1	0	0	0	14	1	1	1	Enclosed	1	0	1	0	1	0	1	1	0.5	680	780.241	5.07313	62.0263	0.18	0.91	PA2.1
55	Farm_AECK-18	0	1	0	1	0	0	0	15	1	1	1	Caged	1	0	1	0	1	1	1	1	0.5	474	532.679	4.66959	38.8616	0.11	1.06	PA2.1
56	Farm_AECK-18	0	1	0	1	0	0	0	15	1	1	1	Caged	1	0	1	0	1	0	1	1	0.5	448	516.667	4.167	14.4791	0.11	1.06	PA2.1
57	Farm_AECK-18	0	1	0	1	0	0	0	15	1	1	1	Caged	1	0	1	0	1	1	1	1	0.5	762	806.65	5.39296	62.2183	0.11	1.06	PA2.1
58	Farm_AECK-18	0	1	0	1	0	0	0	15	1	1	1	Caged	1	0	1	0	1	1	1	1	0.5	406	481.797	4.11829	19.336	0.11	1.06	PA2.1
59	Farm_AECK-18	0	1	0	1	0	0	0	15	1	1	1	Caged	1	0	1	0	1	1	1	1	0.5	447	564.72	3.98514	10.9101	0.11	1.06	PA2.1
60	Farm_AECK-18	0	1	0	1	0	0	0	15	1	1	1	Caged	1	0	1	0	1	0	1	1	0.5	456	573.159	4.05416	16.2532	0.11	1.06	PA2.1
61	Farm_AECK-18	0	1	0	1	0	0	0	15	1	1	1	Caged	1	0	1	0	1	0	1	1	0.5	404	484.25	3.65236	12.1885	0.11	1.06	PA2.1
62	Farm_AECK-18	0	1	0	1	0	0	0	15	1	1	1	Caged	1	0	1	0	1	0	1	1	0.5	364	428.8	3.61792	12.0462	0.11	1.06	PA2.1
63	Farm_AECK-18	0	1	0	1	0	0	0	15	1	1	1	Caged	1	0	1	0	1	0	1	1	0.5	430	493.161	4.43783	21.577	0.11	1.06	PA2.1
64	Farm_AECK-22	0	1	0	1	0	0	0	2	0	0	1	open	0	0	1	1	0	0	0	1	0.5	557	668.985	4.63143	31.91	0.43	1.03	PA2.1
65	Farm_AECK-22	0	1	0	1	0	0	0	2	0	0	1	open	0	0	1	1	0	1	0	1	0.5	607	733.879	4.74608	38.6065	0.43	1.03	PA2.1
66	Farm_AECK-22	0	1	0	1	0	0	0	2	0	0	1	open	0	0	1	1	0	1	0	1	0.5	650	802.475	4.7356	39.4754	0.43	1.03	PA2.1
67	Farm_AECK-22	0	1	0	1	0	0	0	2	0	0	1	open	0	0	1	1	0	1	0	1	0.5	718	939.053	5.02296	60.3636	0.43	1.03	PA2.1
68	Farm_AECK-22	0	1	0	1	0	0	0	2	0	0	1	open	0	0	1	1	0	0	0	1	0.5	644	779.519	4.78026	39.028	0.43	1.03	PA2.1
69	Farm_AECK-22	0	1	0	1	0	0	0	2	0	0	1	open	0	0	1	1	0	0	0	1	0.5	632	753.951	4.66695	28.2943	0.43	1.03	PA2.1
70	Farm_AECK-22	0	1	0	1	0	0	0	2	0	0	1	open	0	0	1	1	0	0	0	1	0.5	711	847.95	5.2423	66.2662	0.43	1.03	PA2.1
71	Farm_AEC-14	1	0	1	0	1	0	1	3	0	0	0	open	1	1	0	1	1	0	0	0	0	689	814.295	5.26818	79.4595	-1.91	-0.07	PA2.1
72	Farm_AECK-25	0	0	0	1	0	0	0	4	1	0	1	Caged	0	0	1	1	1	0	1	1	0.5	125	129	3.37301	14.4594	-1	-0.14	PA2.1
73	Farm_AECK-25	0	0	0	1	0	0	0	4	1	0	1	Caged	0	0	1	1	1	1	1	1	0.5	529	632.714	4.85631	56.9891	-1	-0.14	PA2.1
74	Farm_AECK-25	0	0	0	1	0	0	0	4	1	0	1	Caged	0	0	1	1	1	1	1	1	0.5	555	615.221	5.05114	65.9391	-1	-0.14	PA2.1
75	Farm_AECK-25	0	0	0	1	0	0	0	4	1	0	1	Caged	0	0	1	1	1	0	1	1	0.5	596	696.013	4.91733	48.7447	-1	-0.14	PA2.1
76	Farm_AECK-25	0	0	0	1	0	0	0	4	1	0	1	Caged	0	0	1	1	1	0	1	1	0.5	253	274	3.90681	17.759	-1	-0.14	PA2.1
77	Farm_AECK-26	0	1	0	1	0	0	0	8	0	0	0	open	0	0	1	1	0	1	0	0	0.5	585	655.04	5.15121	72.6447	-1.07	-0.09	PA2.1
78	Farm_AECK-26	0	1	0	1	0	0	0	8	0	0	0	open	0	0	1	1	0	0	0	0	0.5	431	484.115	3.88773	9.98869	-1.07	-0.09	PA2.1
79	Farm_AECK-26	0	1	0	1	0	0	0	8	0	0	0	open	0	0	1	1	0	1	0	0	0.5	359	418.032	4.23136	22.4393	-1.07	-0.09	PA2.1
80	Farm_AECK-26	0	1	0	1	0	0	0	8	0	0	0	open	0	0	1	1	0	1	0	0	0.5	406	489.72	4.02764	18.2127	-1.07	-0.09	PA2.1
81	Farm_AECK-26	0	1	0	1	0	0	0	8	0	0	0	open	0	0	1	1	0	1	0	0	0.5	447	496.524	4.96114	67.0094	-1.07	-0.09	PA2.1
82	Farm_AECK-26	0	1	0	1	0	0	0	8	0	0	0	open	0	0	1	1	0	0	0	0	0.5	488	554.642	4.22592	15.7868	-1.07	-0.09	PA2.1
83	Farm_AECK-26	0	1	0	1	0	0	0	8	0	0	0	open	0	0	1	1	0	0	0	0	0.5	606	714.673	3.98575	7.85847	-1.07	-0.09	PA2.1
84	Farm_AECK-26	0	1	0	1	0	0	0	8	0	0	0	open	0	0	1	1	0	0	0	0	0.5	620	710.495	4.57708	17.3708	-1.07	-0.09	PA2.1
85	Farm_AECK-27	1	0	1	0	0	0	1	2	1	0	1	open	0	1	1	0	0	1	0	0	0.5	475	525.893	4.90611	60.0836	1.68	-0.81	PA2.1
86	Farm_AECK-27	1	0	1	0	0	0	1	2	1	0	1	open	0	1	1	0	0	0	0	0	0.5	507	566.085	4.10903	9.39298	1.68	-0.81	PA2.1
87	Farm_AECK-27	1	0	1	0	0	0	1	2	1	0	1	open	0	1	1	0	0	1	0	0	0.5	419	478.375	4.62942	39.9025	1.68	-0.81	PA2.1
88	Farm_AECK-27	1	0	1	0	0	0	1	2	1	0	1	open	0	1	1	0	0	1	0	0	0.5	268	285.652	4.13989	23.7431	1.68	-0.81	PA2.1
89	Farm_AECK-27	1	0	1	0	0	0	1	2	1	0	1	open	0	1	1	0	0	1	0	0	0.5	501	567.048	4.73284	34.0957	1.68	-0.81	PA2.1
90	Farm_AECK-27	1	0	1	0	0	0	1	2	1	0	1	open	0	1	1	0	0	0	0	0	0.5	589	707.407	4.55447	22.0175	1.68	-0.81	PA2.1
91	Farm_AECK-27	1	0	1	0	0	0	1	2	1	0	1	open	0	1	1	0	0	0	0	0	0.5	625	722.808	5.32259	106.568	1.68	-0.81	PA2.1
92	Farm_AECK-27	1	0	1	0	0	0	1	2	1	0	1	open	0	1	1	0	0	0	0	0	0.5	467	519.818	4.4688	23.6876	1.68	-0.81	PA2.1
93	Farm_AECK-27	1	0	1	0	0	0	1	2	1	0	1	open	0	1	1	0	0	0	0	0	0.5	455	525.263	4.72977	47.2456	1.68	-0.81	PA2.1
94	Farm_AECK-28	0	0	0	1	0	0	0	8	1	0	1	Enclosed	0	0	1	1	1	1	1	0	0.5	474	528.016	4.68374	41.199	1.47	-0.62	PA2.1
95	Farm_AECK-28	0	0	0	1	0	0	0	8	1	0	1	Enclosed	0	0	1	1	1	1	1	0	0.5	526	580.923	4.98453	61.4639	1.47	-0.62	PA2.1
96	Farm_AECK-28	0	0	0	1	0	0	0	8	1	0	1	Enclosed	0	0	1	1	1	1	1	0	0.5	430	449.8	4.98446	73.5922	1.47	-0.62	PA2.1
97	Farm_AECK-28	0	0	0	1	0	0	0	8	1	0	1	Enclosed	0	0	1	1	1	1	1	0	0.5	615	715.879	4.87247	42.5268	1.47	-0.62	PA2.1
98	Farm_AECK-28	0	0	0	1	0	0	0	8	1	0	1	Enclosed	0	0	1	1	1	0	1	0	0.5	395	433.636	4.83384	50.5464	1.47	-0.62	PA2.1
99	Farm_AECK-28	0	0	0	1	0	0	0	8	1	0	1	Enclosed	0	0	1	1	1	0	1	0	0.5	328	347.5	4.29249	30.207	1.47	-0.62	PA2.1
100	Farm_AECK-28	0	0	0	1	0	0	0	8	1	0	1	Enclosed	0	0	1	1	1	0	1	0	0.5	457	518.949	4.40366	28.4991	1.47	-0.62	PA2.1
101	Farm_AECK-10	0	1	0	1	0	0	0	5	1	1	1	Enclosed	1	0	1	0	1	0	1	0	0.5	585	682.5	4.79807	35.0304	0.15	0.85	PA2.1
102	Farm_AECK-11	0	1	0	1	0	0	0	5	1	1	1	Enclosed	1	0	1	0	1	1	1	1	0.5	679	785.5	5.22563	69.5831	0.16	1.11	PA2.1
103	Farm_AECK-11	0	1	0	1	0	0	0	5	1	1	1	Enclosed	1	0	1	0	1	0	1	1	0.5	677	836.065	4.60403	21.559	0.16	1.11	PA2.1
104	Farm_AECK-11	0	1	0	1	0	0	0	5	1	1	1	Enclosed	1	0	1	0	1	1	1	1	0.5	658	817.611	4.98852	54.8186	0.16	1.11	PA2.1
105	Farm_AECK-11	0	1	0	1	0	0	0	5	1	1	1	Enclosed	1	0	1	0	1	1	1	1	0.5	539	615.741	4.73527	33.4233	0.16	1.11	PA2.1
106	Farm_AECK-11	0	1	0	1	0	0	0	5	1	1	1	Enclosed	1	0	1	0	1	0	1	1	0.5	742	883.695	5.36871	87.4721	0.16	1.11	PA2.1
107	Farm_AECK-11	0	1	0	1	0	0	0	5	1	1	1	Enclosed	1	0	1	0	1	0	1	1	0.5	652	784.5	4.99617	52.259	0.16	1.11	PA2.1
108	Farm_AECK-12	0	1	0	1	0	0	0	5	1	1	1	Enclosed	1	0	1	0	1	1	1	1	0.5	511	658.19	4.42635	30.9359	0.05	1.22	PA2.1
109	Farm_AECK-12	0	1	0	1	0	0	0	5	1	1	1	Enclosed	1	0	1	0	1	0	1	1	0.5	572	694.719	4.39272	20.1786	0.05	1.22	PA2.1
110	Farm_AECK-12	0	1	0	1	0	0	0	5	1	1	1	Enclosed	1	0	1	0	1	0	1	1	0.5	577	704.5	4.94198	57.5897	0.05	1.22	PA2.1
111	Farm_AECK-12	0	1	0	1	0	0	0	5	1	1	1	Enclosed	1	0	1	0	1	0	1	1	0.5	610	769.119	4.99099	62.4163	0.05	1.22	PA2.1
112	Farm_AECK-13	0	1	0	1	0	0	0	1	1	1	1	Enclosed	1	0	1	0	1	0	1	0	0.5	452	583.015	4.1756	23.1071	0.23	1.3	PA2.1
113	Farm_AECK-13	0	1	0	1	0	0	0	1	1	1	1	Enclosed	1	0	1	0	1	0	1	0	0.5	476	598.4	4.15149	21.6797	0.23	1.3	PA2.1
114	Farm_AECK-05	1	1	1	0	1	1	1	3	0	0	0	open	0	0	0	0	1	1	0	0	0.5	689	894.01	4.64708	23.4875	-0.16	-0.47	PA2.1
115	Farm_AECK-05	1	1	1	0	1	1	1	3	0	0	0	open	0	0	0	0	1	0	0	0	0.5	679	788.655	4.59682	21.1589	-0.16	-0.47	PA2.1
116	Farm_AECK-05	1	1	1	0	1	1	1	3	0	0	0	open	0	0	0	0	1	1	0	0	0.5	592	675.344	4.52248	27.0428	-0.16	-0.47	PA2.1
117	Farm_AECK-05	1	1	1	0	1	1	1	3	0	0	0	open	0	0	0	0	1	1	0	0	0.5	682	844.311	4.80845	38.61	-0.16	-0.47	PA2.1
118	Farm_AECK-05	1	1	1	0	1	1	1	3	0	0	0	open	0	0	0	0	1	1	0	0	0.5	659	786.991	4.82687	39.2864	-0.16	-0.47	PA2.1
119	Farm_AECK-05	1	1	1	0	1	1	1	3	0	0	0	open	0	0	0	0	1	0	0	0	0.5	794	964.116	5.15372	42.4944	-0.16	-0.47	PA2.1
120	Farm_AECK-05	1	1	1	0	1	1	1	3	0	0	0	open	0	0	0	0	1	0	0	0	0.5	788	908.397	5.118	46.957	-0.16	-0.47	PA2.1
121	Farm_AECK-05	1	1	1	0	1	1	1	3	0	0	0	open	0	0	0	0	1	0	0	0	0.5	676	800.194	4.85104	42.668	-0.16	-0.47	PA2.1
122	Farm_AECK-05	1	1	1	0	1	1	1	3	0	0	0	open	0	0	0	0	1	0	0	0	0.5	781	958.917	5.0721	49.1859	-0.16	-0.47	PA2.1
123	Farm_AECK-06	1	1	1	0	1	1	1	5	0	0	1	open	0	0	0	1	1	1	1	0	0.5	795	1003.3	4.71041	24.7288	-0.15	-0.6	PA2.1
124	Farm_AECK-06	1	1	1	0	1	1	1	5	0	0	1	open	0	0	0	1	1	0	1	0	0.5	716	872.867	5.10124	45.5556	-0.15	-0.6	PA2.1
125	Farm_AECK-06	1	1	1	0	1	1	1	5	0	0	1	open	0	0	0	1	1	1	1	0	0.5	488	566.907	4.2591	21.1523	-0.15	-0.6	PA2.1
126	Farm_AECK-06	1	1	1	0	1	1	1	5	0	0	1	open	0	0	0	1	1	0	1	0	0.5	605	684.784	4.85344	36.5831	-0.15	-0.6	PA2.1
127	Farm_AECK-06	1	1	1	0	1	1	1	5	0	0	1	open	0	0	0	1	1	0	1	0	0.5	565	683.058	4.71045	43.8201	-0.15	-0.6	PA2.1
128	Farm_AECK-07	1	0	1	0	0	1	1	5	0	0	0	open	0	0	0	1	1	1	0	0	0.5	710	837.857	5.12046	59.0368	-0.02	-2.18	PA2.1
129	Farm_AECK-07	1	0	1	0	0	1	1	5	0	0	0	open	0	0	0	1	1	1	0	0	0.5	752	894.333	5.01853	42.893	-0.02	-2.18	PA2.1
130	Farm_AECK-07	1	0	1	0	0	1	1	5	0	0	0	open	0	0	0	1	1	1	0	0	0.5	590	785.643	4.7548	44.3688	-0.02	-2.18	PA2.1
131	Farm_AECK-07	1	0	1	0	0	1	1	5	0	0	0	open	0	0	0	1	1	0	0	0	0.5	431	473.119	4.27032	21.188	-0.02	-2.18	PA2.1
132	Farm_AECK-08	0	1	0	1	0	0	0	10	1	1	1	Enclosed	1	0	1	0	1	1	1	0	0.5	728	879.981	5.04269	45.4211	0.14	0.9	PA2.1
133	Farm_AEC-12	1	0	1	0	1	1	1	2	0	0	0	open	0	0	0	1	1	0	0	0	0	507	555.346	4.58441	36.2481	1.35	-0.82	PA2.1
134	Farm_AEC-13	1	0	1	0	1	0	1	3	0	0	0	open	0	0	0	0	1	0	0	0	0	530	607	4.39443	16.8217	-0.69	-0.09	PA2.1
135	Farm_AEC-13	1	0	1	0	1	0	1	3	0	0	0	open	0	0	0	0	1	0	0	0	0	547	628.493	4.77842	28.9318	-0.69	-0.09	PA2.1
136	Farm_AEC-15	1	0	1	0	1	1	1	2	0	0	0	open	0	0	0	1	1	0	0	0	0	583	610.507	5.3866	113.334	0.33	-0.4	PA2.1
137	Farm_AEC-15	1	0	1	0	1	1	1	2	0	0	0	open	0	0	0	1	1	0	0	0	0	611	675.2	5.08351	58.622	0.33	-0.4	PA2.1
138	Farm_AEC-15	1	0	1	0	1	1	1	2	0	0	0	open	0	0	0	1	1	0	0	0	0	84	85.5	3.61324	19.649	0.33	-0.4	PA2.1
139	Farm_AEC-15	1	0	1	0	1	1	1	2	0	0	0	open	0	0	0	1	1	0	0	0	0	519	545.5	5.17027	66.7651	0.33	-0.4	PA2.1
140	Farm_AEC-15	1	0	1	0	1	1	1	2	0	0	0	open	0	0	0	1	1	0	0	0	0	608	698.554	5.19798	60.9018	0.33	-0.4	PA2.1
141	Farm_AEC-15	1	0	1	0	1	1	1	2	0	0	0	open	0	0	0	1	1	0	0	0	0	715	789.226	5.49961	101.364	0.33	-0.4	PA2.1
142	Farm_AEC-08	1	0	1	0	1	1	1	3	1	0	1	open	0	0	0	0	1	0	1	0	0	627	714.4	5.05724	50.7155	-0.25	-0.27	PA2.1
143	Farm_AEC-08	1	0	1	0	1	1	1	3	1	0	1	open	0	0	0	0	1	0	1	0	0	729	822.8	5.47403	80.1617	-0.25	-0.27	PA2.1
144	Farm_AEC-08	1	0	1	0	1	1	1	3	1	0	1	open	0	0	0	0	1	0	1	0	0	461	492.571	4.93597	58.1563	-0.25	-0.27	PA2.1
145	Farm_AEC-08	1	0	1	0	1	1	1	3	1	0	1	open	0	0	0	0	1	0	1	0	0	675	801.736	4.92381	29.9618	-0.25	-0.27	PA2.1
146	Farm_AEC-08	1	0	1	0	1	1	1	3	1	0	1	open	0	0	0	0	1	0	1	0	0	636	765.015	4.87367	23.9785	-0.25	-0.27	PA2.1
147	Farm_AEC-08	1	0	1	0	1	1	1	3	1	0	1	open	0	0	0	0	1	0	1	0	0	655	740.412	5.19288	68.7258	-0.25	-0.27	PA2.1
148	Farm_AEC-08	1	0	1	0	1	1	1	3	1	0	1	open	0	0	0	0	1	0	1	0	0	565	604.818	4.941	36.495	-0.25	-0.27	PA2.1
149	Farm_AEC-01	0	0	1	0	1	0	1	3	0	0	1	open	0	0	0	1	1	0	1	0	0	591	659.125	4.80837	29.6186	-0.06	-2.21	PA2.1
150	Farm_AEC-01	0	0	1	0	1	0	1	3	0	0	1	open	0	0	0	1	1	0	1	0	0	618	811.8	4.80668	30.4905	-0.06	-2.21	PA2.1
151	Farm_AEC-01	0	0	1	0	1	0	1	3	0	0	1	open	0	0	0	1	1	0	1	0	0	631	745.379	4.51236	19.005	-0.06	-2.21	PA2.1
152	Farm_AEC-01	0	0	1	0	1	0	1	3	0	0	1	open	0	0	0	1	1	0	1	0	0	650	740.093	4.87954	38.9049	-0.06	-2.21	PA2.1
153	Farm_AEC-01	0	0	1	0	1	0	1	3	0	0	1	open	0	0	0	1	1	0	1	0	0	616	717.515	4.86625	33.942	-0.06	-2.21	PA2.1
154	Farm_AEC-01	0	0	1	0	1	0	1	3	0	0	1	open	0	0	0	1	1	0	1	0	0	559	696	4.89183	50.0052	-0.06	-2.21	PA2.1
155	Farm_AEC-01	0	0	1	0	1	0	1	3	0	0	1	open	0	0	0	1	1	0	1	0	0	640	756.319	4.87117	42.0962	-0.06	-2.21	PA2.1
156	Farm_AEC-01	0	0	1	0	1	0	1	3	0	0	1	open	0	0	0	1	1	0	1	0	0	633	760.511	4.87169	43.3069	-0.06	-2.21	PA2.1
157	Farm_AEC-01	0	0	1	0	1	0	1	3	0	0	1	open	0	0	0	1	1	0	1	0	0	649	752.602	5.11232	59.7424	-0.06	-2.21	PA2.1
158	Farm_AEC-01	0	0	1	0	1	0	1	3	0	0	1	open	0	0	0	1	1	0	1	0	0	584	678.148	4.9024	45.0923	-0.06	-2.21	PA2.1
159	Farm_AEC-04	1	0	1	0	1	0	1	2	1	0	1	open	0	1	0	0	1	0	1	0	0	624	783.725	4.67495	35.6591	0	-0.4	PA2.1
160	Farm_AEK-09	0	1	0	1	0	0	0	3	1	0	1	Enclosed	1	0	1	1	0	1	1	0	1	210	212.154	4.48053	39.3889	0.2	1.11	PA2.1
161	Farm_AECK-01	1	1	1	0	1	1	1	2	0	0	0	open	0	0	0	0	1	1	0	0	0.5	913	1131.9	5.37711	73.4601	-1.03	-2.67	PA2.1
162	Farm_AECK-01	1	1	1	0	1	1	1	2	0	0	0	open	0	0	0	0	1	1	0	0	0.5	734	878.925	4.97723	34.6776	-1.03	-2.67	PA2.1
163	Farm_AECK-01	1	1	1	0	1	1	1	2	0	0	0	open	0	0	0	0	1	1	0	0	0.5	762	894.439	5.31738	75.2471	-1.03	-2.67	PA2.1
164	Farm_AECK-01	1	1	1	0	1	1	1	2	0	0	0	open	0	0	0	0	1	1	0	0	0.5	715	854.941	5.08513	57.6407	-1.03	-2.67	PA2.1
165	Farm_AECK-01	1	1	1	0	1	1	1	2	0	0	0	open	0	0	0	0	1	1	0	0	0.5	666	786.414	4.70717	31.8025	-1.03	-2.67	PA2.1
166	Farm_AECK-02	1	1	1	0	1	1	1	2	0	0	0	open	0	0	0	0	1	1	0	0	0.5	710	806.676	5.30404	83.7692	-1.03	-2.67	PA2.1
167	Farm_AECK-02	1	1	1	0	1	1	1	2	0	0	0	open	0	0	0	0	1	0	0	0	0.5	488	539.04	4.53685	32.2794	-1.03	-2.67	PA2.1
168	Farm_AECK-02	1	1	1	0	1	1	1	2	0	0	0	open	0	0	0	0	1	1	0	0	0.5	771	854.877	5.24141	63.5242	-1.03	-2.67	PA2.1
169	Farm_AECK-02	1	1	1	0	1	1	1	2	0	0	0	open	0	0	0	0	1	1	0	0	0.5	778	910.165	5.35388	81.4977	-1.03	-2.67	PA2.1
170	Farm_AECK-02	1	1	1	0	1	1	1	2	0	0	0	open	0	0	0	0	1	1	0	0	0.5	680	786.874	5.10426	61.5011	-1.03	-2.67	PA2.1
171	Farm_AECK-02	1	1	1	0	1	1	1	2	0	0	0	open	0	0	0	0	1	1	0	0	0.5	728	827.286	5.27267	65.0491	-1.03	-2.67	PA2.1
172	Farm_AECK-02	1	1	1	0	1	1	1	2	0	0	0	open	0	0	0	0	1	0	0	0	0.5	476	540.208	4.74899	37.2564	-1.03	-2.67	PA2.1
173	Farm_AECK-02	1	1	1	0	1	1	1	2	0	0	0	open	0	0	0	0	1	0	0	0	0.5	915	1150.23	5.39733	75.2499	-1.03	-2.67	PA2.1
174	Farm_AECK-03	1	1	1	0	1	1	1	3	0	0	0	open	0	0	0	1	1	1	0	0	0.5	715	835.8	5.31716	64.0222	-1.18	-2.28	PA2.1
175	Farm_AECK-03	1	1	1	0	1	1	1	3	0	0	0	open	0	0	0	1	1	0	0	0	0.5	408	502.721	3.59247	9.75886	-1.18	-2.28	PA2.1
176	Farm_AECK-03	1	1	1	0	1	1	1	3	0	0	0	open	0	0	0	1	1	1	0	0	0.5	751	880.055	5.25849	64.4698	-1.18	-2.28	PA2.1
177	Farm_AECK-03	1	1	1	0	1	1	1	3	0	0	0	open	0	0	0	1	1	1	0	0	0.5	683	791.919	4.81766	36.3738	-1.18	-2.28	PA2.1
178	Farm_AECK-03	1	1	1	0	1	1	1	3	0	0	0	open	0	0	0	1	1	1	0	0	0.5	965	1246.11	5.50228	84.4827	-1.18	-2.28	PA2.1
179	Farm_AECK-03	1	1	1	0	1	1	1	3	0	0	0	open	0	0	0	1	1	0	0	0	0.5	532	610.269	4.8499	52.5714	-1.18	-2.28	PA2.1
180	Farm_AECK-04	1	0	1	0	1	1	1	4	0	0	1	open	0	0	0	0	1	1	1	0	0.5	554	670.118	4.41089	21.8075	-0.23	-0.34	PA2.1
181	Farm_AECK-04	1	0	1	0	1	1	1	4	0	0	1	open	0	0	0	0	1	0	1	0	0.5	801	976.321	5.35586	59.0099	-0.23	-0.34	PA2.1
182	Farm_AECK-04	1	0	1	0	1	1	1	4	0	0	1	open	0	0	0	0	1	1	1	0	0.5	581	714.366	4.45785	27.8711	-0.23	-0.34	PA2.1
183	Farm_AECK-04	1	0	1	0	1	1	1	4	0	0	1	open	0	0	0	0	1	1	1	0	0.5	750	956.413	4.94591	37.3215	-0.23	-0.34	PA2.1
184	Farm_AECK-04	1	0	1	0	1	1	1	4	0	0	1	open	0	0	0	0	1	0	1	0	0.5	685	864.655	4.36256	13.8165	-0.23	-0.34	PA2.1
185	Farm_AECK-04	1	0	1	0	1	1	1	4	0	0	1	open	0	0	0	0	1	0	1	0	0.5	583	762.065	3.91469	8.83323	-0.23	-0.34	PA2.1
186	Farm_AECK-04	1	0	1	0	1	1	1	4	0	0	1	open	0	0	0	0	1	0	1	0	0.5	654	783.025	4.27747	12.3925	-0.23	-0.34	PA2.1
187	Farm_AECK-04	1	0	1	0	1	1	1	4	0	0	1	open	0	0	0	0	1	0	1	0	0.5	689	892.029	4.36467	12.7524	-0.23	-0.34	PA2.1
188	Farm_AEK-11	0	1	0	0	0	0	0	1	0	0	0	Enclosed	0	0	1	1	0	1	0	0	1	570	689.013	4.88134	49.4125	0.38	1.06	PA2.1
189	Farm_AEK-11	0	1	0	0	0	0	0	1	0	0	0	Enclosed	0	0	1	1	0	1	0	0	1	460	595.72	4.51541	30.8598	0.38	1.06	PA2.1
190	Farm_AEK-11	0	1	0	0	0	0	0	1	0	0	0	Enclosed	0	0	1	1	0	1	0	0	1	597	683.835	5.01121	59.3447	0.38	1.06	PA2.1
191	Farm_AEK-11	0	1	0	0	0	0	0	1	0	0	0	Enclosed	0	0	1	1	0	1	0	0	1	403	458.122	4.26509	25.1545	0.38	1.06	PA2.1
192	Farm_AEK-11	0	1	0	0	0	0	0	1	0	0	0	Enclosed	0	0	1	1	0	1	0	0	1	529	631.273	4.63339	37.99	0.38	1.06	PA2.1
193	Farm_AEK-11	0	1	0	0	0	0	0	1	0	0	0	Enclosed	0	0	1	1	0	1	0	0	1	547	648.6	4.67252	35.1866	0.38	1.06	PA2.1
194	Farm_AEK-11	0	1	0	0	0	0	0	1	0	0	0	Enclosed	0	0	1	1	0	1	0	0	1	538	657.529	4.73113	39.5034	0.38	1.06	PA2.1
195	Farm_AEK-11	0	1	0	0	0	0	0	1	0	0	0	Enclosed	0	0	1	1	0	1	0	0	1	468	536.68	4.5106	32.8054	0.38	1.06	PA2.1
196	Farm_AEK-11	0	1	0	0	0	0	0	1	0	0	0	Enclosed	0	0	1	1	0	1	0	0	1	432	492.682	4.18475	21.9025	0.38	1.06	PA2.1
197	Farm_AEK-11	0	1	0	0	0	0	0	1	0	0	0	Enclosed	0	0	1	1	0	1	0	0	1	517	583.95	4.40602	23.1718	0.38	1.06	PA2.1
198	Farm_AEK-12	0	1	0	0	0	0	0	4	0	0	0	open	0	1	1	0	0	1	0	0	1	453	526.353	3.73413	5.95193	0.06	0.43	PA2.1
199	Farm_AEK-12	0	1	0	0	0	0	0	4	0	0	0	open	0	1	1	0	0	1	0	0	1	491	596.276	4.20389	17.0786	0.06	0.43	PA2.1
200	Farm_AEK-12	0	1	0	0	0	0	0	4	0	0	0	open	0	1	1	0	0	1	0	0	1	447	513	4.36219	19.7984	0.06	0.43	PA2.1
201	Farm_AEK-12	0	1	0	0	0	0	0	4	0	0	0	open	0	1	1	0	0	1	0	0	1	534	659.346	4.46644	28.0439	0.06	0.43	PA2.1
202	Farm_AEK-12	0	1	0	0	0	0	0	4	0	0	0	open	0	1	1	0	0	1	0	0	1	509	584.203	4.18896	15.4663	0.06	0.43	PA2.1
203	Farm_AEK-12	0	1	0	0	0	0	0	4	0	0	0	open	0	1	1	0	0	1	0	0	1	544	628.59	4.09375	9.44953	0.06	0.43	PA2.1
204	Farm_AEK-12	0	1	0	0	0	0	0	4	0	0	0	open	0	1	1	0	0	1	0	0	1	456	511.35	4.01703	11.6032	0.06	0.43	PA2.1
205	Farm_AEK-12	0	1	0	0	0	0	0	4	0	0	0	open	0	1	1	0	0	1	0	0	1	551	659.122	4.26486	10.8668	0.06	0.43	PA2.1
206	Farm_AEK-12	0	1	0	0	0	0	0	4	0	0	0	open	0	1	1	0	0	1	0	0	1	540	641.369	4.07391	11.4516	0.06	0.43	PA2.1
207	Farm_AEK-12	0	1	0	0	0	0	0	4	0	0	0	open	0	1	1	0	0	1	0	0	1	365	397.237	3.93671	12.9199	0.06	0.43	PA2.1
208	Farm_AEK-13	0	1	0	0	0	0	0	4	0	0	0	open	0	1	1	0	0	1	0	0	1	536	623	4.2267	10.7309	0.1	0.48	PA2.1
209	Farm_AEK-13	0	1	0	0	0	0	0	4	0	0	0	open	0	1	1	0	0	1	0	0	1	196	204.571	3.46716	8.12674	0.1	0.48	PA2.1
210	Farm_AEK-13	0	1	0	0	0	0	0	4	0	0	0	open	0	1	1	0	0	1	0	0	1	528	607.519	4.06735	10.4925	0.1	0.48	PA2.1
211	Farm_AEK-13	0	1	0	0	0	0	0	4	0	0	0	open	0	1	1	0	0	1	0	0	1	515	626.342	4.00806	10.4806	0.1	0.48	PA2.1
212	Farm_AEK-13	0	1	0	0	0	0	0	4	0	0	0	open	0	1	1	0	0	1	0	0	1	489	571.88	3.78776	6.82297	0.1	0.48	PA2.1
213	Farm_AEK-13	0	1	0	0	0	0	0	4	0	0	0	open	0	1	1	0	0	1	0	0	1	487	598.985	3.7545	6.37511	0.1	0.48	PA2.1
214	Farm_AEK-13	0	1	0	0	0	0	0	4	0	0	0	open	0	1	1	0	0	1	0	0	1	529	640	4.43549	16.498	0.1	0.48	PA2.1
215	Farm_AEK-13	0	1	0	0	0	0	0	4	0	0	0	open	0	1	1	0	0	1	0	0	1	710	906.624	4.5981	17.9003	0.1	0.48	PA2.1
216	Farm_AEK-13	0	1	0	0	0	0	0	4	0	0	0	open	0	1	1	0	0	1	0	0	1	402	475.636	4.26695	22.1527	0.1	0.48	PA2.1
217	Farm_AEK-13	0	1	0	0	0	0	0	4	0	0	0	open	0	1	1	0	0	1	0	0	1	481	537.766	4.36647	18.9887	0.1	0.48	PA2.1
218	Farm_AEK-14	0	1	0	0	0	0	0	3	0	0	0	open	0	0	1	1	0	1	0	0	1	781	979.633	4.98432	38.5197	0.1	0.48	PA2.1
219	Farm_AEK-14	0	1	0	0	0	0	0	3	0	0	0	open	0	0	1	1	0	1	0	0	1	466	611.143	4.43151	28.6465	0.1	0.48	PA2.1
220	Farm_AEK-14	0	1	0	0	0	0	0	3	0	0	0	open	0	0	1	1	0	1	0	0	1	603	709.083	5.06924	74.9649	0.1	0.48	PA2.1
221	Farm_AEK-14	0	1	0	0	0	0	0	3	0	0	0	open	0	0	1	1	0	1	0	0	1	764	975.765	5.10077	50.1659	0.1	0.48	PA2.1
222	Farm_AEK-14	0	1	0	0	0	0	0	3	0	0	0	open	0	0	1	1	0	1	0	0	1	684	798.661	5.06054	64.1179	0.1	0.48	PA2.1
223	Farm_AEK-14	0	1	0	0	0	0	0	3	0	0	0	open	0	0	1	1	0	1	0	0	1	811	1032.59	4.92062	34.2364	0.1	0.48	PA2.1
224	Farm_AEK-14	0	1	0	0	0	0	0	3	0	0	0	open	0	0	1	1	0	1	0	0	1	768	960.652	5.16023	63.8977	0.1	0.48	PA2.1
225	Farm_AEK-14	0	1	0	0	0	0	0	3	0	0	0	open	0	0	1	1	0	1	0	0	1	679	840.028	5.07208	57.6603	0.1	0.48	PA2.1
226	Farm_AEK-14	0	1	0	0	0	0	0	3	0	0	0	open	0	0	1	1	0	1	0	0	1	546	659.61	4.66661	36.4365	0.1	0.48	PA2.1
227	Farm_AEK-14	0	1	0	0	0	0	0	3	0	0	0	open	0	0	1	1	0	1	0	0	1	725	940.009	4.81529	40.6481	0.1	0.48	PA2.1
228	Farm_AEK-15	0	1	0	0	0	0	0	2	1	0	0	open	0	0	1	1	0	1	0	0	1	759	962.791	5.03258	48.7126	0.17	0.43	PA2.1
229	Farm_AEK-15	0	1	0	0	0	0	0	2	1	0	0	open	0	0	1	1	0	1	0	0	1	811	983.65	5.12655	44.6116	0.17	0.43	PA2.1
230	Farm_AEK-15	0	1	0	0	0	0	0	2	1	0	0	open	0	0	1	1	0	1	0	0	1	688	944.277	4.82105	44.6395	0.17	0.43	PA2.1
231	Farm_AEK-15	0	1	0	0	0	0	0	2	1	0	0	open	0	0	1	1	0	1	0	0	1	828	1075.34	5.23121	70.6302	0.17	0.43	PA2.1
232	Farm_AEK-15	0	1	0	0	0	0	0	2	1	0	0	open	0	0	1	1	0	1	0	0	1	696	848.243	5.13069	69.2571	0.17	0.43	PA2.1
233	Farm_AEK-15	0	1	0	0	0	0	0	2	1	0	0	open	0	0	1	1	0	1	0	0	1	723	934.15	4.83566	32.6019	0.17	0.43	PA2.1
234	Farm_AEK-15	0	1	0	0	0	0	0	2	1	0	0	open	0	0	1	1	0	1	0	0	1	814	1035.08	5.24104	67.6888	0.17	0.43	PA2.1
235	Farm_AEK-15	0	1	0	0	0	0	0	2	1	0	0	open	0	0	1	1	0	1	0	0	1	639	740.56	4.91677	53.3635	0.17	0.43	PA2.1
236	Farm_AEK-15	0	1	0	0	0	0	0	2	1	0	0	open	0	0	1	1	0	1	0	0	1	737	881.389	4.58596	20.4727	0.17	0.43	PA2.1
237	Farm_AEK-15	0	1	0	0	0	0	0	2	1	0	0	open	0	0	1	1	0	1	0	0	1	817	996.727	5.34506	82.129	0.17	0.43	PA2.1
238	Farm_AEC-05	1	0	1	0	1	0	1	2	1	0	1	open	0	0	0	1	0	0	1	0	0	735	842.333	5.30035	65.7331	-0.14	-0.29	PA2.2
239	Farm_AECK-13	0	1	0	1	0	0	0	1	1	1	1	Enclosed	1	0	1	0	1	1	1	0	0.5	434	462.652	4.68181	46.9139	0.23	1.3	PA2.2
240	Farm_AECK-03	1	1	1	0	1	1	1	3	0	0	0	open	0	0	0	1	1	1	0	0	0.5	651	921.479	4.87666	51.0662	-1.18	-2.28	PA2.2
241	Farm_AEK-06	0	1	0	1	0	0	0	6	1	1	1	Enclosed	1	0	1	1	1	1	1	1	1	576	737.968	4.42301	24.8778	0.1	1.01	PA2.2
242	Farm_AEK-06	0	1	0	1	0	0	0	6	1	1	1	Enclosed	1	0	1	1	1	1	1	1	1	342	389.788	3.85335	18.8617	0.1	1.01	PA2.2
243	Farm_AEK-07	0	1	0	1	0	0	0	10	1	1	1	Enclosed	1	0	1	1	1	1	1	1	1	450	579.015	4.21808	23.394	0.22	0.9	PA2.2
244	Farm_AEK-08	0	0	0	1	0	0	0	2	1	1	1	Enclosed	1	0	1	0	1	1	1	0	1	594	729.319	4.83459	49.5128	0.12	1.06	PA2.2
245	Farm_AEK-08	0	0	0	1	0	0	0	2	1	1	1	Enclosed	1	0	1	0	1	1	1	0	1	383	416.549	4.45697	33.9295	0.12	1.06	PA2.2
246	Farm_AEK-09	0	1	0	1	0	0	0	3	1	0	1	Enclosed	1	0	1	1	0	1	1	0	1	742	975.025	4.89244	38.2901	0.2	1.11	PA2.2
247	Farm_AEC-05	1	0	1	0	1	0	1	2	1	0	1	open	0	0	0	1	0	0	1	0	0	140	140.25	3.54574	13.6237	-0.14	-0.29	PA2.2
248	Farm_AEC-06	1	0	1	0	1	1	1	4	0	0	0	open	0	0	0	1	1	0	0	0	0	213	218.571	3.60529	7.59347	-0.48	-0.39	PA2.2
249	Farm_AEC-06	1	0	1	0	1	1	1	4	0	0	0	open	0	0	0	1	1	0	0	0	0	201	207.176	3.22695	6.80371	-0.48	-0.39	PA2.2
250	Farm_AEC-06	1	0	1	0	1	1	1	4	0	0	0	open	0	0	0	1	1	0	0	0	0	265	276.053	4.42913	33.1134	-0.48	-0.39	PA2.2
251	Farm_AEC-06	1	0	1	0	1	1	1	4	0	0	0	open	0	0	0	1	1	0	0	0	0	182	187	4.22334	35.6316	-0.48	-0.39	PA2.2
252	Farm_AEC-06	1	0	1	0	1	1	1	4	0	0	0	open	0	0	0	1	1	0	0	0	0	226	229.111	4.29893	33.4381	-0.48	-0.39	PA2.2
253	Farm_AEC-06	1	0	1	0	1	1	1	4	0	0	0	open	0	0	0	1	1	0	0	0	0	180	183	4.18185	30.4503	-0.48	-0.39	PA2.2
254	Farm_AEC-06	1	0	1	0	1	1	1	4	0	0	0	open	0	0	0	1	1	0	0	0	0	198	211.125	3.79162	15.1454	-0.48	-0.39	PA2.2
255	Farm_AEC-06	1	0	1	0	1	1	1	4	0	0	0	open	0	0	0	1	1	0	0	0	0	259	271.353	4.19885	23.0395	-0.48	-0.39	PA2.2
256	Farm_AEC-06	1	0	1	0	1	1	1	4	0	0	0	open	0	0	0	1	1	0	0	0	0	165	168.273	4.13112	34.1225	-0.48	-0.39	PA2.2
257	Farm_AEC-06	1	0	1	0	1	1	1	4	0	0	0	open	0	0	0	1	1	0	0	0	0	235	245	3.91689	16.5219	-0.48	-0.39	PA2.2
258	Farm_AEC-07	1	0	1	0	1	0	1	3	1	0	1	open	0	0	0	1	1	0	1	1	0	236	244	3.87924	15.5379	-0.43	-0.06	PA2.2
259	Farm_AEC-07	1	0	1	0	1	0	1	3	1	0	1	open	0	0	0	1	1	0	1	1	0	205	216.4	3.7721	14.2524	-0.43	-0.06	PA2.2
260	Farm_AEC-07	1	0	1	0	1	0	1	3	1	0	1	open	0	0	0	1	1	0	1	1	0	167	170.75	4.06739	31.1517	-0.43	-0.06	PA2.2
261	Farm_AECK-22	0	1	0	1	0	0	0	2	0	0	1	open	0	0	1	1	0	1	0	1	0.5	361	399.121	4.01132	20.7833	0.43	1.03	PA2.2
262	Farm_AECK-22	0	1	0	1	0	0	0	2	0	0	1	open	0	0	1	1	0	0	0	1	0.5	437	558.017	4.0497	17.3068	0.43	1.03	PA2.2
263	Farm_AEC-15	1	0	1	0	1	1	1	2	0	0	0	open	0	0	0	1	1	0	0	0	0	696	784.269	5.28226	79.0657	0.33	-0.4	PA2.2
264	Farm_AEC-09	1	0	1	0	1	1	1	5	0	0	0	open	0	0	0	1	1	0	0	0	0	769	1018.21	4.6242	31.1029	1.05	-0.19	PA2.2
265	Farm_AECK-23	1	0	0	1	1	1	1	2	1	0	1	Caged	0	0	1	0	1	1	1	1	0.5	536	629.923	4.59199	27.2591	-2.09	-0.16	PA2.2
266	Farm_AECK-23	1	0	0	1	1	1	1	2	1	0	1	Caged	0	0	1	0	1	1	1	1	0.5	404	454.05	4.25092	25.593	-2.09	-0.16	PA2.2
267	Farm_AECK-23	1	0	0	1	1	1	1	2	1	0	1	Caged	0	0	1	0	1	1	1	1	0.5	236	258.966	3.63568	16.6358	-2.09	-0.16	PA2.2
268	Farm_AECK-23	1	0	0	1	1	1	1	2	1	0	1	Caged	0	0	1	0	1	1	1	1	0.5	604	708.591	5.15651	71.3517	-2.09	-0.16	PA2.2
269	Farm_AECK-23	1	0	0	1	1	1	1	2	1	0	1	Caged	0	0	1	0	1	1	1	1	0.5	459	517.453	4.53182	30.7994	-2.09	-0.16	PA2.2
270	Farm_AECK-23	1	0	0	1	1	1	1	2	1	0	1	Caged	0	0	1	0	1	0	1	1	0.5	573	655.078	5.07329	57.8225	-2.09	-0.16	PA2.2
271	Farm_AECK-23	1	0	0	1	1	1	1	2	1	0	1	Caged	0	0	1	0	1	0	1	1	0.5	426	478.163	4.46133	29.6717	-2.09	-0.16	PA2.2
272	Farm_AECK-23	1	0	0	1	1	1	1	2	1	0	1	Caged	0	0	1	0	1	0	1	1	0.5	600	656.717	5.2526	83.4195	-2.09	-0.16	PA2.2
273	Farm_AECK-28	0	0	0	1	0	0	0	8	1	0	1	Enclosed	0	0	1	1	1	1	1	0	0.5	283	291.636	4.55272	42.9838	1.47	-0.62	PA2.2
274	Farm_AECK-28	0	0	0	1	0	0	0	8	1	0	1	Enclosed	0	0	1	1	1	0	1	0	0.5	438	465.061	4.7561	50.4693	1.47	-0.62	PA2.2
275	Farm_AECK-28	0	0	0	1	0	0	0	8	1	0	1	Enclosed	0	0	1	1	1	0	1	0	0.5	264	331.536	3.12993	7.73213	1.47	-0.62	PA2.2
276	Farm_AECK-12	0	1	0	1	0	0	0	5	1	1	1	Enclosed	1	0	1	0	1	1	1	1	0.5	301	386.13	3.11134	8.04455	0.05	1.22	PA2.2
277	Farm_AECK-12	0	1	0	1	0	0	0	5	1	1	1	Enclosed	1	0	1	0	1	0	1	1	0.5	494	643	4.02844	17.791	0.05	1.22	PA2.2
278	Farm_AECK-12	0	1	0	1	0	0	0	5	1	1	1	Enclosed	1	0	1	0	1	1	1	1	0.5	391	486.283	3.84031	15.8958	0.05	1.22	PA2.2
279	Farm_AECK-12	0	1	0	1	0	0	0	5	1	1	1	Enclosed	1	0	1	0	1	1	1	1	0.5	532	611.218	3.60379	5.75023	0.05	1.22	PA2.2
280	Farm_AECK-12	0	1	0	1	0	0	0	5	1	1	1	Enclosed	1	0	1	0	1	0	1	1	0.5	469	596	4.22629	21.0404	0.05	1.22	PA2.2
281	Farm_AECK-13	0	1	0	1	0	0	0	1	1	1	1	Enclosed	1	0	1	0	1	1	1	0	0.5	520	665.266	4.51189	36.7934	0.23	1.3	PA2.2
282	Farm_AECK-13	0	1	0	1	0	0	0	1	1	1	1	Enclosed	1	0	1	0	1	1	1	0	0.5	541	708.075	4.58741	38.8866	0.23	1.3	PA2.2
283	Farm_AECK-13	0	1	0	1	0	0	0	1	1	1	1	Enclosed	1	0	1	0	1	1	1	0	0.5	511	629.099	4.65543	39.8845	0.23	1.3	PA2.2
284	Farm_AECK-13	0	1	0	1	0	0	0	1	1	1	1	Enclosed	1	0	1	0	1	1	1	0	0.5	696	867.364	5.12505	68.8631	0.23	1.3	PA2.2
285	Farm_AECK-13	0	1	0	1	0	0	0	1	1	1	1	Enclosed	1	0	1	0	1	0	1	0	0.5	589	695.562	4.6627	37.0975	0.23	1.3	PA2.2
286	Farm_AECK-13	0	1	0	1	0	0	0	1	1	1	1	Enclosed	1	0	1	0	1	0	1	0	0.5	463	557.975	4.30809	28.896	0.23	1.3	PA2.2
287	Farm_AECK-13	0	1	0	1	0	0	0	1	1	1	1	Enclosed	1	0	1	0	1	0	1	0	0.5	534	619.899	4.78199	48.5205	0.23	1.3	PA2.2
288	Farm_AECK-05	1	1	1	0	1	1	1	3	0	0	0	open	0	0	0	0	1	1	0	0	0.5	646	793.048	4.46695	26.3385	-0.16	-0.47	PA2.2
289	Farm_AECK-06	1	1	1	0	1	1	1	5	0	0	1	open	0	0	0	1	1	1	1	0	0.5	557	666.6	4.38356	25.7813	-0.15	-0.6	PA2.2
290	Farm_AECK-06	1	1	1	0	1	1	1	5	0	0	1	open	0	0	0	1	1	1	1	0	0.5	424	492.471	3.74081	12.2182	-0.15	-0.6	PA2.2
291	Farm_AECK-06	1	1	1	0	1	1	1	5	0	0	1	open	0	0	0	1	1	1	1	0	0.5	646	767.129	5.23538	83.709	-0.15	-0.6	PA2.2
292	Farm_AECK-06	1	1	1	0	1	1	1	5	0	0	1	open	0	0	0	1	1	0	1	0	0.5	683	874.032	5.02611	53.1704	-0.15	-0.6	PA2.2
293	Farm_AECK-06	1	1	1	0	1	1	1	5	0	0	1	open	0	0	0	1	1	0	1	0	0.5	498	605.581	4.33549	23.7886	-0.15	-0.6	PA2.2
294	Farm_AECK-07	1	0	1	0	0	1	1	5	0	0	0	open	0	0	0	1	1	1	0	0	0.5	528	663.705	4.23372	24.6724	-0.02	-2.18	PA2.2
295	Farm_AECK-07	1	0	1	0	0	1	1	5	0	0	0	open	0	0	0	1	1	0	0	0	0.5	608	775.585	4.45686	23.6751	-0.02	-2.18	PA2.2
296	Farm_AECK-07	1	0	1	0	0	1	1	5	0	0	0	open	0	0	0	1	1	0	0	0	0.5	671	811	5.02736	51.1227	-0.02	-2.18	PA2.2
297	Farm_AECK-07	1	0	1	0	0	1	1	5	0	0	0	open	0	0	0	1	1	0	0	0	0.5	530	685.181	4.06402	16.1121	-0.02	-2.18	PA2.2
298	Farm_AEC-10	1	0	1	0	1	1	1	2	0	0	0	open	0	0	0	1	1	0	0	0	0	772	890.893	5.44574	95.6763	1.06	-0.21	PA2.2
299	Farm_AEC-10	1	0	1	0	1	1	1	2	0	0	0	open	0	0	0	1	1	0	0	0	0	204	208.4	4.23394	36.6363	1.06	-0.21	PA2.2
300	Farm_AEC-10	1	0	1	0	1	1	1	2	0	0	0	open	0	0	0	1	1	0	0	0	0	765	889.234	5.12161	54.8803	1.06	-0.21	PA2.2
301	Farm_AEC-10	1	0	1	0	1	1	1	2	0	0	0	open	0	0	0	1	1	0	0	0	0	814	944.54	5.19094	44.8189	1.06	-0.21	PA2.2
302	Farm_AEC-10	1	0	1	0	1	1	1	2	0	0	0	open	0	0	0	1	1	0	0	0	0	687	781.148	5.47589	112.258	1.06	-0.21	PA2.2
303	Farm_AEC-10	1	0	1	0	1	1	1	2	0	0	0	open	0	0	0	1	1	0	0	0	0	780	904.142	5.38267	70.5202	1.06	-0.21	PA2.2
304	Farm_AEC-10	1	0	1	0	1	1	1	2	0	0	0	open	0	0	0	1	1	0	0	0	0	348	361.286	4.5337	25.7139	1.06	-0.21	PA2.2
305	Farm_AEC-10	1	0	1	0	1	1	1	2	0	0	0	open	0	0	0	1	1	0	0	0	0	554	605.739	5.28382	97.7719	1.06	-0.21	PA2.2
306	Farm_AEC-10	1	0	1	0	1	1	1	2	0	0	0	open	0	0	0	1	1	0	0	0	0	761	877.638	5.44256	95.8122	1.06	-0.21	PA2.2
307	Farm_AEC-12	1	0	1	0	1	1	1	2	0	0	0	open	0	0	0	1	1	0	0	0	0	177	190.333	3.46748	11.2968	1.35	-0.82	PA2.2
308	Farm_AEC-12	1	0	1	0	1	1	1	2	0	0	0	open	0	0	0	1	1	0	0	0	0	404	467.019	3.64156	7.00258	1.35	-0.82	PA2.2
309	Farm_AEC-12	1	0	1	0	1	1	1	2	0	0	0	open	0	0	0	1	1	0	0	0	0	552	616.265	4.46372	18.1242	1.35	-0.82	PA2.2
310	Farm_AEC-12	1	0	1	0	1	1	1	2	0	0	0	open	0	0	0	1	1	0	0	0	0	281	298.222	3.8541	13.4613	1.35	-0.82	PA2.2
311	Farm_AEC-12	1	0	1	0	1	1	1	2	0	0	0	open	0	0	0	1	1	0	0	0	0	285	327.5	2.97841	4.47811	1.35	-0.82	PA2.2
312	Farm_AEC-12	1	0	1	0	1	1	1	2	0	0	0	open	0	0	0	1	1	0	0	0	0	357	394.568	4.3155	23.2516	1.35	-0.82	PA2.2
313	Farm_AEC-12	1	0	1	0	1	1	1	2	0	0	0	open	0	0	0	1	1	0	0	0	0	455	495.25	4.6633	34.064	1.35	-0.82	PA2.2
314	Farm_AEC-12	1	0	1	0	1	1	1	2	0	0	0	open	0	0	0	1	1	0	0	0	0	368	406.038	3.38252	5.68541	1.35	-0.82	PA2.2
315	Farm_AEC-12	1	0	1	0	1	1	1	2	0	0	0	open	0	0	0	1	1	0	0	0	0	559	636	4.89185	44.6565	1.35	-0.82	PA2.2
316	Farm_AEC-13	1	0	1	0	1	0	1	3	0	0	0	open	0	0	0	0	1	0	0	0	0	544	590.683	4.95893	56.2861	-0.69	-0.09	PA2.2
317	Farm_AEC-13	1	0	1	0	1	0	1	3	0	0	0	open	0	0	0	0	1	0	0	0	0	358	455.02	3.22529	8.18839	-0.69	-0.09	PA2.2
318	Farm_AEC-13	1	0	1	0	1	0	1	3	0	0	0	open	0	0	0	0	1	0	0	0	0	427	455.154	4.25907	25.0491	-0.69	-0.09	PA2.2
319	Farm_AEC-13	1	0	1	0	1	0	1	3	0	0	0	open	0	0	0	0	1	0	0	0	0	484	527.125	4.75763	40.4987	-0.69	-0.09	PA2.2
320	Farm_AEC-13	1	0	1	0	1	0	1	3	0	0	0	open	0	0	0	0	1	0	0	0	0	496	555.702	4.74018	37.6663	-0.69	-0.09	PA2.2
321	Farm_AEC-13	1	0	1	0	1	0	1	3	0	0	0	open	0	0	0	0	1	0	0	0	0	346	407.034	4.06076	18.5704	-0.69	-0.09	PA2.2
322	Farm_AEC-14	1	0	1	0	1	0	1	3	0	0	0	open	1	1	0	1	1	0	0	0	0	420	469.23	4.27956	21.9801	-1.91	-0.07	PA2.2
323	Farm_AEC-15	1	0	1	0	1	1	1	2	0	0	0	open	0	0	0	1	1	0	0	0	0	605	665.936	5.10758	56.0613	0.33	-0.4	PA2.2
324	Farm_AEC-15	1	0	1	0	1	1	1	2	0	0	0	open	0	0	0	1	1	0	0	0	0	669	760.733	5.13931	40.5939	0.33	-0.4	PA2.2
325	Farm_AEC-15	1	0	1	0	1	1	1	2	0	0	0	open	0	0	0	1	1	0	0	0	0	663	752.127	5.32805	68.1886	0.33	-0.4	PA2.2
326	Farm_AEC-08	1	0	1	0	1	1	1	3	1	0	1	open	0	0	0	0	1	0	1	0	0	506	532.526	4.77717	28.2796	-0.25	-0.27	PA2.2
327	Farm_AEC-08	1	0	1	0	1	1	1	3	1	0	1	open	0	0	0	0	1	0	1	0	0	471	565.721	3.69477	8.74106	-0.25	-0.27	PA2.2
328	Farm_AEC-08	1	0	1	0	1	1	1	3	1	0	1	open	0	0	0	0	1	0	1	0	0	624	683.698	4.85803	39.4341	-0.25	-0.27	PA2.2
329	Farm_AEC-09	1	0	1	0	1	1	1	5	0	0	0	open	0	0	0	1	1	0	0	0	0	740	863.983	5.04841	44.3767	1.05	-0.19	PA2.2
330	Farm_AEC-09	1	0	1	0	1	1	1	5	0	0	0	open	0	0	0	1	1	0	0	0	0	593	693.649	4.41647	20.9841	1.05	-0.19	PA2.2
331	Farm_AEC-09	1	0	1	0	1	1	1	5	0	0	0	open	0	0	0	1	1	0	0	0	0	425	501.515	4.05763	18.8854	1.05	-0.19	PA2.2
332	Farm_AEC-09	1	0	1	0	1	1	1	5	0	0	0	open	0	0	0	1	1	0	0	0	0	544	618.506	4.40713	22.7553	1.05	-0.19	PA2.2
333	Farm_AEC-09	1	0	1	0	1	1	1	5	0	0	0	open	0	0	0	1	1	0	0	0	0	757	870.11	5.05331	43.6438	1.05	-0.19	PA2.2
334	Farm_AEC-09	1	0	1	0	1	1	1	5	0	0	0	open	0	0	0	1	1	0	0	0	0	516	548.043	4.77467	36.9394	1.05	-0.19	PA2.2
335	Farm_AEC-09	1	0	1	0	1	1	1	5	0	0	0	open	0	0	0	1	1	0	0	0	0	807	1014.48	5.22963	54.281	1.05	-0.19	PA2.2
336	Farm_AEC-09	1	0	1	0	1	1	1	5	0	0	0	open	0	0	0	1	1	0	0	0	0	775	901.437	4.79404	25.4755	1.05	-0.19	PA2.2
337	Farm_AEC-09	1	0	1	0	1	1	1	5	0	0	0	open	0	0	0	1	1	0	0	0	0	338	356.529	4.12888	19.1653	1.05	-0.19	PA2.2
338	Farm_AEC-02	0	0	1	0	1	1	1	3	0	0	0	open	0	0	0	1	1	0	0	0	0	631	826.267	4.57528	33.9176	-1.08	-2.69	PA2.2
339	Farm_AEC-02	0	0	1	0	1	1	1	3	0	0	0	open	0	0	0	1	1	0	0	0	0	591	814.229	4.63386	34.1478	-1.08	-2.69	PA2.2
340	Farm_AEC-02	0	0	1	0	1	1	1	3	0	0	0	open	0	0	0	1	1	0	0	0	0	554	703.432	3.91253	12.0865	-1.08	-2.69	PA2.2
341	Farm_AEC-02	0	0	1	0	1	1	1	3	0	0	0	open	0	0	0	1	1	0	0	0	0	556	759	4.69769	51.1028	-1.08	-2.69	PA2.2
342	Farm_AEC-02	0	0	1	0	1	1	1	3	0	0	0	open	0	0	0	1	1	0	0	0	0	602	781.033	4.27373	18.7156	-1.08	-2.69	PA2.2
343	Farm_AEK-02	0	0	0	0	0	0	1	2	1	1	1	open	0	0	1	1	0	1	1	0	1	184	190.111	3.82747	17.5198	0.13	1.34	PA2.2
344	Farm_AEK-02	0	0	0	0	0	0	1	2	1	1	1	open	0	0	1	1	0	1	1	0	1	350	395.75	4.42969	38.5826	0.13	1.34	PA2.2
345	Farm_AEK-02	0	0	0	0	0	0	1	2	1	1	1	open	0	0	1	1	0	1	1	0	1	199	207	4.22174	42.1773	0.13	1.34	PA2.2
346	Farm_AEK-06	0	1	0	1	0	0	0	6	1	1	1	Enclosed	1	0	1	1	1	1	1	1	1	163	164.25	3.93723	21.7534	0.1	1.01	PA2.2
347	Farm_AEK-06	0	1	0	1	0	0	0	6	1	1	1	Enclosed	1	0	1	1	1	1	1	1	1	128	128.167	3.76924	19.0437	0.1	1.01	PA2.2
348	Farm_AEK-08	0	0	0	1	0	0	0	2	1	1	1	Enclosed	1	0	1	0	1	1	1	0	1	157	162.25	4.15379	33.0421	0.12	1.06	PA2.2
349	Farm_AEK-08	0	0	0	1	0	0	0	2	1	1	1	Enclosed	1	0	1	0	1	1	1	0	1	208	210.5	4.55258	54.3056	0.12	1.06	PA2.2
350	Farm_AEK-08	0	0	0	1	0	0	0	2	1	1	1	Enclosed	1	0	1	0	1	1	1	0	1	215	220.6	4.3314	30.0845	0.12	1.06	PA2.2
351	Farm_AEK-08	0	0	0	1	0	0	0	2	1	1	1	Enclosed	1	0	1	0	1	1	1	0	1	220	223.6	4.45458	43.2981	0.12	1.06	PA2.2
352	Farm_AECK-01	1	1	1	0	1	1	1	2	0	0	0	open	0	0	0	0	1	0	0	0	0.5	131	155.474	3.21159	11.6901	-1.03	-2.67	PA2.2
353	Farm_AECK-01	1	1	1	0	1	1	1	2	0	0	0	open	0	0	0	0	1	0	0	0	0.5	488	536.243	4.90018	58.311	-1.03	-2.67	PA2.2
354	Farm_AECK-01	1	1	1	0	1	1	1	2	0	0	0	open	0	0	0	0	1	0	0	0	0.5	317	386.375	4.15647	28.6176	-1.03	-2.67	PA2.2
355	Farm_AECK-03	1	1	1	0	1	1	1	3	0	0	0	open	0	0	0	1	1	0	0	0	0.5	337	379.457	4.21287	25.0355	-1.18	-2.28	PA2.2
356	Farm_AECK-03	1	1	1	0	1	1	1	3	0	0	0	open	0	0	0	1	1	0	0	0	0.5	437	520.264	3.5959	9.34356	-1.18	-2.28	PA2.2
357	Farm_AECK-03	1	1	1	0	1	1	1	3	0	0	0	open	0	0	0	1	1	0	0	0	0.5	540	594.632	4.87425	52.2281	-1.18	-2.28	PA2.2
358	Farm_AECK-04	1	0	1	0	1	1	1	4	0	0	1	open	0	0	0	0	1	1	1	0	0.5	651	844.06	4.62335	26.6244	-0.23	-0.34	PA2.2
359	Farm_AECK-20	0	1	0	1	0	0	0	3	1	1	1	Enclosed	1	0	1	1	1	0	1	1	0.5	582	685.966	4.80055	44.1963	0.2	0.83	PA2.3
360	Farm_AECK-21	0	1	0	1	0	0	0	5	1	1	1	Enclosed	1	0	1	1	1	1	1	1	0.5	481	604.309	4.35715	31.6551	0.01	0.84	PA2.3
361	Farm_AECK-21	0	1	0	1	0	0	0	5	1	1	1	Enclosed	1	0	1	1	1	1	1	1	0.5	551	708.989	4.34414	22.494	0.01	0.84	PA2.3
362	Farm_AECK-19	0	0	0	1	0	0	0	3	1	0	1	Enclosed	1	0	1	0	1	1	1	1	0.5	546	605.413	4.84757	45.0965	0.16	0.79	PA2.3
363	Farm_AECK-19	0	0	0	1	0	0	0	3	1	0	1	Enclosed	1	0	1	0	1	1	1	1	0.5	725	875.119	5.16933	70.1434	0.16	0.79	PA2.3
364	Farm_AECK-20	0	1	0	1	0	0	0	3	1	1	1	Enclosed	1	0	1	1	1	1	1	1	0.5	583	681.315	4.83549	45.6619	0.2	0.83	PA2.3
365	Farm_AECK-20	0	1	0	1	0	0	0	3	1	1	1	Enclosed	1	0	1	1	1	0	1	1	0.5	471	555.086	4.73334	50.6434	0.2	0.83	PA2.3
366	Farm_AECK-20	0	1	0	1	0	0	0	3	1	1	1	Enclosed	1	0	1	1	1	1	1	1	0.5	493	600.639	4.41837	25.1019	0.2	0.83	PA2.3
367	Farm_AECK-20	0	1	0	1	0	0	0	3	1	1	1	Enclosed	1	0	1	1	1	1	1	1	0.5	530	619.795	4.84625	35.7259	0.2	0.83	PA2.3
368	Farm_AECK-20	0	1	0	1	0	0	0	3	1	1	1	Enclosed	1	0	1	1	1	1	1	1	0.5	396	477.148	4.26821	33.8198	0.2	0.83	PA2.3
369	Farm_AECK-20	0	1	0	1	0	0	0	3	1	1	1	Enclosed	1	0	1	1	1	1	1	1	0.5	518	577.417	4.7587	34.812	0.2	0.83	PA2.3
370	Farm_AECK-20	0	1	0	1	0	0	0	3	1	1	1	Enclosed	1	0	1	1	1	0	1	1	0.5	501	569.06	4.8791	59.5019	0.2	0.83	PA2.3
371	Farm_AECK-20	0	1	0	1	0	0	0	3	1	1	1	Enclosed	1	0	1	1	1	0	1	1	0.5	415	472.148	4.5002	42.1093	0.2	0.83	PA2.3
372	Farm_AECK-20	0	1	0	1	0	0	0	3	1	1	1	Enclosed	1	0	1	1	1	0	1	1	0.5	389	449.382	4.13803	25.1522	0.2	0.83	PA2.3
373	Farm_AECK-21	0	1	0	1	0	0	0	5	1	1	1	Enclosed	1	0	1	1	1	0	1	1	0.5	752	907.387	5.45143	103.057	0.01	0.84	PA2.3
374	Farm_AECK-21	0	1	0	1	0	0	0	5	1	1	1	Enclosed	1	0	1	1	1	1	1	1	0.5	399	430.92	4.69244	48.9892	0.01	0.84	PA2.3
375	Farm_AECK-21	0	1	0	1	0	0	0	5	1	1	1	Enclosed	1	0	1	1	1	1	1	1	0.5	478	570.014	4.66684	49.0862	0.01	0.84	PA2.3
376	Farm_AECK-21	0	1	0	1	0	0	0	5	1	1	1	Enclosed	1	0	1	1	1	0	1	1	0.5	678	795.091	5.10337	69.5446	0.01	0.84	PA2.3
377	Farm_AECK-21	0	1	0	1	0	0	0	5	1	1	1	Enclosed	1	0	1	1	1	0	1	1	0.5	789	879.854	5.54441	108.057	0.01	0.84	PA2.3
378	Farm_AECK-21	0	1	0	1	0	0	0	5	1	1	1	Enclosed	1	0	1	1	1	0	1	1	0.5	669	813.385	5.23137	85.8868	0.01	0.84	PA2.3
379	Farm_AECK-21	0	1	0	1	0	0	0	5	1	1	1	Enclosed	1	0	1	1	1	0	1	1	0.5	711	886.223	5.33459	88.8706	0.01	0.84	PA2.3
380	Farm_AECK-29	0	1	0	1	1	0	0	3	0	0	0	Caged	0	0	1	0	0	1	0	0	0.5	439	503.881	4.16501	16.1106	1.48	-0.99	PA2.3
381	Farm_AECK-29	0	1	0	1	1	0	0	3	0	0	0	Caged	0	0	1	0	0	0	0	0	0.5	234	249.037	3.44263	11.477	1.48	-0.99	PA2.3
382	Farm_AECK-29	0	1	0	1	1	0	0	3	0	0	0	Caged	0	0	1	0	0	1	0	0	0.5	377	441.773	3.99278	14.4065	1.48	-0.99	PA2.3
383	Farm_AECK-29	0	1	0	1	1	0	0	3	0	0	0	Caged	0	0	1	0	0	1	0	0	0.5	379	414.17	4.49326	33.9593	1.48	-0.99	PA2.3
384	Farm_AECK-29	0	1	0	1	1	0	0	3	0	0	0	Caged	0	0	1	0	0	1	0	0	0.5	319	351.667	3.99794	17.0963	1.48	-0.99	PA2.3
385	Farm_AECK-29	0	1	0	1	1	0	0	3	0	0	0	Caged	0	0	1	0	0	1	0	0	0.5	418	489.079	4.71204	45.9486	1.48	-0.99	PA2.3
386	Farm_AECK-29	0	1	0	1	1	0	0	3	0	0	0	Caged	0	0	1	0	0	0	0	0	0.5	277	286.559	4.32658	40.6046	1.48	-0.99	PA2.3
387	Farm_AECK-29	0	1	0	1	1	0	0	3	0	0	0	Caged	0	0	1	0	0	0	0	0	0.5	490	552.919	4.71235	45.3852	1.48	-0.99	PA2.3
388	Farm_AECK-29	0	1	0	1	1	0	0	3	0	0	0	Caged	0	0	1	0	0	0	0	0	0.5	412	484.75	3.71045	12.9998	1.48	-0.99	PA2.3
389	Farm_AECK-29	0	1	0	1	1	0	0	3	0	0	0	Caged	0	0	1	0	0	0	0	0	0.5	569	695.012	4.5265	26.9412	1.48	-0.99	PA2.3
390	Farm_AECK-10	0	1	0	1	0	0	0	5	1	1	1	Enclosed	1	0	1	0	1	1	1	0	0.5	445	536.714	4.49913	32.0798	0.15	0.85	PA2.3
391	Farm_AECK-10	0	1	0	1	0	0	0	5	1	1	1	Enclosed	1	0	1	0	1	1	1	0	0.5	519	678.013	4.50525	32.4925	0.15	0.85	PA2.3
392	Farm_AECK-10	0	1	0	1	0	0	0	5	1	1	1	Enclosed	1	0	1	0	1	1	1	0	0.5	668	825.593	5.07273	67.4703	0.15	0.85	PA2.3
393	Farm_AECK-10	0	1	0	1	0	0	0	5	1	1	1	Enclosed	1	0	1	0	1	1	1	0	0.5	724	947.2	5.31173	94.4912	0.15	0.85	PA2.3
394	Farm_AECK-10	0	1	0	1	0	0	0	5	1	1	1	Enclosed	1	0	1	0	1	0	1	0	0.5	771	936	5.38255	98.7578	0.15	0.85	PA2.3
395	Farm_AECK-11	0	1	0	1	0	0	0	5	1	1	1	Enclosed	1	0	1	0	1	1	1	1	0.5	717	811.722	5.38413	109.152	0.16	1.11	PA2.3
396	Farm_AECK-08	0	1	0	1	0	0	0	10	1	1	1	Enclosed	1	0	1	0	1	1	1	0	0.5	707	945.333	4.88153	44.2834	0.14	0.9	PA2.3
397	Farm_AECK-08	0	0	0	1	0	0	0	10	1	1	1	Enclosed	1	0	1	0	1	0	1	0	0.5	713	848.007	5.06078	60.4411	0.14	0.9	PA2.3
398	Farm_AECK-08	0	0	0	1	0	0	0	10	1	1	1	Enclosed	1	0	1	0	1	0	1	0	0.5	729	1000.94	4.93857	45.3699	0.14	0.9	PA2.3
399	Farm_AECK-09	0	1	0	1	0	0	0	7	1	1	1	Enclosed	1	0	1	0	1	1	1	0	0.5	639	834.311	5.05883	65.4197	0.13	0.9	PA2.3
400	Farm_AECK-09	0	0	0	1	0	0	0	7	1	1	1	Enclosed	1	0	1	0	1	0	1	0	0.5	592	727.843	4.87202	45.4108	0.13	0.9	PA2.3
401	Farm_AECK-09	0	1	0	1	0	0	0	7	1	1	1	Enclosed	1	0	1	0	1	1	1	0	0.5	586	781.468	4.95101	64.9512	0.13	0.9	PA2.3
402	Farm_AECK-09	0	1	0	1	0	0	0	7	1	1	1	Enclosed	1	0	1	0	1	1	1	0	0.5	366	418.961	4.22554	24.9691	0.13	0.9	PA2.3
403	Farm_AECK-09	0	1	0	1	0	0	0	7	1	1	1	Enclosed	1	0	1	0	1	1	1	0	0.5	545	657.51	4.65831	46.2443	0.13	0.9	PA2.3
404	Farm_AECK-09	0	0	0	1	0	0	0	7	1	1	1	Enclosed	1	0	1	0	1	0	1	0	0.5	848	1026.47	5.46565	99.6911	0.13	0.9	PA2.3
405	Farm_AECK-09	0	0	0	1	0	0	0	7	1	1	1	Enclosed	1	0	1	0	1	0	1	0	0.5	770	940.085	5.20089	63.599	0.13	0.9	PA2.3
406	Farm_AEK-01	0	0	0	0	0	0	1	5	0	1	1	Enclosed	1	0	1	1	1	1	1	0	1	633	770.963	5.18719	77.5991	0.18	1.45	PA2.3
407	Farm_AEK-01	0	0	0	0	0	0	1	5	0	1	1	Enclosed	1	0	1	1	1	1	1	0	1	452	529.918	4.37954	24.3065	0.18	1.45	PA2.3
408	Farm_AEK-01	0	0	0	0	0	0	1	5	0	1	1	Enclosed	1	0	1	1	1	1	1	0	1	596	700.318	4.99699	59.1585	0.18	1.45	PA2.3
409	Farm_AEK-01	0	0	0	0	0	0	1	5	0	1	1	Enclosed	1	0	1	1	1	1	1	0	1	737	864.162	4.83821	30.0002	0.18	1.45	PA2.3
410	Farm_AEK-01	0	0	0	0	0	0	1	5	0	1	1	Enclosed	1	0	1	1	1	1	1	0	1	596	702.019	4.83098	52.6554	0.18	1.45	PA2.3
411	Farm_AEK-01	0	0	0	0	0	0	1	5	0	1	1	Enclosed	1	0	1	1	1	1	1	0	1	415	503.2	3.88315	12.8289	0.18	1.45	PA2.3
412	Farm_AEK-01	0	0	0	0	0	0	1	5	0	1	1	Enclosed	1	0	1	1	1	1	1	0	1	415	509.517	4.04299	17.8672	0.18	1.45	PA2.3
413	Farm_AEK-01	0	0	0	0	0	0	1	5	0	1	1	Enclosed	1	0	1	1	1	1	1	0	1	658	775.303	5.05968	57.0119	0.18	1.45	PA2.3
414	Farm_AEK-01	0	0	0	0	0	0	1	5	0	1	1	Enclosed	1	0	1	1	1	1	1	0	1	444	496.56	4.75037	47.4929	0.18	1.45	PA2.3
415	Farm_AEK-02	0	0	0	0	0	0	1	2	1	1	1	open	0	0	1	1	0	1	1	0	1	220	229.545	4.39889	46.7268	0.13	1.34	PA2.3

## Sheet: train5 df
Column1	Farm_uni_ID	Routine_vaccine	culled	w_des	Household_waste	Antibiotic_admin	Supplement	Isolation	npeopl_contact	workers_exp_oa	visitors_inside	other_pa	Type_farm	Unit_traffic	ventilation	water_supply	feed_stored	dogs	Breed_strain	Ruminants	OtherBirds	N_breed	Observed	Chao1	Shan0n	InvSimpson	N_GPC_cent	E_GPS_cent	PA2
1	Farm_AEC-05	1	0	1	0	1	0	1	2	1	0	1	open	0	0	0	1	0	0	1	0	0	729	874.805	4.81694	22.3477	-0.14	-0.29	PA2.1
2	Farm_AEC-05	1	0	1	0	1	0	1	2	1	0	1	open	0	0	0	1	0	0	1	0	0	652	725.129	5.19491	49.6029	-0.14	-0.29	PA2.1
3	Farm_AEC-05	1	0	1	0	1	0	1	2	1	0	1	open	0	0	0	1	0	0	1	0	0	428	461.176	4.94509	57.9876	-0.14	-0.29	PA2.1
4	Farm_AEC-05	1	0	1	0	1	0	1	2	1	0	1	open	0	0	0	1	0	0	1	0	0	803	916.789	5.51398	102.392	-0.14	-0.29	PA2.1
5	Farm_AEC-05	1	0	1	0	1	0	1	2	1	0	1	open	0	0	0	1	0	0	1	0	0	670	760.062	5.31023	72.1424	-0.14	-0.29	PA2.1
6	Farm_AEC-07	1	0	1	0	1	0	1	3	1	0	1	open	0	0	0	1	1	0	1	1	0	572	648.741	4.48131	12.4653	-0.43	-0.06	PA2.1
7	Farm_AECK-11	0	1	0	1	0	0	0	5	1	1	1	Enclosed	1	0	1	0	1	1	1	1	0.5	764	932.385	5.22693	60.1526	0.16	1.11	PA2.1
8	Farm_AECK-11	0	1	0	1	0	0	0	5	1	1	1	Enclosed	1	0	1	0	1	0	1	1	0.5	768	998.212	5.22274	64.7521	0.16	1.11	PA2.1
9	Farm_AECK-11	0	1	0	1	0	0	0	5	1	1	1	Enclosed	1	0	1	0	1	0	1	1	0.5	542	681.466	3.82177	11.524	0.16	1.11	PA2.1
10	Farm_AECK-12	0	1	0	1	0	0	0	5	1	1	1	Enclosed	1	0	1	0	1	1	1	1	0.5	530	687.326	3.81203	12.0208	0.05	1.22	PA2.1
11	Farm_AECK-01	1	1	1	0	1	1	1	2	0	0	0	open	0	0	0	0	1	0	0	0	0.5	917	1174.55	5.42398	78.9368	-1.03	-2.67	PA2.1
12	Farm_AECK-02	1	1	1	0	1	1	1	2	0	0	0	open	0	0	0	0	1	0	0	0	0.5	629	863.297	4.60738	32.5085	-1.03	-2.67	PA2.1
13	Farm_AECK-02	1	1	1	0	1	1	1	2	0	0	0	open	0	0	0	0	1	0	0	0	0.5	821	1099.16	5.29603	77.788	-1.03	-2.67	PA2.1
14	Farm_AECK-04	1	0	1	0	1	1	1	4	0	0	1	open	0	0	0	0	1	1	1	0	0.5	502	602.649	4.13763	17.3508	-0.23	-0.34	PA2.1
15	Farm_AEK-10	0	1	0	1	1	0	0	7	1	0	0	Enclosed	1	0	1	1	0	1	0	0	1	396	472.684	4.21634	20.5937	0.17	1.11	PA2.1
16	Farm_AEK-10	0	1	0	1	1	0	0	7	1	0	0	Enclosed	1	0	1	1	0	1	0	0	1	302	339.5	3.95053	17.22	0.17	1.11	PA2.1
17	Farm_AEK-05	1	1	1	0	1	1	1	3	1	0	1	open	0	0	0	1	1	1	1	0	1	765	1031.88	4.59198	21.5623	-1.08	-2.69	PA2.1
18	Farm_AEK-05	1	1	1	0	1	1	1	3	1	0	1	open	0	0	0	1	1	1	1	0	1	569	740.228	4.15401	18.5196	-1.08	-2.69	PA2.1
19	Farm_AEK-05	1	1	1	0	1	1	1	3	1	0	1	open	0	0	0	1	1	1	1	0	1	651	748.129	5.15215	55.6799	-1.08	-2.69	PA2.1
20	Farm_AEK-05	1	1	1	0	1	1	1	3	1	0	1	open	0	0	0	1	1	1	1	0	1	779	986.321	5.22507	70.3767	-1.08	-2.69	PA2.1
21	Farm_AEK-07	0	1	0	1	0	0	0	10	1	1	1	Enclosed	1	0	1	1	1	1	1	1	1	526	667	4.43009	26.5442	0.22	0.9	PA2.1
22	Farm_AEK-07	0	1	0	1	0	0	0	10	1	1	1	Enclosed	1	0	1	1	1	1	1	1	1	504	632.026	4.48514	29.2748	0.22	0.9	PA2.1
23	Farm_AEK-07	0	1	0	1	0	0	0	10	1	1	1	Enclosed	1	0	1	1	1	1	1	1	1	510	633.224	4.53644	32.3801	0.22	0.9	PA2.1
24	Farm_AEK-07	0	1	0	1	0	0	0	10	1	1	1	Enclosed	1	0	1	1	1	1	1	1	1	422	505.264	4.15476	22.4771	0.22	0.9	PA2.1
25	Farm_AEK-07	0	1	0	1	0	0	0	10	1	1	1	Enclosed	1	0	1	1	1	1	1	1	1	473	586.017	4.45895	26.0979	0.22	0.9	PA2.1
26	Farm_AEK-08	0	0	0	1	0	0	0	2	1	1	1	Enclosed	1	0	1	0	1	1	1	0	1	624	764	4.80899	30.1948	0.12	1.06	PA2.1
27	Farm_AEK-08	0	0	0	1	0	0	0	2	1	1	1	Enclosed	1	0	1	0	1	1	1	0	1	617	727.846	4.96149	51.9398	0.12	1.06	PA2.1
28	Farm_AEK-08	0	0	0	1	0	0	0	2	1	1	1	Enclosed	1	0	1	0	1	1	1	0	1	715	878.115	4.97307	47.9258	0.12	1.06	PA2.1
29	Farm_AEK-08	0	0	0	1	0	0	0	2	1	1	1	Enclosed	1	0	1	0	1	1	1	0	1	658	833.703	4.7921	46.0335	0.12	1.06	PA2.1
30	Farm_AEK-09	0	1	0	1	0	0	0	3	1	0	1	Enclosed	1	0	1	1	0	1	1	0	1	564	731.035	4.33319	13.5128	0.2	1.11	PA2.1
31	Farm_AEK-09	0	1	0	1	0	0	0	3	1	0	1	Enclosed	1	0	1	1	0	1	1	0	1	642	804.561	4.59022	26.4683	0.2	1.11	PA2.1
32	Farm_AEK-09	0	1	0	1	0	0	0	3	1	0	1	Enclosed	1	0	1	1	0	1	1	0	1	510	608.348	4.69046	41.5995	0.2	1.11	PA2.1
33	Farm_AEK-09	0	1	0	1	0	0	0	3	1	0	1	Enclosed	1	0	1	1	0	1	1	0	1	825	942.72	5.39498	90.7358	0.2	1.11	PA2.1
34	Farm_AEK-09	0	1	0	1	0	0	0	3	1	0	1	Enclosed	1	0	1	1	0	1	1	0	1	758	927.122	5.10509	54.512	0.2	1.11	PA2.1
35	Farm_AEK-09	0	1	0	1	0	0	0	3	1	0	1	Enclosed	1	0	1	1	0	1	1	0	1	581	733.319	4.5482	31.5533	0.2	1.11	PA2.1
36	Farm_AEK-09	0	1	0	1	0	0	0	3	1	0	1	Enclosed	1	0	1	1	0	1	1	0	1	626	839.009	4.39191	25.2164	0.2	1.11	PA2.1
37	Farm_AEK-09	0	1	0	1	0	0	0	3	1	0	1	Enclosed	1	0	1	1	0	1	1	0	1	709	930.027	4.78406	39.3974	0.2	1.11	PA2.1
38	Farm_AEC-05	1	0	1	0	1	0	1	2	1	0	1	open	0	0	0	1	0	0	1	0	0	237	238	4.62645	51.3525	-0.14	-0.29	PA2.1
39	Farm_AEC-05	1	0	1	0	1	0	1	2	1	0	1	open	0	0	0	1	0	0	1	0	0	276	285.562	4.40512	32.2201	-0.14	-0.29	PA2.1
40	Farm_AEC-05	1	0	1	0	1	0	1	2	1	0	1	open	0	0	0	1	0	0	1	0	0	251	253.625	4.56586	45.9098	-0.14	-0.29	PA2.1
41	Farm_AECK-14	0	1	0	0	0	0	0	1	0	0	0	Enclosed	0	1	1	1	0	1	0	0	0.5	497	602.846	4.40983	25.993	0.24	0.93	PA2.1
42	Farm_AECK-14	0	1	0	0	0	0	0	1	0	0	0	Enclosed	0	1	1	1	0	0	0	0	0.5	474	538.68	4.15965	17.0567	0.24	0.93	PA2.1
43	Farm_AECK-14	0	1	0	0	0	0	0	1	0	0	0	Enclosed	0	1	1	1	0	1	0	0	0.5	550	664.767	4.55292	27.6216	0.24	0.93	PA2.1
44	Farm_AECK-14	0	1	0	0	0	0	0	1	0	0	0	Enclosed	0	1	1	1	0	1	0	0	0.5	341	368.02	4.08601	18.5461	0.24	0.93	PA2.1
45	Farm_AECK-14	0	1	0	0	0	0	0	1	0	0	0	Enclosed	0	1	1	1	0	1	0	0	0.5	502	639.042	4.50652	33.5957	0.24	0.93	PA2.1
46	Farm_AECK-14	0	1	0	0	0	0	0	1	0	0	0	Enclosed	0	1	1	1	0	1	0	0	0.5	580	713.036	4.70856	42.5477	0.24	0.93	PA2.1
47	Farm_AECK-14	0	1	0	0	0	0	0	1	0	0	0	Enclosed	0	1	1	1	0	0	0	0	0.5	522	685.943	4.33247	22.0682	0.24	0.93	PA2.1
48	Farm_AECK-14	0	1	0	0	0	0	0	1	0	0	0	Enclosed	0	1	1	1	0	0	0	0	0.5	472	579.581	4.29371	23.8573	0.24	0.93	PA2.1
49	Farm_AECK-14	0	1	0	0	0	0	0	1	0	0	0	Enclosed	0	1	1	1	0	0	0	0	0.5	467	559.324	4.07923	17.2098	0.24	0.93	PA2.1
50	Farm_AECK-14	0	1	0	0	0	0	0	1	0	0	0	Enclosed	0	1	1	1	0	0	0	0	0.5	364	422.909	3.98821	17.5866	0.24	0.93	PA2.1
51	Farm_AECK-15	0	1	0	0	0	0	0	1	0	0	0	Enclosed	0	1	1	1	0	1	0	0	0.5	448	534.418	4.28968	21.0068	0.45	1.06	PA2.1
52	Farm_AECK-15	0	1	0	0	0	0	0	1	0	0	0	Enclosed	0	1	1	1	0	0	0	0	0.5	643	772.441	5.05917	59.3061	0.45	1.06	PA2.1
53	Farm_AECK-15	0	1	0	0	0	0	0	1	0	0	0	Enclosed	0	1	1	1	0	1	0	0	0.5	343	379.273	4.10445	20.1451	0.45	1.06	PA2.1
54	Farm_AECK-15	0	1	0	0	0	0	0	1	0	0	0	Enclosed	0	1	1	1	0	1	0	0	0.5	342	393.773	3.91848	13.8917	0.45	1.06	PA2.1
55	Farm_AECK-15	0	1	0	0	0	0	0	1	0	0	0	Enclosed	0	1	1	1	0	1	0	0	0.5	369	415.49	4.24968	22.7335	0.45	1.06	PA2.1
56	Farm_AECK-15	0	1	0	0	0	0	0	1	0	0	0	Enclosed	0	1	1	1	0	1	0	0	0.5	401	470.278	3.99839	16.8323	0.45	1.06	PA2.1
57	Farm_AECK-15	0	1	0	0	0	0	0	1	0	0	0	Enclosed	0	1	1	1	0	0	0	0	0.5	392	460.936	4.29306	26.7391	0.45	1.06	PA2.1
58	Farm_AECK-15	0	1	0	0	0	0	0	1	0	0	0	Enclosed	0	1	1	1	0	0	0	0	0.5	458	592.2	4.16529	17.7808	0.45	1.06	PA2.1
59	Farm_AECK-15	0	1	0	0	0	0	0	1	0	0	0	Enclosed	0	1	1	1	0	0	0	0	0.5	381	486.122	4.12444	28.876	0.45	1.06	PA2.1
60	Farm_AECK-15	0	1	0	0	0	0	0	1	0	0	0	Enclosed	0	1	1	1	0	0	0	0	0.5	429	461	4.35253	26.2257	0.45	1.06	PA2.1
61	Farm_AECK-16	0	1	0	1	0	0	0	14	1	1	1	Enclosed	1	0	1	0	1	1	1	1	0.5	635	766.154	4.8779	45.4677	0.18	0.91	PA2.1
62	Farm_AECK-16	0	1	0	1	0	0	0	14	1	1	1	Enclosed	1	0	1	0	1	0	1	1	0.5	268	290.545	4.11792	17.7595	0.18	0.91	PA2.1
63	Farm_AECK-16	0	1	0	1	0	0	0	14	1	1	1	Enclosed	1	0	1	0	1	1	1	1	0.5	585	741.935	5.03602	70.9106	0.18	0.91	PA2.1
64	Farm_AECK-16	0	1	0	1	0	0	0	14	1	1	1	Enclosed	1	0	1	0	1	1	1	1	0.5	497	603.164	4.53114	28.6301	0.18	0.91	PA2.1
65	Farm_AECK-16	0	1	0	1	0	0	0	14	1	1	1	Enclosed	1	0	1	0	1	1	1	1	0.5	606	702.459	4.41223	18.1643	0.18	0.91	PA2.1
66	Farm_AECK-16	0	1	0	1	0	0	0	14	1	1	1	Enclosed	1	0	1	0	1	1	1	1	0.5	655	794.159	5.19744	80.7188	0.18	0.91	PA2.1
67	Farm_AECK-16	0	1	0	1	0	0	0	14	1	1	1	Enclosed	1	0	1	0	1	0	1	1	0.5	628	726.876	4.90395	42.4581	0.18	0.91	PA2.1
68	Farm_AECK-16	0	1	0	1	0	0	0	14	1	1	1	Enclosed	1	0	1	0	1	0	1	1	0.5	641	804.857	4.82816	42.1575	0.18	0.91	PA2.1
69	Farm_AECK-16	0	1	0	1	0	0	0	14	1	1	1	Enclosed	1	0	1	0	1	0	1	1	0.5	502	581.151	4.76116	50.3226	0.18	0.91	PA2.1
70	Farm_AECK-16	0	1	0	1	0	0	0	14	1	1	1	Enclosed	1	0	1	0	1	0	1	1	0.5	680	780.241	5.07313	62.0263	0.18	0.91	PA2.1
71	Farm_AECK-18	0	1	0	1	0	0	0	15	1	1	1	Caged	1	0	1	0	1	1	1	1	0.5	474	532.679	4.66959	38.8616	0.11	1.06	PA2.1
72	Farm_AECK-18	0	1	0	1	0	0	0	15	1	1	1	Caged	1	0	1	0	1	0	1	1	0.5	448	516.667	4.167	14.4791	0.11	1.06	PA2.1
73	Farm_AECK-18	0	1	0	1	0	0	0	15	1	1	1	Caged	1	0	1	0	1	1	1	1	0.5	762	806.65	5.39296	62.2183	0.11	1.06	PA2.1
74	Farm_AECK-18	0	1	0	1	0	0	0	15	1	1	1	Caged	1	0	1	0	1	1	1	1	0.5	406	481.797	4.11829	19.336	0.11	1.06	PA2.1
75	Farm_AECK-18	0	1	0	1	0	0	0	15	1	1	1	Caged	1	0	1	0	1	1	1	1	0.5	447	564.72	3.98514	10.9101	0.11	1.06	PA2.1
76	Farm_AECK-18	0	1	0	1	0	0	0	15	1	1	1	Caged	1	0	1	0	1	0	1	1	0.5	456	573.159	4.05416	16.2532	0.11	1.06	PA2.1
77	Farm_AECK-18	0	1	0	1	0	0	0	15	1	1	1	Caged	1	0	1	0	1	0	1	1	0.5	404	484.25	3.65236	12.1885	0.11	1.06	PA2.1
78	Farm_AECK-18	0	1	0	1	0	0	0	15	1	1	1	Caged	1	0	1	0	1	0	1	1	0.5	364	428.8	3.61792	12.0462	0.11	1.06	PA2.1
79	Farm_AECK-18	0	1	0	1	0	0	0	15	1	1	1	Caged	1	0	1	0	1	0	1	1	0.5	430	493.161	4.43783	21.577	0.11	1.06	PA2.1
80	Farm_AEC-11	1	0	1	0	0	0	1	5	1	0	1	open	0	0	0	0	1	0	1	0	0	650	770.789	5.19692	59.9245	0.23	1.23	PA2.1
81	Farm_AEC-14	1	0	1	0	1	0	1	3	0	0	0	open	1	1	0	1	1	0	0	0	0	689	814.295	5.26818	79.4595	-1.91	-0.07	PA2.1
82	Farm_AECK-25	0	0	0	1	0	0	0	4	1	0	1	Caged	0	0	1	1	1	0	1	1	0.5	125	129	3.37301	14.4594	-1	-0.14	PA2.1
83	Farm_AECK-25	0	0	0	1	0	0	0	4	1	0	1	Caged	0	0	1	1	1	1	1	1	0.5	529	632.714	4.85631	56.9891	-1	-0.14	PA2.1
84	Farm_AECK-25	0	0	0	1	0	0	0	4	1	0	1	Caged	0	0	1	1	1	1	1	1	0.5	555	615.221	5.05114	65.9391	-1	-0.14	PA2.1
85	Farm_AECK-25	0	0	0	1	0	0	0	4	1	0	1	Caged	0	0	1	1	1	0	1	1	0.5	596	696.013	4.91733	48.7447	-1	-0.14	PA2.1
86	Farm_AECK-25	0	0	0	1	0	0	0	4	1	0	1	Caged	0	0	1	1	1	0	1	1	0.5	253	274	3.90681	17.759	-1	-0.14	PA2.1
87	Farm_AECK-26	0	1	0	1	0	0	0	8	0	0	0	open	0	0	1	1	0	1	0	0	0.5	585	655.04	5.15121	72.6447	-1.07	-0.09	PA2.1
88	Farm_AECK-26	0	1	0	1	0	0	0	8	0	0	0	open	0	0	1	1	0	0	0	0	0.5	431	484.115	3.88773	9.98869	-1.07	-0.09	PA2.1
89	Farm_AECK-26	0	1	0	1	0	0	0	8	0	0	0	open	0	0	1	1	0	1	0	0	0.5	359	418.032	4.23136	22.4393	-1.07	-0.09	PA2.1
90	Farm_AECK-26	0	1	0	1	0	0	0	8	0	0	0	open	0	0	1	1	0	1	0	0	0.5	406	489.72	4.02764	18.2127	-1.07	-0.09	PA2.1
91	Farm_AECK-26	0	1	0	1	0	0	0	8	0	0	0	open	0	0	1	1	0	1	0	0	0.5	447	496.524	4.96114	67.0094	-1.07	-0.09	PA2.1
92	Farm_AECK-26	0	1	0	1	0	0	0	8	0	0	0	open	0	0	1	1	0	0	0	0	0.5	488	554.642	4.22592	15.7868	-1.07	-0.09	PA2.1
93	Farm_AECK-26	0	1	0	1	0	0	0	8	0	0	0	open	0	0	1	1	0	0	0	0	0.5	606	714.673	3.98575	7.85847	-1.07	-0.09	PA2.1
94	Farm_AECK-26	0	1	0	1	0	0	0	8	0	0	0	open	0	0	1	1	0	0	0	0	0.5	620	710.495	4.57708	17.3708	-1.07	-0.09	PA2.1
95	Farm_AECK-27	1	0	1	0	0	0	1	2	1	0	1	open	0	1	1	0	0	1	0	0	0.5	475	525.893	4.90611	60.0836	1.68	-0.81	PA2.1
96	Farm_AECK-27	1	0	1	0	0	0	1	2	1	0	1	open	0	1	1	0	0	0	0	0	0.5	507	566.085	4.10903	9.39298	1.68	-0.81	PA2.1
97	Farm_AECK-27	1	0	1	0	0	0	1	2	1	0	1	open	0	1	1	0	0	1	0	0	0.5	419	478.375	4.62942	39.9025	1.68	-0.81	PA2.1
98	Farm_AECK-27	1	0	1	0	0	0	1	2	1	0	1	open	0	1	1	0	0	1	0	0	0.5	268	285.652	4.13989	23.7431	1.68	-0.81	PA2.1
99	Farm_AECK-27	1	0	1	0	0	0	1	2	1	0	1	open	0	1	1	0	0	1	0	0	0.5	501	567.048	4.73284	34.0957	1.68	-0.81	PA2.1
100	Farm_AECK-27	1	0	1	0	0	0	1	2	1	0	1	open	0	1	1	0	0	0	0	0	0.5	589	707.407	4.55447	22.0175	1.68	-0.81	PA2.1
101	Farm_AECK-27	1	0	1	0	0	0	1	2	1	0	1	open	0	1	1	0	0	0	0	0	0.5	625	722.808	5.32259	106.568	1.68	-0.81	PA2.1
102	Farm_AECK-27	1	0	1	0	0	0	1	2	1	0	1	open	0	1	1	0	0	0	0	0	0.5	467	519.818	4.4688	23.6876	1.68	-0.81	PA2.1
103	Farm_AECK-27	1	0	1	0	0	0	1	2	1	0	1	open	0	1	1	0	0	0	0	0	0.5	455	525.263	4.72977	47.2456	1.68	-0.81	PA2.1
104	Farm_AECK-28	0	0	0	1	0	0	0	8	1	0	1	Enclosed	0	0	1	1	1	1	1	0	0.5	474	528.016	4.68374	41.199	1.47	-0.62	PA2.1
105	Farm_AECK-28	0	0	0	1	0	0	0	8	1	0	1	Enclosed	0	0	1	1	1	1	1	0	0.5	526	580.923	4.98453	61.4639	1.47	-0.62	PA2.1
106	Farm_AECK-28	0	0	0	1	0	0	0	8	1	0	1	Enclosed	0	0	1	1	1	1	1	0	0.5	430	449.8	4.98446	73.5922	1.47	-0.62	PA2.1
107	Farm_AECK-28	0	0	0	1	0	0	0	8	1	0	1	Enclosed	0	0	1	1	1	1	1	0	0.5	615	715.879	4.87247	42.5268	1.47	-0.62	PA2.1
108	Farm_AECK-28	0	0	0	1	0	0	0	8	1	0	1	Enclosed	0	0	1	1	1	0	1	0	0.5	395	433.636	4.83384	50.5464	1.47	-0.62	PA2.1
109	Farm_AECK-28	0	0	0	1	0	0	0	8	1	0	1	Enclosed	0	0	1	1	1	0	1	0	0.5	328	347.5	4.29249	30.207	1.47	-0.62	PA2.1
110	Farm_AECK-28	0	0	0	1	0	0	0	8	1	0	1	Enclosed	0	0	1	1	1	0	1	0	0.5	457	518.949	4.40366	28.4991	1.47	-0.62	PA2.1
111	Farm_AECK-30	0	0	0	1	0	1	0	10	1	0	1	Caged	0	0	1	0	1	0	1	1	0.5	546	631.412	4.73324	39.5436	1.57	-0.69	PA2.1
112	Farm_AECK-11	0	1	0	1	0	0	0	5	1	1	1	Enclosed	1	0	1	0	1	1	1	1	0.5	679	785.5	5.22563	69.5831	0.16	1.11	PA2.1
113	Farm_AECK-11	0	1	0	1	0	0	0	5	1	1	1	Enclosed	1	0	1	0	1	0	1	1	0.5	677	836.065	4.60403	21.559	0.16	1.11	PA2.1
114	Farm_AECK-11	0	1	0	1	0	0	0	5	1	1	1	Enclosed	1	0	1	0	1	1	1	1	0.5	658	817.611	4.98852	54.8186	0.16	1.11	PA2.1
115	Farm_AECK-11	0	1	0	1	0	0	0	5	1	1	1	Enclosed	1	0	1	0	1	1	1	1	0.5	539	615.741	4.73527	33.4233	0.16	1.11	PA2.1
116	Farm_AECK-11	0	1	0	1	0	0	0	5	1	1	1	Enclosed	1	0	1	0	1	0	1	1	0.5	742	883.695	5.36871	87.4721	0.16	1.11	PA2.1
117	Farm_AECK-11	0	1	0	1	0	0	0	5	1	1	1	Enclosed	1	0	1	0	1	0	1	1	0.5	652	784.5	4.99617	52.259	0.16	1.11	PA2.1
118	Farm_AECK-12	0	1	0	1	0	0	0	5	1	1	1	Enclosed	1	0	1	0	1	1	1	1	0.5	511	658.19	4.42635	30.9359	0.05	1.22	PA2.1
119	Farm_AECK-12	0	1	0	1	0	0	0	5	1	1	1	Enclosed	1	0	1	0	1	0	1	1	0.5	572	694.719	4.39272	20.1786	0.05	1.22	PA2.1
120	Farm_AECK-12	0	1	0	1	0	0	0	5	1	1	1	Enclosed	1	0	1	0	1	0	1	1	0.5	577	704.5	4.94198	57.5897	0.05	1.22	PA2.1
121	Farm_AECK-12	0	1	0	1	0	0	0	5	1	1	1	Enclosed	1	0	1	0	1	0	1	1	0.5	610	769.119	4.99099	62.4163	0.05	1.22	PA2.1
122	Farm_AECK-13	0	1	0	1	0	0	0	1	1	1	1	Enclosed	1	0	1	0	1	0	1	0	0.5	452	583.015	4.1756	23.1071	0.23	1.3	PA2.1
123	Farm_AECK-13	0	1	0	1	0	0	0	1	1	1	1	Enclosed	1	0	1	0	1	0	1	0	0.5	476	598.4	4.15149	21.6797	0.23	1.3	PA2.1
124	Farm_AECK-06	1	1	1	0	1	1	1	5	0	0	1	open	0	0	0	1	1	1	1	0	0.5	795	1003.3	4.71041	24.7288	-0.15	-0.6	PA2.1
125	Farm_AECK-06	1	1	1	0	1	1	1	5	0	0	1	open	0	0	0	1	1	0	1	0	0.5	716	872.867	5.10124	45.5556	-0.15	-0.6	PA2.1
126	Farm_AECK-06	1	1	1	0	1	1	1	5	0	0	1	open	0	0	0	1	1	1	1	0	0.5	488	566.907	4.2591	21.1523	-0.15	-0.6	PA2.1
127	Farm_AECK-06	1	1	1	0	1	1	1	5	0	0	1	open	0	0	0	1	1	0	1	0	0.5	605	684.784	4.85344	36.5831	-0.15	-0.6	PA2.1
128	Farm_AECK-06	1	1	1	0	1	1	1	5	0	0	1	open	0	0	0	1	1	0	1	0	0.5	565	683.058	4.71045	43.8201	-0.15	-0.6	PA2.1
129	Farm_AECK-07	1	0	1	0	0	1	1	5	0	0	0	open	0	0	0	1	1	1	0	0	0.5	710	837.857	5.12046	59.0368	-0.02	-2.18	PA2.1
130	Farm_AECK-07	1	0	1	0	0	1	1	5	0	0	0	open	0	0	0	1	1	1	0	0	0.5	752	894.333	5.01853	42.893	-0.02	-2.18	PA2.1
131	Farm_AECK-07	1	0	1	0	0	1	1	5	0	0	0	open	0	0	0	1	1	1	0	0	0.5	590	785.643	4.7548	44.3688	-0.02	-2.18	PA2.1
132	Farm_AECK-07	1	0	1	0	0	1	1	5	0	0	0	open	0	0	0	1	1	0	0	0	0.5	431	473.119	4.27032	21.188	-0.02	-2.18	PA2.1
133	Farm_AECK-08	0	1	0	1	0	0	0	10	1	1	1	Enclosed	1	0	1	0	1	1	1	0	0.5	728	879.981	5.04269	45.4211	0.14	0.9	PA2.1
134	Farm_AEC-11	1	0	1	0	0	0	1	5	1	0	1	open	0	0	0	0	1	0	1	0	0	476	530.6	4.60298	30.4335	0.23	1.23	PA2.1
135	Farm_AEC-11	1	0	1	0	0	0	1	5	1	0	1	open	0	0	0	0	1	0	1	0	0	606	706.649	5.03646	65.8305	0.23	1.23	PA2.1
136	Farm_AEC-11	1	0	1	0	0	0	1	5	1	0	1	open	0	0	0	0	1	0	1	0	0	329	350.484	4.44996	32.6283	0.23	1.23	PA2.1
137	Farm_AEC-11	1	0	1	0	0	0	1	5	1	0	1	open	0	0	0	0	1	0	1	0	0	580	636.25	4.84195	31.7332	0.23	1.23	PA2.1
138	Farm_AEC-11	1	0	1	0	0	0	1	5	1	0	1	open	0	0	0	0	1	0	1	0	0	459	543.318	4.1997	21.087	0.23	1.23	PA2.1
139	Farm_AEC-12	1	0	1	0	1	1	1	2	0	0	0	open	0	0	0	1	1	0	0	0	0	507	555.346	4.58441	36.2481	1.35	-0.82	PA2.1
140	Farm_AEC-13	1	0	1	0	1	0	1	3	0	0	0	open	0	0	0	0	1	0	0	0	0	530	607	4.39443	16.8217	-0.69	-0.09	PA2.1
141	Farm_AEC-13	1	0	1	0	1	0	1	3	0	0	0	open	0	0	0	0	1	0	0	0	0	547	628.493	4.77842	28.9318	-0.69	-0.09	PA2.1
142	Farm_AEC-15	1	0	1	0	1	1	1	2	0	0	0	open	0	0	0	1	1	0	0	0	0	583	610.507	5.3866	113.334	0.33	-0.4	PA2.1
143	Farm_AEC-15	1	0	1	0	1	1	1	2	0	0	0	open	0	0	0	1	1	0	0	0	0	611	675.2	5.08351	58.622	0.33	-0.4	PA2.1
144	Farm_AEC-15	1	0	1	0	1	1	1	2	0	0	0	open	0	0	0	1	1	0	0	0	0	84	85.5	3.61324	19.649	0.33	-0.4	PA2.1
145	Farm_AEC-15	1	0	1	0	1	1	1	2	0	0	0	open	0	0	0	1	1	0	0	0	0	519	545.5	5.17027	66.7651	0.33	-0.4	PA2.1
146	Farm_AEC-15	1	0	1	0	1	1	1	2	0	0	0	open	0	0	0	1	1	0	0	0	0	608	698.554	5.19798	60.9018	0.33	-0.4	PA2.1
147	Farm_AEC-15	1	0	1	0	1	1	1	2	0	0	0	open	0	0	0	1	1	0	0	0	0	715	789.226	5.49961	101.364	0.33	-0.4	PA2.1
148	Farm_AEC-08	1	0	1	0	1	1	1	3	1	0	1	open	0	0	0	0	1	0	1	0	0	627	714.4	5.05724	50.7155	-0.25	-0.27	PA2.1
149	Farm_AEC-08	1	0	1	0	1	1	1	3	1	0	1	open	0	0	0	0	1	0	1	0	0	729	822.8	5.47403	80.1617	-0.25	-0.27	PA2.1
150	Farm_AEC-08	1	0	1	0	1	1	1	3	1	0	1	open	0	0	0	0	1	0	1	0	0	461	492.571	4.93597	58.1563	-0.25	-0.27	PA2.1
151	Farm_AEC-08	1	0	1	0	1	1	1	3	1	0	1	open	0	0	0	0	1	0	1	0	0	675	801.736	4.92381	29.9618	-0.25	-0.27	PA2.1
152	Farm_AEC-08	1	0	1	0	1	1	1	3	1	0	1	open	0	0	0	0	1	0	1	0	0	636	765.015	4.87367	23.9785	-0.25	-0.27	PA2.1
153	Farm_AEC-08	1	0	1	0	1	1	1	3	1	0	1	open	0	0	0	0	1	0	1	0	0	655	740.412	5.19288	68.7258	-0.25	-0.27	PA2.1
154	Farm_AEC-08	1	0	1	0	1	1	1	3	1	0	1	open	0	0	0	0	1	0	1	0	0	565	604.818	4.941	36.495	-0.25	-0.27	PA2.1
155	Farm_AEC-01	0	0	1	0	1	0	1	3	0	0	1	open	0	0	0	1	1	0	1	0	0	591	659.125	4.80837	29.6186	-0.06	-2.21	PA2.1
156	Farm_AEC-01	0	0	1	0	1	0	1	3	0	0	1	open	0	0	0	1	1	0	1	0	0	618	811.8	4.80668	30.4905	-0.06	-2.21	PA2.1
157	Farm_AEC-01	0	0	1	0	1	0	1	3	0	0	1	open	0	0	0	1	1	0	1	0	0	631	745.379	4.51236	19.005	-0.06	-2.21	PA2.1
158	Farm_AEC-01	0	0	1	0	1	0	1	3	0	0	1	open	0	0	0	1	1	0	1	0	0	650	740.093	4.87954	38.9049	-0.06	-2.21	PA2.1
159	Farm_AEC-01	0	0	1	0	1	0	1	3	0	0	1	open	0	0	0	1	1	0	1	0	0	616	717.515	4.86625	33.942	-0.06	-2.21	PA2.1
160	Farm_AEC-01	0	0	1	0	1	0	1	3	0	0	1	open	0	0	0	1	1	0	1	0	0	559	696	4.89183	50.0052	-0.06	-2.21	PA2.1
161	Farm_AEC-01	0	0	1	0	1	0	1	3	0	0	1	open	0	0	0	1	1	0	1	0	0	640	756.319	4.87117	42.0962	-0.06	-2.21	PA2.1
162	Farm_AEC-01	0	0	1	0	1	0	1	3	0	0	1	open	0	0	0	1	1	0	1	0	0	633	760.511	4.87169	43.3069	-0.06	-2.21	PA2.1
163	Farm_AEC-01	0	0	1	0	1	0	1	3	0	0	1	open	0	0	0	1	1	0	1	0	0	649	752.602	5.11232	59.7424	-0.06	-2.21	PA2.1
164	Farm_AEC-01	0	0	1	0	1	0	1	3	0	0	1	open	0	0	0	1	1	0	1	0	0	584	678.148	4.9024	45.0923	-0.06	-2.21	PA2.1
165	Farm_AEC-03	1	0	1	0	1	1	1	2	1	0	1	open	0	0	0	1	1	0	1	0	0	836	960.221	5.57333	117.265	-0.24	-0.34	PA2.1
166	Farm_AEC-03	1	0	1	0	1	1	1	2	1	0	1	open	0	0	0	1	1	0	1	0	0	745	964	4.91537	36.5368	-0.24	-0.34	PA2.1
167	Farm_AEC-03	1	0	1	0	1	1	1	2	1	0	1	open	0	0	0	1	1	0	1	0	0	707	819.667	5.00724	53.3027	-0.24	-0.34	PA2.1
168	Farm_AEC-03	1	0	1	0	1	1	1	2	1	0	1	open	0	0	0	1	1	0	1	0	0	768	907.878	5.04823	47.8594	-0.24	-0.34	PA2.1
169	Farm_AEC-03	1	0	1	0	1	1	1	2	1	0	1	open	0	0	0	1	1	0	1	0	0	704	834.096	5.104	58.0772	-0.24	-0.34	PA2.1
170	Farm_AEC-03	1	0	1	0	1	1	1	2	1	0	1	open	0	0	0	1	1	0	1	0	0	840	1008.76	5.39528	85.1322	-0.24	-0.34	PA2.1
171	Farm_AEC-03	1	0	1	0	1	1	1	2	1	0	1	open	0	0	0	1	1	0	1	0	0	747	888.652	5.1277	56.2339	-0.24	-0.34	PA2.1
172	Farm_AEC-03	1	0	1	0	1	1	1	2	1	0	1	open	0	0	0	1	1	0	1	0	0	670	789.339	4.84806	37.6658	-0.24	-0.34	PA2.1
173	Farm_AEC-03	1	0	1	0	1	1	1	2	1	0	1	open	0	0	0	1	1	0	1	0	0	826	1017.52	5.32871	71.4748	-0.24	-0.34	PA2.1
174	Farm_AEK-10	0	1	0	1	1	0	0	7	1	0	0	Enclosed	1	0	1	1	0	1	0	0	1	142	142.333	4.0814	34.0721	0.17	1.11	PA2.1
175	Farm_AEK-10	0	1	0	1	1	0	0	7	1	0	0	Enclosed	1	0	1	1	0	1	0	0	1	79	79	3.67068	21.0304	0.17	1.11	PA2.1
176	Farm_AEK-10	0	1	0	1	1	0	0	7	1	0	0	Enclosed	1	0	1	1	0	1	0	0	1	104	104	3.81965	25.6367	0.17	1.11	PA2.1
177	Farm_AEK-10	0	1	0	1	1	0	0	7	1	0	0	Enclosed	1	0	1	1	0	1	0	0	1	160	160.3	4.09284	32.4462	0.17	1.11	PA2.1
178	Farm_AEK-10	0	1	0	1	1	0	0	7	1	0	0	Enclosed	1	0	1	1	0	1	0	0	1	165	166	4.36738	52.7629	0.17	1.11	PA2.1
179	Farm_AEK-10	0	1	0	1	1	0	0	7	1	0	0	Enclosed	1	0	1	1	0	1	0	0	1	156	156.5	4.32622	46.0846	0.17	1.11	PA2.1
180	Farm_AEK-10	0	1	0	1	1	0	0	7	1	0	0	Enclosed	1	0	1	1	0	1	0	0	1	139	139.143	4.13561	40.8849	0.17	1.11	PA2.1
181	Farm_AEK-09	0	1	0	1	0	0	0	3	1	0	1	Enclosed	1	0	1	1	0	1	1	0	1	210	212.154	4.48053	39.3889	0.2	1.11	PA2.1
182	Farm_AECK-01	1	1	1	0	1	1	1	2	0	0	0	open	0	0	0	0	1	1	0	0	0.5	913	1131.9	5.37711	73.4601	-1.03	-2.67	PA2.1
183	Farm_AECK-01	1	1	1	0	1	1	1	2	0	0	0	open	0	0	0	0	1	1	0	0	0.5	734	878.925	4.97723	34.6776	-1.03	-2.67	PA2.1
184	Farm_AECK-01	1	1	1	0	1	1	1	2	0	0	0	open	0	0	0	0	1	1	0	0	0.5	762	894.439	5.31738	75.2471	-1.03	-2.67	PA2.1
185	Farm_AECK-01	1	1	1	0	1	1	1	2	0	0	0	open	0	0	0	0	1	1	0	0	0.5	715	854.941	5.08513	57.6407	-1.03	-2.67	PA2.1
186	Farm_AECK-01	1	1	1	0	1	1	1	2	0	0	0	open	0	0	0	0	1	1	0	0	0.5	666	786.414	4.70717	31.8025	-1.03	-2.67	PA2.1
187	Farm_AECK-02	1	1	1	0	1	1	1	2	0	0	0	open	0	0	0	0	1	1	0	0	0.5	710	806.676	5.30404	83.7692	-1.03	-2.67	PA2.1
188	Farm_AECK-02	1	1	1	0	1	1	1	2	0	0	0	open	0	0	0	0	1	0	0	0	0.5	488	539.04	4.53685	32.2794	-1.03	-2.67	PA2.1
189	Farm_AECK-02	1	1	1	0	1	1	1	2	0	0	0	open	0	0	0	0	1	1	0	0	0.5	771	854.877	5.24141	63.5242	-1.03	-2.67	PA2.1
190	Farm_AECK-02	1	1	1	0	1	1	1	2	0	0	0	open	0	0	0	0	1	1	0	0	0.5	778	910.165	5.35388	81.4977	-1.03	-2.67	PA2.1
191	Farm_AECK-02	1	1	1	0	1	1	1	2	0	0	0	open	0	0	0	0	1	1	0	0	0.5	680	786.874	5.10426	61.5011	-1.03	-2.67	PA2.1
192	Farm_AECK-02	1	1	1	0	1	1	1	2	0	0	0	open	0	0	0	0	1	1	0	0	0.5	728	827.286	5.27267	65.0491	-1.03	-2.67	PA2.1
193	Farm_AECK-02	1	1	1	0	1	1	1	2	0	0	0	open	0	0	0	0	1	0	0	0	0.5	476	540.208	4.74899	37.2564	-1.03	-2.67	PA2.1
194	Farm_AECK-02	1	1	1	0	1	1	1	2	0	0	0	open	0	0	0	0	1	0	0	0	0.5	915	1150.23	5.39733	75.2499	-1.03	-2.67	PA2.1
195	Farm_AECK-03	1	1	1	0	1	1	1	3	0	0	0	open	0	0	0	1	1	1	0	0	0.5	715	835.8	5.31716	64.0222	-1.18	-2.28	PA2.1
196	Farm_AECK-03	1	1	1	0	1	1	1	3	0	0	0	open	0	0	0	1	1	0	0	0	0.5	408	502.721	3.59247	9.75886	-1.18	-2.28	PA2.1
197	Farm_AECK-03	1	1	1	0	1	1	1	3	0	0	0	open	0	0	0	1	1	1	0	0	0.5	751	880.055	5.25849	64.4698	-1.18	-2.28	PA2.1
198	Farm_AECK-03	1	1	1	0	1	1	1	3	0	0	0	open	0	0	0	1	1	1	0	0	0.5	683	791.919	4.81766	36.3738	-1.18	-2.28	PA2.1
199	Farm_AECK-03	1	1	1	0	1	1	1	3	0	0	0	open	0	0	0	1	1	1	0	0	0.5	965	1246.11	5.50228	84.4827	-1.18	-2.28	PA2.1
200	Farm_AECK-03	1	1	1	0	1	1	1	3	0	0	0	open	0	0	0	1	1	0	0	0	0.5	532	610.269	4.8499	52.5714	-1.18	-2.28	PA2.1
201	Farm_AECK-04	1	0	1	0	1	1	1	4	0	0	1	open	0	0	0	0	1	1	1	0	0.5	554	670.118	4.41089	21.8075	-0.23	-0.34	PA2.1
202	Farm_AECK-04	1	0	1	0	1	1	1	4	0	0	1	open	0	0	0	0	1	0	1	0	0.5	801	976.321	5.35586	59.0099	-0.23	-0.34	PA2.1
203	Farm_AECK-04	1	0	1	0	1	1	1	4	0	0	1	open	0	0	0	0	1	1	1	0	0.5	581	714.366	4.45785	27.8711	-0.23	-0.34	PA2.1
204	Farm_AECK-04	1	0	1	0	1	1	1	4	0	0	1	open	0	0	0	0	1	1	1	0	0.5	750	956.413	4.94591	37.3215	-0.23	-0.34	PA2.1
205	Farm_AECK-04	1	0	1	0	1	1	1	4	0	0	1	open	0	0	0	0	1	0	1	0	0.5	685	864.655	4.36256	13.8165	-0.23	-0.34	PA2.1
206	Farm_AECK-04	1	0	1	0	1	1	1	4	0	0	1	open	0	0	0	0	1	0	1	0	0.5	583	762.065	3.91469	8.83323	-0.23	-0.34	PA2.1
207	Farm_AECK-04	1	0	1	0	1	1	1	4	0	0	1	open	0	0	0	0	1	0	1	0	0.5	654	783.025	4.27747	12.3925	-0.23	-0.34	PA2.1
208	Farm_AECK-04	1	0	1	0	1	1	1	4	0	0	1	open	0	0	0	0	1	0	1	0	0.5	689	892.029	4.36467	12.7524	-0.23	-0.34	PA2.1
209	Farm_AEK-11	0	1	0	0	0	0	0	1	0	0	0	Enclosed	0	0	1	1	0	1	0	0	1	570	689.013	4.88134	49.4125	0.38	1.06	PA2.1
210	Farm_AEK-11	0	1	0	0	0	0	0	1	0	0	0	Enclosed	0	0	1	1	0	1	0	0	1	460	595.72	4.51541	30.8598	0.38	1.06	PA2.1
211	Farm_AEK-11	0	1	0	0	0	0	0	1	0	0	0	Enclosed	0	0	1	1	0	1	0	0	1	597	683.835	5.01121	59.3447	0.38	1.06	PA2.1
212	Farm_AEK-11	0	1	0	0	0	0	0	1	0	0	0	Enclosed	0	0	1	1	0	1	0	0	1	403	458.122	4.26509	25.1545	0.38	1.06	PA2.1
213	Farm_AEK-11	0	1	0	0	0	0	0	1	0	0	0	Enclosed	0	0	1	1	0	1	0	0	1	529	631.273	4.63339	37.99	0.38	1.06	PA2.1
214	Farm_AEK-11	0	1	0	0	0	0	0	1	0	0	0	Enclosed	0	0	1	1	0	1	0	0	1	547	648.6	4.67252	35.1866	0.38	1.06	PA2.1
215	Farm_AEK-11	0	1	0	0	0	0	0	1	0	0	0	Enclosed	0	0	1	1	0	1	0	0	1	538	657.529	4.73113	39.5034	0.38	1.06	PA2.1
216	Farm_AEK-11	0	1	0	0	0	0	0	1	0	0	0	Enclosed	0	0	1	1	0	1	0	0	1	468	536.68	4.5106	32.8054	0.38	1.06	PA2.1
217	Farm_AEK-11	0	1	0	0	0	0	0	1	0	0	0	Enclosed	0	0	1	1	0	1	0	0	1	432	492.682	4.18475	21.9025	0.38	1.06	PA2.1
218	Farm_AEK-11	0	1	0	0	0	0	0	1	0	0	0	Enclosed	0	0	1	1	0	1	0	0	1	517	583.95	4.40602	23.1718	0.38	1.06	PA2.1
219	Farm_AEK-12	0	1	0	0	0	0	0	4	0	0	0	open	0	1	1	0	0	1	0	0	1	453	526.353	3.73413	5.95193	0.06	0.43	PA2.1
220	Farm_AEK-12	0	1	0	0	0	0	0	4	0	0	0	open	0	1	1	0	0	1	0	0	1	491	596.276	4.20389	17.0786	0.06	0.43	PA2.1
221	Farm_AEK-12	0	1	0	0	0	0	0	4	0	0	0	open	0	1	1	0	0	1	0	0	1	447	513	4.36219	19.7984	0.06	0.43	PA2.1
222	Farm_AEK-12	0	1	0	0	0	0	0	4	0	0	0	open	0	1	1	0	0	1	0	0	1	534	659.346	4.46644	28.0439	0.06	0.43	PA2.1
223	Farm_AEK-12	0	1	0	0	0	0	0	4	0	0	0	open	0	1	1	0	0	1	0	0	1	509	584.203	4.18896	15.4663	0.06	0.43	PA2.1
224	Farm_AEK-12	0	1	0	0	0	0	0	4	0	0	0	open	0	1	1	0	0	1	0	0	1	544	628.59	4.09375	9.44953	0.06	0.43	PA2.1
225	Farm_AEK-12	0	1	0	0	0	0	0	4	0	0	0	open	0	1	1	0	0	1	0	0	1	456	511.35	4.01703	11.6032	0.06	0.43	PA2.1
226	Farm_AEK-12	0	1	0	0	0	0	0	4	0	0	0	open	0	1	1	0	0	1	0	0	1	551	659.122	4.26486	10.8668	0.06	0.43	PA2.1
227	Farm_AEK-12	0	1	0	0	0	0	0	4	0	0	0	open	0	1	1	0	0	1	0	0	1	540	641.369	4.07391	11.4516	0.06	0.43	PA2.1
228	Farm_AEK-12	0	1	0	0	0	0	0	4	0	0	0	open	0	1	1	0	0	1	0	0	1	365	397.237	3.93671	12.9199	0.06	0.43	PA2.1
229	Farm_AEK-13	0	1	0	0	0	0	0	4	0	0	0	open	0	1	1	0	0	1	0	0	1	536	623	4.2267	10.7309	0.1	0.48	PA2.1
230	Farm_AEK-13	0	1	0	0	0	0	0	4	0	0	0	open	0	1	1	0	0	1	0	0	1	196	204.571	3.46716	8.12674	0.1	0.48	PA2.1
231	Farm_AEK-13	0	1	0	0	0	0	0	4	0	0	0	open	0	1	1	0	0	1	0	0	1	528	607.519	4.06735	10.4925	0.1	0.48	PA2.1
232	Farm_AEK-13	0	1	0	0	0	0	0	4	0	0	0	open	0	1	1	0	0	1	0	0	1	515	626.342	4.00806	10.4806	0.1	0.48	PA2.1
233	Farm_AEK-13	0	1	0	0	0	0	0	4	0	0	0	open	0	1	1	0	0	1	0	0	1	489	571.88	3.78776	6.82297	0.1	0.48	PA2.1
234	Farm_AEK-13	0	1	0	0	0	0	0	4	0	0	0	open	0	1	1	0	0	1	0	0	1	487	598.985	3.7545	6.37511	0.1	0.48	PA2.1
235	Farm_AEK-13	0	1	0	0	0	0	0	4	0	0	0	open	0	1	1	0	0	1	0	0	1	529	640	4.43549	16.498	0.1	0.48	PA2.1
236	Farm_AEK-13	0	1	0	0	0	0	0	4	0	0	0	open	0	1	1	0	0	1	0	0	1	710	906.624	4.5981	17.9003	0.1	0.48	PA2.1
237	Farm_AEK-13	0	1	0	0	0	0	0	4	0	0	0	open	0	1	1	0	0	1	0	0	1	402	475.636	4.26695	22.1527	0.1	0.48	PA2.1
238	Farm_AEK-13	0	1	0	0	0	0	0	4	0	0	0	open	0	1	1	0	0	1	0	0	1	481	537.766	4.36647	18.9887	0.1	0.48	PA2.1
239	Farm_AEC-05	1	0	1	0	1	0	1	2	1	0	1	open	0	0	0	1	0	0	1	0	0	735	842.333	5.30035	65.7331	-0.14	-0.29	PA2.2
240	Farm_AECK-13	0	1	0	1	0	0	0	1	1	1	1	Enclosed	1	0	1	0	1	1	1	0	0.5	434	462.652	4.68181	46.9139	0.23	1.3	PA2.2
241	Farm_AECK-03	1	1	1	0	1	1	1	3	0	0	0	open	0	0	0	1	1	1	0	0	0.5	651	921.479	4.87666	51.0662	-1.18	-2.28	PA2.2
242	Farm_AEK-05	1	1	1	0	1	1	1	3	1	0	1	open	0	0	0	1	1	1	1	0	1	684	866.132	4.84297	36.5471	-1.08	-2.69	PA2.2
243	Farm_AEK-05	1	1	1	0	1	1	1	3	1	0	1	open	0	0	0	1	1	1	1	0	1	534	673.462	4.11427	14.5933	-1.08	-2.69	PA2.2
244	Farm_AEK-05	1	1	1	0	1	1	1	3	1	0	1	open	0	0	0	1	1	1	1	0	1	485	644.389	3.86158	10.0651	-1.08	-2.69	PA2.2
245	Farm_AEK-05	1	1	1	0	1	1	1	3	1	0	1	open	0	0	0	1	1	1	1	0	1	310	407.5	3.25136	7.20939	-1.08	-2.69	PA2.2
246	Farm_AEK-06	0	1	0	1	0	0	0	6	1	1	1	Enclosed	1	0	1	1	1	1	1	1	1	576	737.968	4.42301	24.8778	0.1	1.01	PA2.2
247	Farm_AEK-06	0	1	0	1	0	0	0	6	1	1	1	Enclosed	1	0	1	1	1	1	1	1	1	342	389.788	3.85335	18.8617	0.1	1.01	PA2.2
248	Farm_AEK-07	0	1	0	1	0	0	0	10	1	1	1	Enclosed	1	0	1	1	1	1	1	1	1	450	579.015	4.21808	23.394	0.22	0.9	PA2.2
249	Farm_AEK-08	0	0	0	1	0	0	0	2	1	1	1	Enclosed	1	0	1	0	1	1	1	0	1	594	729.319	4.83459	49.5128	0.12	1.06	PA2.2
250	Farm_AEK-08	0	0	0	1	0	0	0	2	1	1	1	Enclosed	1	0	1	0	1	1	1	0	1	383	416.549	4.45697	33.9295	0.12	1.06	PA2.2
251	Farm_AEK-09	0	1	0	1	0	0	0	3	1	0	1	Enclosed	1	0	1	1	0	1	1	0	1	742	975.025	4.89244	38.2901	0.2	1.11	PA2.2
252	Farm_AEC-05	1	0	1	0	1	0	1	2	1	0	1	open	0	0	0	1	0	0	1	0	0	140	140.25	3.54574	13.6237	-0.14	-0.29	PA2.2
253	Farm_AEC-06	1	0	1	0	1	1	1	4	0	0	0	open	0	0	0	1	1	0	0	0	0	213	218.571	3.60529	7.59347	-0.48	-0.39	PA2.2
254	Farm_AEC-06	1	0	1	0	1	1	1	4	0	0	0	open	0	0	0	1	1	0	0	0	0	201	207.176	3.22695	6.80371	-0.48	-0.39	PA2.2
255	Farm_AEC-06	1	0	1	0	1	1	1	4	0	0	0	open	0	0	0	1	1	0	0	0	0	265	276.053	4.42913	33.1134	-0.48	-0.39	PA2.2
256	Farm_AEC-06	1	0	1	0	1	1	1	4	0	0	0	open	0	0	0	1	1	0	0	0	0	182	187	4.22334	35.6316	-0.48	-0.39	PA2.2
257	Farm_AEC-06	1	0	1	0	1	1	1	4	0	0	0	open	0	0	0	1	1	0	0	0	0	226	229.111	4.29893	33.4381	-0.48	-0.39	PA2.2
258	Farm_AEC-06	1	0	1	0	1	1	1	4	0	0	0	open	0	0	0	1	1	0	0	0	0	180	183	4.18185	30.4503	-0.48	-0.39	PA2.2
259	Farm_AEC-06	1	0	1	0	1	1	1	4	0	0	0	open	0	0	0	1	1	0	0	0	0	198	211.125	3.79162	15.1454	-0.48	-0.39	PA2.2
260	Farm_AEC-06	1	0	1	0	1	1	1	4	0	0	0	open	0	0	0	1	1	0	0	0	0	259	271.353	4.19885	23.0395	-0.48	-0.39	PA2.2
261	Farm_AEC-06	1	0	1	0	1	1	1	4	0	0	0	open	0	0	0	1	1	0	0	0	0	165	168.273	4.13112	34.1225	-0.48	-0.39	PA2.2
262	Farm_AEC-06	1	0	1	0	1	1	1	4	0	0	0	open	0	0	0	1	1	0	0	0	0	235	245	3.91689	16.5219	-0.48	-0.39	PA2.2
263	Farm_AEC-07	1	0	1	0	1	0	1	3	1	0	1	open	0	0	0	1	1	0	1	1	0	236	244	3.87924	15.5379	-0.43	-0.06	PA2.2
264	Farm_AEC-07	1	0	1	0	1	0	1	3	1	0	1	open	0	0	0	1	1	0	1	1	0	205	216.4	3.7721	14.2524	-0.43	-0.06	PA2.2
265	Farm_AEC-07	1	0	1	0	1	0	1	3	1	0	1	open	0	0	0	1	1	0	1	1	0	167	170.75	4.06739	31.1517	-0.43	-0.06	PA2.2
266	Farm_AEC-15	1	0	1	0	1	1	1	2	0	0	0	open	0	0	0	1	1	0	0	0	0	696	784.269	5.28226	79.0657	0.33	-0.4	PA2.2
267	Farm_AEC-09	1	0	1	0	1	1	1	5	0	0	0	open	0	0	0	1	1	0	0	0	0	769	1018.21	4.6242	31.1029	1.05	-0.19	PA2.2
268	Farm_AECK-23	1	0	0	1	1	1	1	2	1	0	1	Caged	0	0	1	0	1	1	1	1	0.5	536	629.923	4.59199	27.2591	-2.09	-0.16	PA2.2
269	Farm_AECK-23	1	0	0	1	1	1	1	2	1	0	1	Caged	0	0	1	0	1	1	1	1	0.5	404	454.05	4.25092	25.593	-2.09	-0.16	PA2.2
270	Farm_AECK-23	1	0	0	1	1	1	1	2	1	0	1	Caged	0	0	1	0	1	1	1	1	0.5	236	258.966	3.63568	16.6358	-2.09	-0.16	PA2.2
271	Farm_AECK-23	1	0	0	1	1	1	1	2	1	0	1	Caged	0	0	1	0	1	1	1	1	0.5	604	708.591	5.15651	71.3517	-2.09	-0.16	PA2.2
272	Farm_AECK-23	1	0	0	1	1	1	1	2	1	0	1	Caged	0	0	1	0	1	1	1	1	0.5	459	517.453	4.53182	30.7994	-2.09	-0.16	PA2.2
273	Farm_AECK-23	1	0	0	1	1	1	1	2	1	0	1	Caged	0	0	1	0	1	0	1	1	0.5	573	655.078	5.07329	57.8225	-2.09	-0.16	PA2.2
274	Farm_AECK-23	1	0	0	1	1	1	1	2	1	0	1	Caged	0	0	1	0	1	0	1	1	0.5	426	478.163	4.46133	29.6717	-2.09	-0.16	PA2.2
275	Farm_AECK-23	1	0	0	1	1	1	1	2	1	0	1	Caged	0	0	1	0	1	0	1	1	0.5	600	656.717	5.2526	83.4195	-2.09	-0.16	PA2.2
276	Farm_AECK-28	0	0	0	1	0	0	0	8	1	0	1	Enclosed	0	0	1	1	1	1	1	0	0.5	283	291.636	4.55272	42.9838	1.47	-0.62	PA2.2
277	Farm_AECK-28	0	0	0	1	0	0	0	8	1	0	1	Enclosed	0	0	1	1	1	0	1	0	0.5	438	465.061	4.7561	50.4693	1.47	-0.62	PA2.2
278	Farm_AECK-28	0	0	0	1	0	0	0	8	1	0	1	Enclosed	0	0	1	1	1	0	1	0	0.5	264	331.536	3.12993	7.73213	1.47	-0.62	PA2.2
279	Farm_AECK-12	0	1	0	1	0	0	0	5	1	1	1	Enclosed	1	0	1	0	1	1	1	1	0.5	301	386.13	3.11134	8.04455	0.05	1.22	PA2.2
280	Farm_AECK-12	0	1	0	1	0	0	0	5	1	1	1	Enclosed	1	0	1	0	1	0	1	1	0.5	494	643	4.02844	17.791	0.05	1.22	PA2.2
281	Farm_AECK-12	0	1	0	1	0	0	0	5	1	1	1	Enclosed	1	0	1	0	1	1	1	1	0.5	391	486.283	3.84031	15.8958	0.05	1.22	PA2.2
282	Farm_AECK-12	0	1	0	1	0	0	0	5	1	1	1	Enclosed	1	0	1	0	1	1	1	1	0.5	532	611.218	3.60379	5.75023	0.05	1.22	PA2.2
283	Farm_AECK-12	0	1	0	1	0	0	0	5	1	1	1	Enclosed	1	0	1	0	1	0	1	1	0.5	469	596	4.22629	21.0404	0.05	1.22	PA2.2
284	Farm_AECK-13	0	1	0	1	0	0	0	1	1	1	1	Enclosed	1	0	1	0	1	1	1	0	0.5	520	665.266	4.51189	36.7934	0.23	1.3	PA2.2
285	Farm_AECK-13	0	1	0	1	0	0	0	1	1	1	1	Enclosed	1	0	1	0	1	1	1	0	0.5	541	708.075	4.58741	38.8866	0.23	1.3	PA2.2
286	Farm_AECK-13	0	1	0	1	0	0	0	1	1	1	1	Enclosed	1	0	1	0	1	1	1	0	0.5	511	629.099	4.65543	39.8845	0.23	1.3	PA2.2
287	Farm_AECK-13	0	1	0	1	0	0	0	1	1	1	1	Enclosed	1	0	1	0	1	1	1	0	0.5	696	867.364	5.12505	68.8631	0.23	1.3	PA2.2
288	Farm_AECK-13	0	1	0	1	0	0	0	1	1	1	1	Enclosed	1	0	1	0	1	0	1	0	0.5	589	695.562	4.6627	37.0975	0.23	1.3	PA2.2
289	Farm_AECK-13	0	1	0	1	0	0	0	1	1	1	1	Enclosed	1	0	1	0	1	0	1	0	0.5	463	557.975	4.30809	28.896	0.23	1.3	PA2.2
290	Farm_AECK-13	0	1	0	1	0	0	0	1	1	1	1	Enclosed	1	0	1	0	1	0	1	0	0.5	534	619.899	4.78199	48.5205	0.23	1.3	PA2.2
291	Farm_AECK-06	1	1	1	0	1	1	1	5	0	0	1	open	0	0	0	1	1	1	1	0	0.5	557	666.6	4.38356	25.7813	-0.15	-0.6	PA2.2
292	Farm_AECK-06	1	1	1	0	1	1	1	5	0	0	1	open	0	0	0	1	1	1	1	0	0.5	424	492.471	3.74081	12.2182	-0.15	-0.6	PA2.2
293	Farm_AECK-06	1	1	1	0	1	1	1	5	0	0	1	open	0	0	0	1	1	1	1	0	0.5	646	767.129	5.23538	83.709	-0.15	-0.6	PA2.2
294	Farm_AECK-06	1	1	1	0	1	1	1	5	0	0	1	open	0	0	0	1	1	0	1	0	0.5	683	874.032	5.02611	53.1704	-0.15	-0.6	PA2.2
295	Farm_AECK-06	1	1	1	0	1	1	1	5	0	0	1	open	0	0	0	1	1	0	1	0	0.5	498	605.581	4.33549	23.7886	-0.15	-0.6	PA2.2
296	Farm_AECK-07	1	0	1	0	0	1	1	5	0	0	0	open	0	0	0	1	1	1	0	0	0.5	528	663.705	4.23372	24.6724	-0.02	-2.18	PA2.2
297	Farm_AECK-07	1	0	1	0	0	1	1	5	0	0	0	open	0	0	0	1	1	0	0	0	0.5	608	775.585	4.45686	23.6751	-0.02	-2.18	PA2.2
298	Farm_AECK-07	1	0	1	0	0	1	1	5	0	0	0	open	0	0	0	1	1	0	0	0	0.5	671	811	5.02736	51.1227	-0.02	-2.18	PA2.2
299	Farm_AECK-07	1	0	1	0	0	1	1	5	0	0	0	open	0	0	0	1	1	0	0	0	0.5	530	685.181	4.06402	16.1121	-0.02	-2.18	PA2.2
300	Farm_AEC-11	1	0	1	0	0	0	1	5	1	0	1	open	0	0	0	0	1	0	1	0	0	460	540.717	4.48257	26.0577	0.23	1.23	PA2.2
301	Farm_AEC-11	1	0	1	0	0	0	1	5	1	0	1	open	0	0	0	0	1	0	1	0	0	583	683.346	4.91981	61.5591	0.23	1.23	PA2.2
302	Farm_AEC-11	1	0	1	0	0	0	1	5	1	0	1	open	0	0	0	0	1	0	1	0	0	443	526.638	4.19971	18.1375	0.23	1.23	PA2.2
303	Farm_AEC-12	1	0	1	0	1	1	1	2	0	0	0	open	0	0	0	1	1	0	0	0	0	177	190.333	3.46748	11.2968	1.35	-0.82	PA2.2
304	Farm_AEC-12	1	0	1	0	1	1	1	2	0	0	0	open	0	0	0	1	1	0	0	0	0	404	467.019	3.64156	7.00258	1.35	-0.82	PA2.2
305	Farm_AEC-12	1	0	1	0	1	1	1	2	0	0	0	open	0	0	0	1	1	0	0	0	0	552	616.265	4.46372	18.1242	1.35	-0.82	PA2.2
306	Farm_AEC-12	1	0	1	0	1	1	1	2	0	0	0	open	0	0	0	1	1	0	0	0	0	281	298.222	3.8541	13.4613	1.35	-0.82	PA2.2
307	Farm_AEC-12	1	0	1	0	1	1	1	2	0	0	0	open	0	0	0	1	1	0	0	0	0	285	327.5	2.97841	4.47811	1.35	-0.82	PA2.2
308	Farm_AEC-12	1	0	1	0	1	1	1	2	0	0	0	open	0	0	0	1	1	0	0	0	0	357	394.568	4.3155	23.2516	1.35	-0.82	PA2.2
309	Farm_AEC-12	1	0	1	0	1	1	1	2	0	0	0	open	0	0	0	1	1	0	0	0	0	455	495.25	4.6633	34.064	1.35	-0.82	PA2.2
310	Farm_AEC-12	1	0	1	0	1	1	1	2	0	0	0	open	0	0	0	1	1	0	0	0	0	368	406.038	3.38252	5.68541	1.35	-0.82	PA2.2
311	Farm_AEC-12	1	0	1	0	1	1	1	2	0	0	0	open	0	0	0	1	1	0	0	0	0	559	636	4.89185	44.6565	1.35	-0.82	PA2.2
312	Farm_AEC-13	1	0	1	0	1	0	1	3	0	0	0	open	0	0	0	0	1	0	0	0	0	544	590.683	4.95893	56.2861	-0.69	-0.09	PA2.2
313	Farm_AEC-13	1	0	1	0	1	0	1	3	0	0	0	open	0	0	0	0	1	0	0	0	0	358	455.02	3.22529	8.18839	-0.69	-0.09	PA2.2
314	Farm_AEC-13	1	0	1	0	1	0	1	3	0	0	0	open	0	0	0	0	1	0	0	0	0	427	455.154	4.25907	25.0491	-0.69	-0.09	PA2.2
315	Farm_AEC-13	1	0	1	0	1	0	1	3	0	0	0	open	0	0	0	0	1	0	0	0	0	484	527.125	4.75763	40.4987	-0.69	-0.09	PA2.2
316	Farm_AEC-13	1	0	1	0	1	0	1	3	0	0	0	open	0	0	0	0	1	0	0	0	0	496	555.702	4.74018	37.6663	-0.69	-0.09	PA2.2
317	Farm_AEC-13	1	0	1	0	1	0	1	3	0	0	0	open	0	0	0	0	1	0	0	0	0	346	407.034	4.06076	18.5704	-0.69	-0.09	PA2.2
318	Farm_AEC-14	1	0	1	0	1	0	1	3	0	0	0	open	1	1	0	1	1	0	0	0	0	420	469.23	4.27956	21.9801	-1.91	-0.07	PA2.2
319	Farm_AEC-15	1	0	1	0	1	1	1	2	0	0	0	open	0	0	0	1	1	0	0	0	0	605	665.936	5.10758	56.0613	0.33	-0.4	PA2.2
320	Farm_AEC-15	1	0	1	0	1	1	1	2	0	0	0	open	0	0	0	1	1	0	0	0	0	669	760.733	5.13931	40.5939	0.33	-0.4	PA2.2
321	Farm_AEC-15	1	0	1	0	1	1	1	2	0	0	0	open	0	0	0	1	1	0	0	0	0	663	752.127	5.32805	68.1886	0.33	-0.4	PA2.2
322	Farm_AEC-08	1	0	1	0	1	1	1	3	1	0	1	open	0	0	0	0	1	0	1	0	0	506	532.526	4.77717	28.2796	-0.25	-0.27	PA2.2
323	Farm_AEC-08	1	0	1	0	1	1	1	3	1	0	1	open	0	0	0	0	1	0	1	0	0	471	565.721	3.69477	8.74106	-0.25	-0.27	PA2.2
324	Farm_AEC-08	1	0	1	0	1	1	1	3	1	0	1	open	0	0	0	0	1	0	1	0	0	624	683.698	4.85803	39.4341	-0.25	-0.27	PA2.2
325	Farm_AEC-09	1	0	1	0	1	1	1	5	0	0	0	open	0	0	0	1	1	0	0	0	0	740	863.983	5.04841	44.3767	1.05	-0.19	PA2.2
326	Farm_AEC-09	1	0	1	0	1	1	1	5	0	0	0	open	0	0	0	1	1	0	0	0	0	593	693.649	4.41647	20.9841	1.05	-0.19	PA2.2
327	Farm_AEC-09	1	0	1	0	1	1	1	5	0	0	0	open	0	0	0	1	1	0	0	0	0	425	501.515	4.05763	18.8854	1.05	-0.19	PA2.2
328	Farm_AEC-09	1	0	1	0	1	1	1	5	0	0	0	open	0	0	0	1	1	0	0	0	0	544	618.506	4.40713	22.7553	1.05	-0.19	PA2.2
329	Farm_AEC-09	1	0	1	0	1	1	1	5	0	0	0	open	0	0	0	1	1	0	0	0	0	757	870.11	5.05331	43.6438	1.05	-0.19	PA2.2
330	Farm_AEC-09	1	0	1	0	1	1	1	5	0	0	0	open	0	0	0	1	1	0	0	0	0	516	548.043	4.77467	36.9394	1.05	-0.19	PA2.2
331	Farm_AEC-09	1	0	1	0	1	1	1	5	0	0	0	open	0	0	0	1	1	0	0	0	0	807	1014.48	5.22963	54.281	1.05	-0.19	PA2.2
332	Farm_AEC-09	1	0	1	0	1	1	1	5	0	0	0	open	0	0	0	1	1	0	0	0	0	775	901.437	4.79404	25.4755	1.05	-0.19	PA2.2
333	Farm_AEC-09	1	0	1	0	1	1	1	5	0	0	0	open	0	0	0	1	1	0	0	0	0	338	356.529	4.12888	19.1653	1.05	-0.19	PA2.2
334	Farm_AEC-02	0	0	1	0	1	1	1	3	0	0	0	open	0	0	0	1	1	0	0	0	0	631	826.267	4.57528	33.9176	-1.08	-2.69	PA2.2
335	Farm_AEC-02	0	0	1	0	1	1	1	3	0	0	0	open	0	0	0	1	1	0	0	0	0	591	814.229	4.63386	34.1478	-1.08	-2.69	PA2.2
336	Farm_AEC-02	0	0	1	0	1	1	1	3	0	0	0	open	0	0	0	1	1	0	0	0	0	554	703.432	3.91253	12.0865	-1.08	-2.69	PA2.2
337	Farm_AEC-02	0	0	1	0	1	1	1	3	0	0	0	open	0	0	0	1	1	0	0	0	0	556	759	4.69769	51.1028	-1.08	-2.69	PA2.2
338	Farm_AEC-02	0	0	1	0	1	1	1	3	0	0	0	open	0	0	0	1	1	0	0	0	0	602	781.033	4.27373	18.7156	-1.08	-2.69	PA2.2
339	Farm_AEK-10	0	1	0	1	1	0	0	7	1	0	0	Enclosed	1	0	1	1	0	1	0	0	1	243	247.5	4.72089	64.4735	0.17	1.11	PA2.2
340	Farm_AEK-02	0	0	0	0	0	0	1	2	1	1	1	open	0	0	1	1	0	1	1	0	1	184	190.111	3.82747	17.5198	0.13	1.34	PA2.2
341	Farm_AEK-02	0	0	0	0	0	0	1	2	1	1	1	open	0	0	1	1	0	1	1	0	1	350	395.75	4.42969	38.5826	0.13	1.34	PA2.2
342	Farm_AEK-02	0	0	0	0	0	0	1	2	1	1	1	open	0	0	1	1	0	1	1	0	1	199	207	4.22174	42.1773	0.13	1.34	PA2.2
343	Farm_AEK-05	1	1	1	0	1	1	1	3	1	0	1	open	0	0	0	1	1	1	1	0	1	159	161.5	3.58968	12.4972	-1.08	-2.69	PA2.2
344	Farm_AEK-05	1	1	1	0	1	1	1	3	1	0	1	open	0	0	0	1	1	1	1	0	1	806	962.693	5.2627	58.2652	-1.08	-2.69	PA2.2
345	Farm_AEK-06	0	1	0	1	0	0	0	6	1	1	1	Enclosed	1	0	1	1	1	1	1	1	1	163	164.25	3.93723	21.7534	0.1	1.01	PA2.2
346	Farm_AEK-06	0	1	0	1	0	0	0	6	1	1	1	Enclosed	1	0	1	1	1	1	1	1	1	128	128.167	3.76924	19.0437	0.1	1.01	PA2.2
347	Farm_AEK-08	0	0	0	1	0	0	0	2	1	1	1	Enclosed	1	0	1	0	1	1	1	0	1	157	162.25	4.15379	33.0421	0.12	1.06	PA2.2
348	Farm_AEK-08	0	0	0	1	0	0	0	2	1	1	1	Enclosed	1	0	1	0	1	1	1	0	1	208	210.5	4.55258	54.3056	0.12	1.06	PA2.2
349	Farm_AEK-08	0	0	0	1	0	0	0	2	1	1	1	Enclosed	1	0	1	0	1	1	1	0	1	215	220.6	4.3314	30.0845	0.12	1.06	PA2.2
350	Farm_AEK-08	0	0	0	1	0	0	0	2	1	1	1	Enclosed	1	0	1	0	1	1	1	0	1	220	223.6	4.45458	43.2981	0.12	1.06	PA2.2
351	Farm_AECK-01	1	1	1	0	1	1	1	2	0	0	0	open	0	0	0	0	1	0	0	0	0.5	131	155.474	3.21159	11.6901	-1.03	-2.67	PA2.2
352	Farm_AECK-01	1	1	1	0	1	1	1	2	0	0	0	open	0	0	0	0	1	0	0	0	0.5	488	536.243	4.90018	58.311	-1.03	-2.67	PA2.2
353	Farm_AECK-01	1	1	1	0	1	1	1	2	0	0	0	open	0	0	0	0	1	0	0	0	0.5	317	386.375	4.15647	28.6176	-1.03	-2.67	PA2.2
354	Farm_AECK-03	1	1	1	0	1	1	1	3	0	0	0	open	0	0	0	1	1	0	0	0	0.5	337	379.457	4.21287	25.0355	-1.18	-2.28	PA2.2
355	Farm_AECK-03	1	1	1	0	1	1	1	3	0	0	0	open	0	0	0	1	1	0	0	0	0.5	437	520.264	3.5959	9.34356	-1.18	-2.28	PA2.2
356	Farm_AECK-03	1	1	1	0	1	1	1	3	0	0	0	open	0	0	0	1	1	0	0	0	0.5	540	594.632	4.87425	52.2281	-1.18	-2.28	PA2.2
357	Farm_AECK-04	1	0	1	0	1	1	1	4	0	0	1	open	0	0	0	0	1	1	1	0	0.5	651	844.06	4.62335	26.6244	-0.23	-0.34	PA2.2
358	Farm_AECK-20	0	1	0	1	0	0	0	3	1	1	1	Enclosed	1	0	1	1	1	0	1	1	0.5	582	685.966	4.80055	44.1963	0.2	0.83	PA2.3
359	Farm_AECK-21	0	1	0	1	0	0	0	5	1	1	1	Enclosed	1	0	1	1	1	1	1	1	0.5	481	604.309	4.35715	31.6551	0.01	0.84	PA2.3
360	Farm_AECK-21	0	1	0	1	0	0	0	5	1	1	1	Enclosed	1	0	1	1	1	1	1	1	0.5	551	708.989	4.34414	22.494	0.01	0.84	PA2.3
361	Farm_AECK-30	0	0	0	1	0	1	0	10	1	0	1	Caged	0	0	1	0	1	0	1	1	0.5	422	510.393	3.80823	12.4406	1.57	-0.69	PA2.3
362	Farm_AECK-17	0	1	0	1	0	0	0	10	1	1	1	Enclosed	1	0	1	0	1	1	1	1	0.5	467	585.099	4.48342	28.7675	-0.23	0.41	PA2.3
363	Farm_AECK-17	0	1	0	1	0	0	0	10	1	1	1	Enclosed	1	0	1	0	1	0	1	1	0.5	751	893.5	5.06768	47.8645	-0.23	0.41	PA2.3
364	Farm_AECK-17	0	1	0	1	0	0	0	10	1	1	1	Enclosed	1	0	1	0	1	1	1	1	0.5	541	646.174	4.69161	29.9537	-0.23	0.41	PA2.3
365	Farm_AECK-17	0	1	0	1	0	0	0	10	1	1	1	Enclosed	1	0	1	0	1	1	1	1	0.5	468	613.562	4.57127	44.4178	-0.23	0.41	PA2.3
366	Farm_AECK-17	0	1	0	1	0	0	0	10	1	1	1	Enclosed	1	0	1	0	1	1	1	1	0.5	549	624.362	5.00154	55.9624	-0.23	0.41	PA2.3
367	Farm_AECK-17	0	1	0	1	0	0	0	10	1	1	1	Enclosed	1	0	1	0	1	0	1	1	0.5	871	992.137	5.5452	105.231	-0.23	0.41	PA2.3
368	Farm_AECK-17	0	1	0	1	0	0	0	10	1	1	1	Enclosed	1	0	1	0	1	0	1	1	0.5	817	1020.4	5.39776	85.2069	-0.23	0.41	PA2.3
369	Farm_AECK-17	0	1	0	1	0	0	0	10	1	1	1	Enclosed	1	0	1	0	1	0	1	1	0.5	791	944.788	5.58227	131.118	-0.23	0.41	PA2.3
370	Farm_AECK-17	0	1	0	1	0	0	0	10	1	1	1	Enclosed	1	0	1	0	1	0	1	1	0.5	758	928.625	5.44004	112.04	-0.23	0.41	PA2.3
371	Farm_AECK-19	0	0	0	1	0	0	0	3	1	0	1	Enclosed	1	0	1	0	1	1	1	1	0.5	546	605.413	4.84757	45.0965	0.16	0.79	PA2.3
372	Farm_AECK-19	0	0	0	1	0	0	0	3	1	0	1	Enclosed	1	0	1	0	1	1	1	1	0.5	725	875.119	5.16933	70.1434	0.16	0.79	PA2.3
373	Farm_AECK-20	0	1	0	1	0	0	0	3	1	1	1	Enclosed	1	0	1	1	1	1	1	1	0.5	583	681.315	4.83549	45.6619	0.2	0.83	PA2.3
374	Farm_AECK-20	0	1	0	1	0	0	0	3	1	1	1	Enclosed	1	0	1	1	1	0	1	1	0.5	471	555.086	4.73334	50.6434	0.2	0.83	PA2.3
375	Farm_AECK-20	0	1	0	1	0	0	0	3	1	1	1	Enclosed	1	0	1	1	1	1	1	1	0.5	493	600.639	4.41837	25.1019	0.2	0.83	PA2.3
376	Farm_AECK-20	0	1	0	1	0	0	0	3	1	1	1	Enclosed	1	0	1	1	1	1	1	1	0.5	530	619.795	4.84625	35.7259	0.2	0.83	PA2.3
377	Farm_AECK-20	0	1	0	1	0	0	0	3	1	1	1	Enclosed	1	0	1	1	1	1	1	1	0.5	396	477.148	4.26821	33.8198	0.2	0.83	PA2.3
378	Farm_AECK-20	0	1	0	1	0	0	0	3	1	1	1	Enclosed	1	0	1	1	1	1	1	1	0.5	518	577.417	4.7587	34.812	0.2	0.83	PA2.3
379	Farm_AECK-20	0	1	0	1	0	0	0	3	1	1	1	Enclosed	1	0	1	1	1	0	1	1	0.5	501	569.06	4.8791	59.5019	0.2	0.83	PA2.3
380	Farm_AECK-20	0	1	0	1	0	0	0	3	1	1	1	Enclosed	1	0	1	1	1	0	1	1	0.5	415	472.148	4.5002	42.1093	0.2	0.83	PA2.3
381	Farm_AECK-20	0	1	0	1	0	0	0	3	1	1	1	Enclosed	1	0	1	1	1	0	1	1	0.5	389	449.382	4.13803	25.1522	0.2	0.83	PA2.3
382	Farm_AECK-21	0	1	0	1	0	0	0	5	1	1	1	Enclosed	1	0	1	1	1	0	1	1	0.5	752	907.387	5.45143	103.057	0.01	0.84	PA2.3
383	Farm_AECK-21	0	1	0	1	0	0	0	5	1	1	1	Enclosed	1	0	1	1	1	1	1	1	0.5	399	430.92	4.69244	48.9892	0.01	0.84	PA2.3
384	Farm_AECK-21	0	1	0	1	0	0	0	5	1	1	1	Enclosed	1	0	1	1	1	1	1	1	0.5	478	570.014	4.66684	49.0862	0.01	0.84	PA2.3
385	Farm_AECK-21	0	1	0	1	0	0	0	5	1	1	1	Enclosed	1	0	1	1	1	0	1	1	0.5	678	795.091	5.10337	69.5446	0.01	0.84	PA2.3
386	Farm_AECK-21	0	1	0	1	0	0	0	5	1	1	1	Enclosed	1	0	1	1	1	0	1	1	0.5	789	879.854	5.54441	108.057	0.01	0.84	PA2.3
387	Farm_AECK-21	0	1	0	1	0	0	0	5	1	1	1	Enclosed	1	0	1	1	1	0	1	1	0.5	669	813.385	5.23137	85.8868	0.01	0.84	PA2.3
388	Farm_AECK-21	0	1	0	1	0	0	0	5	1	1	1	Enclosed	1	0	1	1	1	0	1	1	0.5	711	886.223	5.33459	88.8706	0.01	0.84	PA2.3
389	Farm_AECK-29	0	1	0	1	1	0	0	3	0	0	0	Caged	0	0	1	0	0	1	0	0	0.5	439	503.881	4.16501	16.1106	1.48	-0.99	PA2.3
390	Farm_AECK-29	0	1	0	1	1	0	0	3	0	0	0	Caged	0	0	1	0	0	0	0	0	0.5	234	249.037	3.44263	11.477	1.48	-0.99	PA2.3
391	Farm_AECK-29	0	1	0	1	1	0	0	3	0	0	0	Caged	0	0	1	0	0	1	0	0	0.5	377	441.773	3.99278	14.4065	1.48	-0.99	PA2.3
392	Farm_AECK-29	0	1	0	1	1	0	0	3	0	0	0	Caged	0	0	1	0	0	1	0	0	0.5	379	414.17	4.49326	33.9593	1.48	-0.99	PA2.3
393	Farm_AECK-29	0	1	0	1	1	0	0	3	0	0	0	Caged	0	0	1	0	0	1	0	0	0.5	319	351.667	3.99794	17.0963	1.48	-0.99	PA2.3
394	Farm_AECK-29	0	1	0	1	1	0	0	3	0	0	0	Caged	0	0	1	0	0	1	0	0	0.5	418	489.079	4.71204	45.9486	1.48	-0.99	PA2.3
395	Farm_AECK-29	0	1	0	1	1	0	0	3	0	0	0	Caged	0	0	1	0	0	0	0	0	0.5	277	286.559	4.32658	40.6046	1.48	-0.99	PA2.3
396	Farm_AECK-29	0	1	0	1	1	0	0	3	0	0	0	Caged	0	0	1	0	0	0	0	0	0.5	490	552.919	4.71235	45.3852	1.48	-0.99	PA2.3
397	Farm_AECK-29	0	1	0	1	1	0	0	3	0	0	0	Caged	0	0	1	0	0	0	0	0	0.5	412	484.75	3.71045	12.9998	1.48	-0.99	PA2.3
398	Farm_AECK-29	0	1	0	1	1	0	0	3	0	0	0	Caged	0	0	1	0	0	0	0	0	0.5	569	695.012	4.5265	26.9412	1.48	-0.99	PA2.3
399	Farm_AECK-11	0	1	0	1	0	0	0	5	1	1	1	Enclosed	1	0	1	0	1	1	1	1	0.5	717	811.722	5.38413	109.152	0.16	1.11	PA2.3
400	Farm_AECK-08	0	1	0	1	0	0	0	10	1	1	1	Enclosed	1	0	1	0	1	1	1	0	0.5	707	945.333	4.88153	44.2834	0.14	0.9	PA2.3
401	Farm_AECK-08	0	0	0	1	0	0	0	10	1	1	1	Enclosed	1	0	1	0	1	0	1	0	0.5	713	848.007	5.06078	60.4411	0.14	0.9	PA2.3
402	Farm_AECK-08	0	0	0	1	0	0	0	10	1	1	1	Enclosed	1	0	1	0	1	0	1	0	0.5	729	1000.94	4.93857	45.3699	0.14	0.9	PA2.3
403	Farm_AECK-09	0	1	0	1	0	0	0	7	1	1	1	Enclosed	1	0	1	0	1	1	1	0	0.5	639	834.311	5.05883	65.4197	0.13	0.9	PA2.3
404	Farm_AECK-09	0	0	0	1	0	0	0	7	1	1	1	Enclosed	1	0	1	0	1	0	1	0	0.5	592	727.843	4.87202	45.4108	0.13	0.9	PA2.3
405	Farm_AECK-09	0	1	0	1	0	0	0	7	1	1	1	Enclosed	1	0	1	0	1	1	1	0	0.5	586	781.468	4.95101	64.9512	0.13	0.9	PA2.3
406	Farm_AECK-09	0	1	0	1	0	0	0	7	1	1	1	Enclosed	1	0	1	0	1	1	1	0	0.5	366	418.961	4.22554	24.9691	0.13	0.9	PA2.3
407	Farm_AECK-09	0	1	0	1	0	0	0	7	1	1	1	Enclosed	1	0	1	0	1	1	1	0	0.5	545	657.51	4.65831	46.2443	0.13	0.9	PA2.3
408	Farm_AECK-09	0	0	0	1	0	0	0	7	1	1	1	Enclosed	1	0	1	0	1	0	1	0	0.5	848	1026.47	5.46565	99.6911	0.13	0.9	PA2.3
409	Farm_AECK-09	0	0	0	1	0	0	0	7	1	1	1	Enclosed	1	0	1	0	1	0	1	0	0.5	770	940.085	5.20089	63.599	0.13	0.9	PA2.3
410	Farm_AEK-01	0	0	0	0	0	0	1	5	0	1	1	Enclosed	1	0	1	1	1	1	1	0	1	633	770.963	5.18719	77.5991	0.18	1.45	PA2.3
411	Farm_AEK-01	0	0	0	0	0	0	1	5	0	1	1	Enclosed	1	0	1	1	1	1	1	0	1	452	529.918	4.37954	24.3065	0.18	1.45	PA2.3
412	Farm_AEK-01	0	0	0	0	0	0	1	5	0	1	1	Enclosed	1	0	1	1	1	1	1	0	1	596	700.318	4.99699	59.1585	0.18	1.45	PA2.3
413	Farm_AEK-01	0	0	0	0	0	0	1	5	0	1	1	Enclosed	1	0	1	1	1	1	1	0	1	737	864.162	4.83821	30.0002	0.18	1.45	PA2.3
414	Farm_AEK-01	0	0	0	0	0	0	1	5	0	1	1	Enclosed	1	0	1	1	1	1	1	0	1	596	702.019	4.83098	52.6554	0.18	1.45	PA2.3
415	Farm_AEK-01	0	0	0	0	0	0	1	5	0	1	1	Enclosed	1	0	1	1	1	1	1	0	1	415	503.2	3.88315	12.8289	0.18	1.45	PA2.3
416	Farm_AEK-01	0	0	0	0	0	0	1	5	0	1	1	Enclosed	1	0	1	1	1	1	1	0	1	415	509.517	4.04299	17.8672	0.18	1.45	PA2.3
417	Farm_AEK-01	0	0	0	0	0	0	1	5	0	1	1	Enclosed	1	0	1	1	1	1	1	0	1	658	775.303	5.05968	57.0119	0.18	1.45	PA2.3
418	Farm_AEK-01	0	0	0	0	0	0	1	5	0	1	1	Enclosed	1	0	1	1	1	1	1	0	1	444	496.56	4.75037	47.4929	0.18	1.45	PA2.3
419	Farm_AEK-02	0	0	0	0	0	0	1	2	1	1	1	open	0	0	1	1	0	1	1	0	1	220	229.545	4.39889	46.7268	0.13	1.34	PA2.3

## Sheet: test1 df
Column1	Farm_uni_ID	Routine_vaccine	culled	w_des	Household_waste	Antibiotic_admin	Supplement	Isolation	npeopl_contact	workers_exp_oa	visitors_inside	other_pa	Type_farm	Unit_traffic	ventilation	water_supply	feed_stored	dogs	Breed_strain	Ruminants	OtherBirds	N_breed	Observed	Chao1	Shan0n	InvSimpson	N_GPC_cent	E_GPS_cent	PA2
1	Farm_AEK-08	0	0	0	1	0	0	0	2	1	1	1	Enclosed	1	0	1	0	1	1	1	0	1	624	764	4.80899	30.1948	0.12	1.06	PA2.1
2	Farm_AEK-08	0	0	0	1	0	0	0	2	1	1	1	Enclosed	1	0	1	0	1	1	1	0	1	617	727.846	4.96149	51.9398	0.12	1.06	PA2.1
3	Farm_AEK-08	0	0	0	1	0	0	0	2	1	1	1	Enclosed	1	0	1	0	1	1	1	0	1	715	878.115	4.97307	47.9258	0.12	1.06	PA2.1
4	Farm_AEK-08	0	0	0	1	0	0	0	2	1	1	1	Enclosed	1	0	1	0	1	1	1	0	1	658	833.703	4.7921	46.0335	0.12	1.06	PA2.1
5	Farm_AECK-14	0	1	0	0	0	0	0	1	0	0	0	Enclosed	0	1	1	1	0	1	0	0	0.5	497	602.846	4.40983	25.993	0.24	0.93	PA2.1
6	Farm_AECK-14	0	1	0	0	0	0	0	1	0	0	0	Enclosed	0	1	1	1	0	0	0	0	0.5	474	538.68	4.15965	17.0567	0.24	0.93	PA2.1
7	Farm_AECK-14	0	1	0	0	0	0	0	1	0	0	0	Enclosed	0	1	1	1	0	1	0	0	0.5	550	664.767	4.55292	27.6216	0.24	0.93	PA2.1
8	Farm_AECK-14	0	1	0	0	0	0	0	1	0	0	0	Enclosed	0	1	1	1	0	1	0	0	0.5	341	368.02	4.08601	18.5461	0.24	0.93	PA2.1
9	Farm_AECK-14	0	1	0	0	0	0	0	1	0	0	0	Enclosed	0	1	1	1	0	1	0	0	0.5	502	639.042	4.50652	33.5957	0.24	0.93	PA2.1
10	Farm_AECK-14	0	1	0	0	0	0	0	1	0	0	0	Enclosed	0	1	1	1	0	1	0	0	0.5	580	713.036	4.70856	42.5477	0.24	0.93	PA2.1
11	Farm_AECK-14	0	1	0	0	0	0	0	1	0	0	0	Enclosed	0	1	1	1	0	0	0	0	0.5	522	685.943	4.33247	22.0682	0.24	0.93	PA2.1
12	Farm_AECK-14	0	1	0	0	0	0	0	1	0	0	0	Enclosed	0	1	1	1	0	0	0	0	0.5	472	579.581	4.29371	23.8573	0.24	0.93	PA2.1
13	Farm_AECK-14	0	1	0	0	0	0	0	1	0	0	0	Enclosed	0	1	1	1	0	0	0	0	0.5	467	559.324	4.07923	17.2098	0.24	0.93	PA2.1
14	Farm_AECK-14	0	1	0	0	0	0	0	1	0	0	0	Enclosed	0	1	1	1	0	0	0	0	0.5	364	422.909	3.98821	17.5866	0.24	0.93	PA2.1
15	Farm_AECK-22	0	1	0	1	0	0	0	2	0	0	1	open	0	0	1	1	0	0	0	1	0.5	557	668.985	4.63143	31.91	0.43	1.03	PA2.1
16	Farm_AECK-22	0	1	0	1	0	0	0	2	0	0	1	open	0	0	1	1	0	1	0	1	0.5	607	733.879	4.74608	38.6065	0.43	1.03	PA2.1
17	Farm_AECK-22	0	1	0	1	0	0	0	2	0	0	1	open	0	0	1	1	0	1	0	1	0.5	650	802.475	4.7356	39.4754	0.43	1.03	PA2.1
18	Farm_AECK-22	0	1	0	1	0	0	0	2	0	0	1	open	0	0	1	1	0	1	0	1	0.5	718	939.053	5.02296	60.3636	0.43	1.03	PA2.1
19	Farm_AECK-22	0	1	0	1	0	0	0	2	0	0	1	open	0	0	1	1	0	0	0	1	0.5	644	779.519	4.78026	39.028	0.43	1.03	PA2.1
20	Farm_AECK-22	0	1	0	1	0	0	0	2	0	0	1	open	0	0	1	1	0	0	0	1	0.5	632	753.951	4.66695	28.2943	0.43	1.03	PA2.1
21	Farm_AECK-22	0	1	0	1	0	0	0	2	0	0	1	open	0	0	1	1	0	0	0	1	0.5	711	847.95	5.2423	66.2662	0.43	1.03	PA2.1
22	Farm_AEC-11	1	0	1	0	0	0	1	5	1	0	1	open	0	0	0	0	1	0	1	0	0	650	770.789	5.19692	59.9245	0.23	1.23	PA2.1
23	Farm_AECK-30	0	0	0	1	0	1	0	10	1	0	1	Caged	0	0	1	0	1	0	1	1	0.5	546	631.412	4.73324	39.5436	1.57	-0.69	PA2.1
24	Farm_AEC-11	1	0	1	0	0	0	1	5	1	0	1	open	0	0	0	0	1	0	1	0	0	476	530.6	4.60298	30.4335	0.23	1.23	PA2.1
25	Farm_AEC-11	1	0	1	0	0	0	1	5	1	0	1	open	0	0	0	0	1	0	1	0	0	606	706.649	5.03646	65.8305	0.23	1.23	PA2.1
26	Farm_AEC-11	1	0	1	0	0	0	1	5	1	0	1	open	0	0	0	0	1	0	1	0	0	329	350.484	4.44996	32.6283	0.23	1.23	PA2.1
27	Farm_AEC-11	1	0	1	0	0	0	1	5	1	0	1	open	0	0	0	0	1	0	1	0	0	580	636.25	4.84195	31.7332	0.23	1.23	PA2.1
28	Farm_AEC-11	1	0	1	0	0	0	1	5	1	0	1	open	0	0	0	0	1	0	1	0	0	459	543.318	4.1997	21.087	0.23	1.23	PA2.1
29	Farm_AEC-03	1	0	1	0	1	1	1	2	1	0	1	open	0	0	0	1	1	0	1	0	0	836	960.221	5.57333	117.265	-0.24	-0.34	PA2.1
30	Farm_AEC-03	1	0	1	0	1	1	1	2	1	0	1	open	0	0	0	1	1	0	1	0	0	745	964	4.91537	36.5368	-0.24	-0.34	PA2.1
31	Farm_AEC-03	1	0	1	0	1	1	1	2	1	0	1	open	0	0	0	1	1	0	1	0	0	707	819.667	5.00724	53.3027	-0.24	-0.34	PA2.1
32	Farm_AEC-03	1	0	1	0	1	1	1	2	1	0	1	open	0	0	0	1	1	0	1	0	0	768	907.878	5.04823	47.8594	-0.24	-0.34	PA2.1
33	Farm_AEC-03	1	0	1	0	1	1	1	2	1	0	1	open	0	0	0	1	1	0	1	0	0	704	834.096	5.104	58.0772	-0.24	-0.34	PA2.1
34	Farm_AEC-03	1	0	1	0	1	1	1	2	1	0	1	open	0	0	0	1	1	0	1	0	0	840	1008.76	5.39528	85.1322	-0.24	-0.34	PA2.1
35	Farm_AEC-03	1	0	1	0	1	1	1	2	1	0	1	open	0	0	0	1	1	0	1	0	0	747	888.652	5.1277	56.2339	-0.24	-0.34	PA2.1
36	Farm_AEC-03	1	0	1	0	1	1	1	2	1	0	1	open	0	0	0	1	1	0	1	0	0	670	789.339	4.84806	37.6658	-0.24	-0.34	PA2.1
37	Farm_AEC-03	1	0	1	0	1	1	1	2	1	0	1	open	0	0	0	1	1	0	1	0	0	826	1017.52	5.32871	71.4748	-0.24	-0.34	PA2.1
38	Farm_AECK-03	1	1	1	0	1	1	1	3	0	0	0	open	0	0	0	1	1	1	0	0	0.5	715	835.8	5.31716	64.0222	-1.18	-2.28	PA2.1
39	Farm_AECK-03	1	1	1	0	1	1	1	3	0	0	0	open	0	0	0	1	1	0	0	0	0.5	408	502.721	3.59247	9.75886	-1.18	-2.28	PA2.1
40	Farm_AECK-03	1	1	1	0	1	1	1	3	0	0	0	open	0	0	0	1	1	1	0	0	0.5	751	880.055	5.25849	64.4698	-1.18	-2.28	PA2.1
41	Farm_AECK-03	1	1	1	0	1	1	1	3	0	0	0	open	0	0	0	1	1	1	0	0	0.5	683	791.919	4.81766	36.3738	-1.18	-2.28	PA2.1
42	Farm_AECK-03	1	1	1	0	1	1	1	3	0	0	0	open	0	0	0	1	1	1	0	0	0.5	965	1246.11	5.50228	84.4827	-1.18	-2.28	PA2.1
43	Farm_AECK-03	1	1	1	0	1	1	1	3	0	0	0	open	0	0	0	1	1	0	0	0	0.5	532	610.269	4.8499	52.5714	-1.18	-2.28	PA2.1
44	Farm_AECK-03	1	1	1	0	1	1	1	3	0	0	0	open	0	0	0	1	1	1	0	0	0.5	651	921.479	4.87666	51.0662	-1.18	-2.28	PA2.2
45	Farm_AEK-08	0	0	0	1	0	0	0	2	1	1	1	Enclosed	1	0	1	0	1	1	1	0	1	594	729.319	4.83459	49.5128	0.12	1.06	PA2.2
46	Farm_AEK-08	0	0	0	1	0	0	0	2	1	1	1	Enclosed	1	0	1	0	1	1	1	0	1	383	416.549	4.45697	33.9295	0.12	1.06	PA2.2
47	Farm_AECK-22	0	1	0	1	0	0	0	2	0	0	1	open	0	0	1	1	0	1	0	1	0.5	361	399.121	4.01132	20.7833	0.43	1.03	PA2.2
48	Farm_AECK-22	0	1	0	1	0	0	0	2	0	0	1	open	0	0	1	1	0	0	0	1	0.5	437	558.017	4.0497	17.3068	0.43	1.03	PA2.2
49	Farm_AEC-10	1	0	1	0	1	1	1	2	0	0	0	open	0	0	0	1	1	0	0	0	0	772	890.893	5.44574	95.6763	1.06	-0.21	PA2.2
50	Farm_AEC-10	1	0	1	0	1	1	1	2	0	0	0	open	0	0	0	1	1	0	0	0	0	204	208.4	4.23394	36.6363	1.06	-0.21	PA2.2
51	Farm_AEC-10	1	0	1	0	1	1	1	2	0	0	0	open	0	0	0	1	1	0	0	0	0	765	889.234	5.12161	54.8803	1.06	-0.21	PA2.2
52	Farm_AEC-10	1	0	1	0	1	1	1	2	0	0	0	open	0	0	0	1	1	0	0	0	0	814	944.54	5.19094	44.8189	1.06	-0.21	PA2.2
53	Farm_AEC-10	1	0	1	0	1	1	1	2	0	0	0	open	0	0	0	1	1	0	0	0	0	687	781.148	5.47589	112.258	1.06	-0.21	PA2.2
54	Farm_AEC-10	1	0	1	0	1	1	1	2	0	0	0	open	0	0	0	1	1	0	0	0	0	780	904.142	5.38267	70.5202	1.06	-0.21	PA2.2
55	Farm_AEC-10	1	0	1	0	1	1	1	2	0	0	0	open	0	0	0	1	1	0	0	0	0	348	361.286	4.5337	25.7139	1.06	-0.21	PA2.2
56	Farm_AEC-10	1	0	1	0	1	1	1	2	0	0	0	open	0	0	0	1	1	0	0	0	0	554	605.739	5.28382	97.7719	1.06	-0.21	PA2.2
57	Farm_AEC-10	1	0	1	0	1	1	1	2	0	0	0	open	0	0	0	1	1	0	0	0	0	761	877.638	5.44256	95.8122	1.06	-0.21	PA2.2
58	Farm_AEC-11	1	0	1	0	0	0	1	5	1	0	1	open	0	0	0	0	1	0	1	0	0	460	540.717	4.48257	26.0577	0.23	1.23	PA2.2
59	Farm_AEC-11	1	0	1	0	0	0	1	5	1	0	1	open	0	0	0	0	1	0	1	0	0	583	683.346	4.91981	61.5591	0.23	1.23	PA2.2
60	Farm_AEC-11	1	0	1	0	0	0	1	5	1	0	1	open	0	0	0	0	1	0	1	0	0	443	526.638	4.19971	18.1375	0.23	1.23	PA2.2
61	Farm_AEC-02	0	0	1	0	1	1	1	3	0	0	0	open	0	0	0	1	1	0	0	0	0	631	826.267	4.57528	33.9176	-1.08	-2.69	PA2.2
62	Farm_AEC-02	0	0	1	0	1	1	1	3	0	0	0	open	0	0	0	1	1	0	0	0	0	591	814.229	4.63386	34.1478	-1.08	-2.69	PA2.2
63	Farm_AEC-02	0	0	1	0	1	1	1	3	0	0	0	open	0	0	0	1	1	0	0	0	0	554	703.432	3.91253	12.0865	-1.08	-2.69	PA2.2
64	Farm_AEC-02	0	0	1	0	1	1	1	3	0	0	0	open	0	0	0	1	1	0	0	0	0	556	759	4.69769	51.1028	-1.08	-2.69	PA2.2
65	Farm_AEC-02	0	0	1	0	1	1	1	3	0	0	0	open	0	0	0	1	1	0	0	0	0	602	781.033	4.27373	18.7156	-1.08	-2.69	PA2.2
66	Farm_AEK-08	0	0	0	1	0	0	0	2	1	1	1	Enclosed	1	0	1	0	1	1	1	0	1	157	162.25	4.15379	33.0421	0.12	1.06	PA2.2
67	Farm_AEK-08	0	0	0	1	0	0	0	2	1	1	1	Enclosed	1	0	1	0	1	1	1	0	1	208	210.5	4.55258	54.3056	0.12	1.06	PA2.2
68	Farm_AEK-08	0	0	0	1	0	0	0	2	1	1	1	Enclosed	1	0	1	0	1	1	1	0	1	215	220.6	4.3314	30.0845	0.12	1.06	PA2.2
69	Farm_AEK-08	0	0	0	1	0	0	0	2	1	1	1	Enclosed	1	0	1	0	1	1	1	0	1	220	223.6	4.45458	43.2981	0.12	1.06	PA2.2
70	Farm_AECK-03	1	1	1	0	1	1	1	3	0	0	0	open	0	0	0	1	1	0	0	0	0.5	337	379.457	4.21287	25.0355	-1.18	-2.28	PA2.2
71	Farm_AECK-03	1	1	1	0	1	1	1	3	0	0	0	open	0	0	0	1	1	0	0	0	0.5	437	520.264	3.5959	9.34356	-1.18	-2.28	PA2.2
72	Farm_AECK-03	1	1	1	0	1	1	1	3	0	0	0	open	0	0	0	1	1	0	0	0	0.5	540	594.632	4.87425	52.2281	-1.18	-2.28	PA2.2
73	Farm_AECK-30	0	0	0	1	0	1	0	10	1	0	1	Caged	0	0	1	0	1	0	1	1	0.5	422	510.393	3.80823	12.4406	1.57	-0.69	PA2.3
74	Farm_AECK-09	0	1	0	1	0	0	0	7	1	1	1	Enclosed	1	0	1	0	1	1	1	0	0.5	639	834.311	5.05883	65.4197	0.13	0.9	PA2.3
75	Farm_AECK-09	0	0	0	1	0	0	0	7	1	1	1	Enclosed	1	0	1	0	1	0	1	0	0.5	592	727.843	4.87202	45.4108	0.13	0.9	PA2.3
76	Farm_AECK-09	0	1	0	1	0	0	0	7	1	1	1	Enclosed	1	0	1	0	1	1	1	0	0.5	586	781.468	4.95101	64.9512	0.13	0.9	PA2.3
77	Farm_AECK-09	0	1	0	1	0	0	0	7	1	1	1	Enclosed	1	0	1	0	1	1	1	0	0.5	366	418.961	4.22554	24.9691	0.13	0.9	PA2.3
78	Farm_AECK-09	0	1	0	1	0	0	0	7	1	1	1	Enclosed	1	0	1	0	1	1	1	0	0.5	545	657.51	4.65831	46.2443	0.13	0.9	PA2.3
79	Farm_AECK-09	0	0	0	1	0	0	0	7	1	1	1	Enclosed	1	0	1	0	1	0	1	0	0.5	848	1026.47	5.46565	99.6911	0.13	0.9	PA2.3
80	Farm_AECK-09	0	0	0	1	0	0	0	7	1	1	1	Enclosed	1	0	1	0	1	0	1	0	0.5	770	940.085	5.20089	63.599	0.13	0.9	PA2.3

## Sheet: test2 df
Column1	Farm_uni_ID	Routine_vaccine	culled	w_des	Household_waste	Antibiotic_admin	Supplement	Isolation	npeopl_contact	workers_exp_oa	visitors_inside	other_pa	Type_farm	Unit_traffic	ventilation	water_supply	feed_stored	dogs	Breed_strain	Ruminants	OtherBirds	N_breed	Observed	Chao1	Shan0n	InvSimpson	N_GPC_cent	E_GPS_cent	PA2
1	Farm_AEK-07	0	1	0	1	0	0	0	10	1	1	1	Enclosed	1	0	1	1	1	1	1	1	1	526	667	4.43009	26.5442	0.22	0.9	PA2.1
2	Farm_AEK-07	0	1	0	1	0	0	0	10	1	1	1	Enclosed	1	0	1	1	1	1	1	1	1	504	632.026	4.48514	29.2748	0.22	0.9	PA2.1
3	Farm_AEK-07	0	1	0	1	0	0	0	10	1	1	1	Enclosed	1	0	1	1	1	1	1	1	1	510	633.224	4.53644	32.3801	0.22	0.9	PA2.1
4	Farm_AEK-07	0	1	0	1	0	0	0	10	1	1	1	Enclosed	1	0	1	1	1	1	1	1	1	422	505.264	4.15476	22.4771	0.22	0.9	PA2.1
5	Farm_AEK-07	0	1	0	1	0	0	0	10	1	1	1	Enclosed	1	0	1	1	1	1	1	1	1	473	586.017	4.45895	26.0979	0.22	0.9	PA2.1
6	Farm_AECK-22	0	1	0	1	0	0	0	2	0	0	1	open	0	0	1	1	0	0	0	1	0.5	557	668.985	4.63143	31.91	0.43	1.03	PA2.1
7	Farm_AECK-22	0	1	0	1	0	0	0	2	0	0	1	open	0	0	1	1	0	1	0	1	0.5	607	733.879	4.74608	38.6065	0.43	1.03	PA2.1
8	Farm_AECK-22	0	1	0	1	0	0	0	2	0	0	1	open	0	0	1	1	0	1	0	1	0.5	650	802.475	4.7356	39.4754	0.43	1.03	PA2.1
9	Farm_AECK-22	0	1	0	1	0	0	0	2	0	0	1	open	0	0	1	1	0	1	0	1	0.5	718	939.053	5.02296	60.3636	0.43	1.03	PA2.1
10	Farm_AECK-22	0	1	0	1	0	0	0	2	0	0	1	open	0	0	1	1	0	0	0	1	0.5	644	779.519	4.78026	39.028	0.43	1.03	PA2.1
11	Farm_AECK-22	0	1	0	1	0	0	0	2	0	0	1	open	0	0	1	1	0	0	0	1	0.5	632	753.951	4.66695	28.2943	0.43	1.03	PA2.1
12	Farm_AECK-22	0	1	0	1	0	0	0	2	0	0	1	open	0	0	1	1	0	0	0	1	0.5	711	847.95	5.2423	66.2662	0.43	1.03	PA2.1
13	Farm_AECK-24	0	0	0	1	0	0	0	2	0	0	0	Enclosed	0	0	1	1	1	1	0	1	0.5	274	325.231	4.48618	49.3761	-2.11	-0.18	PA2.1
14	Farm_AECK-24	0	0	0	1	0	0	0	2	0	0	0	Enclosed	0	0	1	1	1	0	0	1	0.5	650	747.533	5.16073	62.496	-2.11	-0.18	PA2.1
15	Farm_AECK-24	0	0	0	1	0	0	0	2	0	0	0	Enclosed	0	0	1	1	1	1	0	1	0.5	616	675.455	4.96118	47.3934	-2.11	-0.18	PA2.1
16	Farm_AECK-24	0	0	0	1	0	0	0	2	0	0	0	Enclosed	0	0	1	1	1	1	0	1	0.5	574	626.5	5.25362	90.7459	-2.11	-0.18	PA2.1
17	Farm_AECK-24	0	0	0	1	0	0	0	2	0	0	0	Enclosed	0	0	1	1	1	1	0	1	0.5	530	588.263	5.1148	77.415	-2.11	-0.18	PA2.1
18	Farm_AECK-24	0	0	0	1	0	0	0	2	0	0	0	Enclosed	0	0	1	1	1	1	0	1	0.5	373	418.75	4.34172	28.3244	-2.11	-0.18	PA2.1
19	Farm_AECK-24	0	0	0	1	0	0	0	2	0	0	0	Enclosed	0	0	1	1	1	0	0	1	0.5	366	386.565	4.52421	35.0502	-2.11	-0.18	PA2.1
20	Farm_AECK-24	0	0	0	1	0	0	0	2	0	0	0	Enclosed	0	0	1	1	1	0	0	1	0.5	539	626.545	4.8789	51.6033	-2.11	-0.18	PA2.1
21	Farm_AECK-24	0	0	0	1	0	0	0	2	0	0	0	Enclosed	0	0	1	1	1	0	0	1	0.5	602	672.714	5.28166	86.2531	-2.11	-0.18	PA2.1
22	Farm_AECK-05	1	1	1	0	1	1	1	3	0	0	0	open	0	0	0	0	1	1	0	0	0.5	689	894.01	4.64708	23.4875	-0.16	-0.47	PA2.1
23	Farm_AECK-05	1	1	1	0	1	1	1	3	0	0	0	open	0	0	0	0	1	0	0	0	0.5	679	788.655	4.59682	21.1589	-0.16	-0.47	PA2.1
24	Farm_AECK-05	1	1	1	0	1	1	1	3	0	0	0	open	0	0	0	0	1	1	0	0	0.5	592	675.344	4.52248	27.0428	-0.16	-0.47	PA2.1
25	Farm_AECK-05	1	1	1	0	1	1	1	3	0	0	0	open	0	0	0	0	1	1	0	0	0.5	682	844.311	4.80845	38.61	-0.16	-0.47	PA2.1
26	Farm_AECK-05	1	1	1	0	1	1	1	3	0	0	0	open	0	0	0	0	1	1	0	0	0.5	659	786.991	4.82687	39.2864	-0.16	-0.47	PA2.1
27	Farm_AECK-05	1	1	1	0	1	1	1	3	0	0	0	open	0	0	0	0	1	0	0	0	0.5	794	964.116	5.15372	42.4944	-0.16	-0.47	PA2.1
28	Farm_AECK-05	1	1	1	0	1	1	1	3	0	0	0	open	0	0	0	0	1	0	0	0	0.5	788	908.397	5.118	46.957	-0.16	-0.47	PA2.1
29	Farm_AECK-05	1	1	1	0	1	1	1	3	0	0	0	open	0	0	0	0	1	0	0	0	0.5	676	800.194	4.85104	42.668	-0.16	-0.47	PA2.1
30	Farm_AECK-05	1	1	1	0	1	1	1	3	0	0	0	open	0	0	0	0	1	0	0	0	0.5	781	958.917	5.0721	49.1859	-0.16	-0.47	PA2.1
31	Farm_AEC-13	1	0	1	0	1	0	1	3	0	0	0	open	0	0	0	0	1	0	0	0	0	530	607	4.39443	16.8217	-0.69	-0.09	PA2.1
32	Farm_AEC-13	1	0	1	0	1	0	1	3	0	0	0	open	0	0	0	0	1	0	0	0	0	547	628.493	4.77842	28.9318	-0.69	-0.09	PA2.1
33	Farm_AEC-01	0	0	1	0	1	0	1	3	0	0	1	open	0	0	0	1	1	0	1	0	0	591	659.125	4.80837	29.6186	-0.06	-2.21	PA2.1
34	Farm_AEC-01	0	0	1	0	1	0	1	3	0	0	1	open	0	0	0	1	1	0	1	0	0	618	811.8	4.80668	30.4905	-0.06	-2.21	PA2.1
35	Farm_AEC-01	0	0	1	0	1	0	1	3	0	0	1	open	0	0	0	1	1	0	1	0	0	631	745.379	4.51236	19.005	-0.06	-2.21	PA2.1
36	Farm_AEC-01	0	0	1	0	1	0	1	3	0	0	1	open	0	0	0	1	1	0	1	0	0	650	740.093	4.87954	38.9049	-0.06	-2.21	PA2.1
37	Farm_AEC-01	0	0	1	0	1	0	1	3	0	0	1	open	0	0	0	1	1	0	1	0	0	616	717.515	4.86625	33.942	-0.06	-2.21	PA2.1
38	Farm_AEC-01	0	0	1	0	1	0	1	3	0	0	1	open	0	0	0	1	1	0	1	0	0	559	696	4.89183	50.0052	-0.06	-2.21	PA2.1
39	Farm_AEC-01	0	0	1	0	1	0	1	3	0	0	1	open	0	0	0	1	1	0	1	0	0	640	756.319	4.87117	42.0962	-0.06	-2.21	PA2.1
40	Farm_AEC-01	0	0	1	0	1	0	1	3	0	0	1	open	0	0	0	1	1	0	1	0	0	633	760.511	4.87169	43.3069	-0.06	-2.21	PA2.1
41	Farm_AEC-01	0	0	1	0	1	0	1	3	0	0	1	open	0	0	0	1	1	0	1	0	0	649	752.602	5.11232	59.7424	-0.06	-2.21	PA2.1
42	Farm_AEC-01	0	0	1	0	1	0	1	3	0	0	1	open	0	0	0	1	1	0	1	0	0	584	678.148	4.9024	45.0923	-0.06	-2.21	PA2.1
43	Farm_AEK-12	0	1	0	0	0	0	0	4	0	0	0	open	0	1	1	0	0	1	0	0	1	453	526.353	3.73413	5.95193	0.06	0.43	PA2.1
44	Farm_AEK-12	0	1	0	0	0	0	0	4	0	0	0	open	0	1	1	0	0	1	0	0	1	491	596.276	4.20389	17.0786	0.06	0.43	PA2.1
45	Farm_AEK-12	0	1	0	0	0	0	0	4	0	0	0	open	0	1	1	0	0	1	0	0	1	447	513	4.36219	19.7984	0.06	0.43	PA2.1
46	Farm_AEK-12	0	1	0	0	0	0	0	4	0	0	0	open	0	1	1	0	0	1	0	0	1	534	659.346	4.46644	28.0439	0.06	0.43	PA2.1
47	Farm_AEK-12	0	1	0	0	0	0	0	4	0	0	0	open	0	1	1	0	0	1	0	0	1	509	584.203	4.18896	15.4663	0.06	0.43	PA2.1
48	Farm_AEK-12	0	1	0	0	0	0	0	4	0	0	0	open	0	1	1	0	0	1	0	0	1	544	628.59	4.09375	9.44953	0.06	0.43	PA2.1
49	Farm_AEK-12	0	1	0	0	0	0	0	4	0	0	0	open	0	1	1	0	0	1	0	0	1	456	511.35	4.01703	11.6032	0.06	0.43	PA2.1
50	Farm_AEK-12	0	1	0	0	0	0	0	4	0	0	0	open	0	1	1	0	0	1	0	0	1	551	659.122	4.26486	10.8668	0.06	0.43	PA2.1
51	Farm_AEK-12	0	1	0	0	0	0	0	4	0	0	0	open	0	1	1	0	0	1	0	0	1	540	641.369	4.07391	11.4516	0.06	0.43	PA2.1
52	Farm_AEK-12	0	1	0	0	0	0	0	4	0	0	0	open	0	1	1	0	0	1	0	0	1	365	397.237	3.93671	12.9199	0.06	0.43	PA2.1
53	Farm_AEK-07	0	1	0	1	0	0	0	10	1	1	1	Enclosed	1	0	1	1	1	1	1	1	1	450	579.015	4.21808	23.394	0.22	0.9	PA2.2
54	Farm_AECK-22	0	1	0	1	0	0	0	2	0	0	1	open	0	0	1	1	0	1	0	1	0.5	361	399.121	4.01132	20.7833	0.43	1.03	PA2.2
55	Farm_AECK-22	0	1	0	1	0	0	0	2	0	0	1	open	0	0	1	1	0	0	0	1	0.5	437	558.017	4.0497	17.3068	0.43	1.03	PA2.2
56	Farm_AECK-23	1	0	0	1	1	1	1	2	1	0	1	Caged	0	0	1	0	1	1	1	1	0.5	536	629.923	4.59199	27.2591	-2.09	-0.16	PA2.2
57	Farm_AECK-23	1	0	0	1	1	1	1	2	1	0	1	Caged	0	0	1	0	1	1	1	1	0.5	404	454.05	4.25092	25.593	-2.09	-0.16	PA2.2
58	Farm_AECK-23	1	0	0	1	1	1	1	2	1	0	1	Caged	0	0	1	0	1	1	1	1	0.5	236	258.966	3.63568	16.6358	-2.09	-0.16	PA2.2
59	Farm_AECK-23	1	0	0	1	1	1	1	2	1	0	1	Caged	0	0	1	0	1	1	1	1	0.5	604	708.591	5.15651	71.3517	-2.09	-0.16	PA2.2
60	Farm_AECK-23	1	0	0	1	1	1	1	2	1	0	1	Caged	0	0	1	0	1	1	1	1	0.5	459	517.453	4.53182	30.7994	-2.09	-0.16	PA2.2
61	Farm_AECK-23	1	0	0	1	1	1	1	2	1	0	1	Caged	0	0	1	0	1	0	1	1	0.5	573	655.078	5.07329	57.8225	-2.09	-0.16	PA2.2
62	Farm_AECK-23	1	0	0	1	1	1	1	2	1	0	1	Caged	0	0	1	0	1	0	1	1	0.5	426	478.163	4.46133	29.6717	-2.09	-0.16	PA2.2
63	Farm_AECK-23	1	0	0	1	1	1	1	2	1	0	1	Caged	0	0	1	0	1	0	1	1	0.5	600	656.717	5.2526	83.4195	-2.09	-0.16	PA2.2
64	Farm_AECK-05	1	1	1	0	1	1	1	3	0	0	0	open	0	0	0	0	1	1	0	0	0.5	646	793.048	4.46695	26.3385	-0.16	-0.47	PA2.2
65	Farm_AEC-13	1	0	1	0	1	0	1	3	0	0	0	open	0	0	0	0	1	0	0	0	0	544	590.683	4.95893	56.2861	-0.69	-0.09	PA2.2
66	Farm_AEC-13	1	0	1	0	1	0	1	3	0	0	0	open	0	0	0	0	1	0	0	0	0	358	455.02	3.22529	8.18839	-0.69	-0.09	PA2.2
67	Farm_AEC-13	1	0	1	0	1	0	1	3	0	0	0	open	0	0	0	0	1	0	0	0	0	427	455.154	4.25907	25.0491	-0.69	-0.09	PA2.2
68	Farm_AEC-13	1	0	1	0	1	0	1	3	0	0	0	open	0	0	0	0	1	0	0	0	0	484	527.125	4.75763	40.4987	-0.69	-0.09	PA2.2
69	Farm_AEC-13	1	0	1	0	1	0	1	3	0	0	0	open	0	0	0	0	1	0	0	0	0	496	555.702	4.74018	37.6663	-0.69	-0.09	PA2.2
70	Farm_AEC-13	1	0	1	0	1	0	1	3	0	0	0	open	0	0	0	0	1	0	0	0	0	346	407.034	4.06076	18.5704	-0.69	-0.09	PA2.2
71	Farm_AEK-02	0	0	0	0	0	0	1	2	1	1	1	open	0	0	1	1	0	1	1	0	1	184	190.111	3.82747	17.5198	0.13	1.34	PA2.2
72	Farm_AEK-02	0	0	0	0	0	0	1	2	1	1	1	open	0	0	1	1	0	1	1	0	1	350	395.75	4.42969	38.5826	0.13	1.34	PA2.2
73	Farm_AEK-02	0	0	0	0	0	0	1	2	1	1	1	open	0	0	1	1	0	1	1	0	1	199	207	4.22174	42.1773	0.13	1.34	PA2.2
74	Farm_AECK-29	0	1	0	1	1	0	0	3	0	0	0	Caged	0	0	1	0	0	1	0	0	0.5	439	503.881	4.16501	16.1106	1.48	-0.99	PA2.3
75	Farm_AECK-29	0	1	0	1	1	0	0	3	0	0	0	Caged	0	0	1	0	0	0	0	0	0.5	234	249.037	3.44263	11.477	1.48	-0.99	PA2.3
76	Farm_AECK-29	0	1	0	1	1	0	0	3	0	0	0	Caged	0	0	1	0	0	1	0	0	0.5	377	441.773	3.99278	14.4065	1.48	-0.99	PA2.3
77	Farm_AECK-29	0	1	0	1	1	0	0	3	0	0	0	Caged	0	0	1	0	0	1	0	0	0.5	379	414.17	4.49326	33.9593	1.48	-0.99	PA2.3
78	Farm_AECK-29	0	1	0	1	1	0	0	3	0	0	0	Caged	0	0	1	0	0	1	0	0	0.5	319	351.667	3.99794	17.0963	1.48	-0.99	PA2.3
79	Farm_AECK-29	0	1	0	1	1	0	0	3	0	0	0	Caged	0	0	1	0	0	1	0	0	0.5	418	489.079	4.71204	45.9486	1.48	-0.99	PA2.3
80	Farm_AECK-29	0	1	0	1	1	0	0	3	0	0	0	Caged	0	0	1	0	0	0	0	0	0.5	277	286.559	4.32658	40.6046	1.48	-0.99	PA2.3
81	Farm_AECK-29	0	1	0	1	1	0	0	3	0	0	0	Caged	0	0	1	0	0	0	0	0	0.5	490	552.919	4.71235	45.3852	1.48	-0.99	PA2.3
82	Farm_AECK-29	0	1	0	1	1	0	0	3	0	0	0	Caged	0	0	1	0	0	0	0	0	0.5	412	484.75	3.71045	12.9998	1.48	-0.99	PA2.3
83	Farm_AECK-29	0	1	0	1	1	0	0	3	0	0	0	Caged	0	0	1	0	0	0	0	0	0.5	569	695.012	4.5265	26.9412	1.48	-0.99	PA2.3
84	Farm_AEK-02	0	0	0	0	0	0	1	2	1	1	1	open	0	0	1	1	0	1	1	0	1	220	229.545	4.39889	46.7268	0.13	1.34	PA2.3

## Sheet: test3 df
Column1	Farm_uni_ID	Routine_vaccine	culled	w_des	Household_waste	Antibiotic_admin	Supplement	Isolation	npeopl_contact	workers_exp_oa	visitors_inside	other_pa	Type_farm	Unit_traffic	ventilation	water_supply	feed_stored	dogs	Breed_strain	Ruminants	OtherBirds	N_breed	Observed	Chao1	Shan0n	InvSimpson	N_GPC_cent	E_GPS_cent	PA2
1	Farm_AECK-12	0	1	0	1	0	0	0	5	1	1	1	Enclosed	1	0	1	0	1	1	1	1	0.5	530	687.326	3.81203	12.0208	0.05	1.22	PA2.1
2	Farm_AECK-12	0	1	0	1	0	0	0	5	1	1	1	Enclosed	1	0	1	0	1	1	1	1	0.5	511	658.19	4.42635	30.9359	0.05	1.22	PA2.1
3	Farm_AECK-12	0	1	0	1	0	0	0	5	1	1	1	Enclosed	1	0	1	0	1	0	1	1	0.5	572	694.719	4.39272	20.1786	0.05	1.22	PA2.1
4	Farm_AECK-12	0	1	0	1	0	0	0	5	1	1	1	Enclosed	1	0	1	0	1	0	1	1	0.5	577	704.5	4.94198	57.5897	0.05	1.22	PA2.1
5	Farm_AECK-12	0	1	0	1	0	0	0	5	1	1	1	Enclosed	1	0	1	0	1	0	1	1	0.5	610	769.119	4.99099	62.4163	0.05	1.22	PA2.1
6	Farm_AECK-05	1	1	1	0	1	1	1	3	0	0	0	open	0	0	0	0	1	1	0	0	0.5	689	894.01	4.64708	23.4875	-0.16	-0.47	PA2.1
7	Farm_AECK-05	1	1	1	0	1	1	1	3	0	0	0	open	0	0	0	0	1	0	0	0	0.5	679	788.655	4.59682	21.1589	-0.16	-0.47	PA2.1
8	Farm_AECK-05	1	1	1	0	1	1	1	3	0	0	0	open	0	0	0	0	1	1	0	0	0.5	592	675.344	4.52248	27.0428	-0.16	-0.47	PA2.1
9	Farm_AECK-05	1	1	1	0	1	1	1	3	0	0	0	open	0	0	0	0	1	1	0	0	0.5	682	844.311	4.80845	38.61	-0.16	-0.47	PA2.1
10	Farm_AECK-05	1	1	1	0	1	1	1	3	0	0	0	open	0	0	0	0	1	1	0	0	0.5	659	786.991	4.82687	39.2864	-0.16	-0.47	PA2.1
11	Farm_AECK-05	1	1	1	0	1	1	1	3	0	0	0	open	0	0	0	0	1	0	0	0	0.5	794	964.116	5.15372	42.4944	-0.16	-0.47	PA2.1
12	Farm_AECK-05	1	1	1	0	1	1	1	3	0	0	0	open	0	0	0	0	1	0	0	0	0.5	788	908.397	5.118	46.957	-0.16	-0.47	PA2.1
13	Farm_AECK-05	1	1	1	0	1	1	1	3	0	0	0	open	0	0	0	0	1	0	0	0	0.5	676	800.194	4.85104	42.668	-0.16	-0.47	PA2.1
14	Farm_AECK-05	1	1	1	0	1	1	1	3	0	0	0	open	0	0	0	0	1	0	0	0	0.5	781	958.917	5.0721	49.1859	-0.16	-0.47	PA2.1
15	Farm_AECK-08	0	1	0	1	0	0	0	10	1	1	1	Enclosed	1	0	1	0	1	1	1	0	0.5	728	879.981	5.04269	45.4211	0.14	0.9	PA2.1
16	Farm_AEC-12	1	0	1	0	1	1	1	2	0	0	0	open	0	0	0	1	1	0	0	0	0	507	555.346	4.58441	36.2481	1.35	-0.82	PA2.1
17	Farm_AEC-13	1	0	1	0	1	0	1	3	0	0	0	open	0	0	0	0	1	0	0	0	0	530	607	4.39443	16.8217	-0.69	-0.09	PA2.1
18	Farm_AEC-13	1	0	1	0	1	0	1	3	0	0	0	open	0	0	0	0	1	0	0	0	0	547	628.493	4.77842	28.9318	-0.69	-0.09	PA2.1
19	Farm_AEC-15	1	0	1	0	1	1	1	2	0	0	0	open	0	0	0	1	1	0	0	0	0	583	610.507	5.3866	113.334	0.33	-0.4	PA2.1
20	Farm_AEC-15	1	0	1	0	1	1	1	2	0	0	0	open	0	0	0	1	1	0	0	0	0	611	675.2	5.08351	58.622	0.33	-0.4	PA2.1
21	Farm_AEC-15	1	0	1	0	1	1	1	2	0	0	0	open	0	0	0	1	1	0	0	0	0	84	85.5	3.61324	19.649	0.33	-0.4	PA2.1
22	Farm_AEC-15	1	0	1	0	1	1	1	2	0	0	0	open	0	0	0	1	1	0	0	0	0	519	545.5	5.17027	66.7651	0.33	-0.4	PA2.1
23	Farm_AEC-15	1	0	1	0	1	1	1	2	0	0	0	open	0	0	0	1	1	0	0	0	0	608	698.554	5.19798	60.9018	0.33	-0.4	PA2.1
24	Farm_AEC-15	1	0	1	0	1	1	1	2	0	0	0	open	0	0	0	1	1	0	0	0	0	715	789.226	5.49961	101.364	0.33	-0.4	PA2.1
25	Farm_AEK-03	0	1	0	0	0	0	1	5	1	0	1	open	0	0	1	0	1	1	1	0	1	543	588.985	5.12316	69.0174	0.35	1.06	PA2.1
26	Farm_AEK-11	0	1	0	0	0	0	0	1	0	0	0	Enclosed	0	0	1	1	0	1	0	0	1	570	689.013	4.88134	49.4125	0.38	1.06	PA2.1
27	Farm_AEK-11	0	1	0	0	0	0	0	1	0	0	0	Enclosed	0	0	1	1	0	1	0	0	1	460	595.72	4.51541	30.8598	0.38	1.06	PA2.1
28	Farm_AEK-11	0	1	0	0	0	0	0	1	0	0	0	Enclosed	0	0	1	1	0	1	0	0	1	597	683.835	5.01121	59.3447	0.38	1.06	PA2.1
29	Farm_AEK-11	0	1	0	0	0	0	0	1	0	0	0	Enclosed	0	0	1	1	0	1	0	0	1	403	458.122	4.26509	25.1545	0.38	1.06	PA2.1
30	Farm_AEK-11	0	1	0	0	0	0	0	1	0	0	0	Enclosed	0	0	1	1	0	1	0	0	1	529	631.273	4.63339	37.99	0.38	1.06	PA2.1
31	Farm_AEK-11	0	1	0	0	0	0	0	1	0	0	0	Enclosed	0	0	1	1	0	1	0	0	1	547	648.6	4.67252	35.1866	0.38	1.06	PA2.1
32	Farm_AEK-11	0	1	0	0	0	0	0	1	0	0	0	Enclosed	0	0	1	1	0	1	0	0	1	538	657.529	4.73113	39.5034	0.38	1.06	PA2.1
33	Farm_AEK-11	0	1	0	0	0	0	0	1	0	0	0	Enclosed	0	0	1	1	0	1	0	0	1	468	536.68	4.5106	32.8054	0.38	1.06	PA2.1
34	Farm_AEK-11	0	1	0	0	0	0	0	1	0	0	0	Enclosed	0	0	1	1	0	1	0	0	1	432	492.682	4.18475	21.9025	0.38	1.06	PA2.1
35	Farm_AEK-11	0	1	0	0	0	0	0	1	0	0	0	Enclosed	0	0	1	1	0	1	0	0	1	517	583.95	4.40602	23.1718	0.38	1.06	PA2.1
36	Farm_AEK-13	0	1	0	0	0	0	0	4	0	0	0	open	0	1	1	0	0	1	0	0	1	536	623	4.2267	10.7309	0.1	0.48	PA2.1
37	Farm_AEK-13	0	1	0	0	0	0	0	4	0	0	0	open	0	1	1	0	0	1	0	0	1	196	204.571	3.46716	8.12674	0.1	0.48	PA2.1
38	Farm_AEK-13	0	1	0	0	0	0	0	4	0	0	0	open	0	1	1	0	0	1	0	0	1	528	607.519	4.06735	10.4925	0.1	0.48	PA2.1
39	Farm_AEK-13	0	1	0	0	0	0	0	4	0	0	0	open	0	1	1	0	0	1	0	0	1	515	626.342	4.00806	10.4806	0.1	0.48	PA2.1
40	Farm_AEK-13	0	1	0	0	0	0	0	4	0	0	0	open	0	1	1	0	0	1	0	0	1	489	571.88	3.78776	6.82297	0.1	0.48	PA2.1
41	Farm_AEK-13	0	1	0	0	0	0	0	4	0	0	0	open	0	1	1	0	0	1	0	0	1	487	598.985	3.7545	6.37511	0.1	0.48	PA2.1
42	Farm_AEK-13	0	1	0	0	0	0	0	4	0	0	0	open	0	1	1	0	0	1	0	0	1	529	640	4.43549	16.498	0.1	0.48	PA2.1
43	Farm_AEK-13	0	1	0	0	0	0	0	4	0	0	0	open	0	1	1	0	0	1	0	0	1	710	906.624	4.5981	17.9003	0.1	0.48	PA2.1
44	Farm_AEK-13	0	1	0	0	0	0	0	4	0	0	0	open	0	1	1	0	0	1	0	0	1	402	475.636	4.26695	22.1527	0.1	0.48	PA2.1
45	Farm_AEK-13	0	1	0	0	0	0	0	4	0	0	0	open	0	1	1	0	0	1	0	0	1	481	537.766	4.36647	18.9887	0.1	0.48	PA2.1
46	Farm_AEK-15	0	1	0	0	0	0	0	2	1	0	0	open	0	0	1	1	0	1	0	0	1	759	962.791	5.03258	48.7126	0.17	0.43	PA2.1
47	Farm_AEK-15	0	1	0	0	0	0	0	2	1	0	0	open	0	0	1	1	0	1	0	0	1	811	983.65	5.12655	44.6116	0.17	0.43	PA2.1
48	Farm_AEK-15	0	1	0	0	0	0	0	2	1	0	0	open	0	0	1	1	0	1	0	0	1	688	944.277	4.82105	44.6395	0.17	0.43	PA2.1
49	Farm_AEK-15	0	1	0	0	0	0	0	2	1	0	0	open	0	0	1	1	0	1	0	0	1	828	1075.34	5.23121	70.6302	0.17	0.43	PA2.1
50	Farm_AEK-15	0	1	0	0	0	0	0	2	1	0	0	open	0	0	1	1	0	1	0	0	1	696	848.243	5.13069	69.2571	0.17	0.43	PA2.1
51	Farm_AEK-15	0	1	0	0	0	0	0	2	1	0	0	open	0	0	1	1	0	1	0	0	1	723	934.15	4.83566	32.6019	0.17	0.43	PA2.1
52	Farm_AEK-15	0	1	0	0	0	0	0	2	1	0	0	open	0	0	1	1	0	1	0	0	1	814	1035.08	5.24104	67.6888	0.17	0.43	PA2.1
53	Farm_AEK-15	0	1	0	0	0	0	0	2	1	0	0	open	0	0	1	1	0	1	0	0	1	639	740.56	4.91677	53.3635	0.17	0.43	PA2.1
54	Farm_AEK-15	0	1	0	0	0	0	0	2	1	0	0	open	0	0	1	1	0	1	0	0	1	737	881.389	4.58596	20.4727	0.17	0.43	PA2.1
55	Farm_AEK-15	0	1	0	0	0	0	0	2	1	0	0	open	0	0	1	1	0	1	0	0	1	817	996.727	5.34506	82.129	0.17	0.43	PA2.1
56	Farm_AEC-15	1	0	1	0	1	1	1	2	0	0	0	open	0	0	0	1	1	0	0	0	0	696	784.269	5.28226	79.0657	0.33	-0.4	PA2.2
57	Farm_AECK-12	0	1	0	1	0	0	0	5	1	1	1	Enclosed	1	0	1	0	1	1	1	1	0.5	301	386.13	3.11134	8.04455	0.05	1.22	PA2.2
58	Farm_AECK-12	0	1	0	1	0	0	0	5	1	1	1	Enclosed	1	0	1	0	1	0	1	1	0.5	494	643	4.02844	17.791	0.05	1.22	PA2.2
59	Farm_AECK-12	0	1	0	1	0	0	0	5	1	1	1	Enclosed	1	0	1	0	1	1	1	1	0.5	391	486.283	3.84031	15.8958	0.05	1.22	PA2.2
60	Farm_AECK-12	0	1	0	1	0	0	0	5	1	1	1	Enclosed	1	0	1	0	1	1	1	1	0.5	532	611.218	3.60379	5.75023	0.05	1.22	PA2.2
61	Farm_AECK-12	0	1	0	1	0	0	0	5	1	1	1	Enclosed	1	0	1	0	1	0	1	1	0.5	469	596	4.22629	21.0404	0.05	1.22	PA2.2
62	Farm_AECK-05	1	1	1	0	1	1	1	3	0	0	0	open	0	0	0	0	1	1	0	0	0.5	646	793.048	4.46695	26.3385	-0.16	-0.47	PA2.2
63	Farm_AEC-12	1	0	1	0	1	1	1	2	0	0	0	open	0	0	0	1	1	0	0	0	0	177	190.333	3.46748	11.2968	1.35	-0.82	PA2.2
64	Farm_AEC-12	1	0	1	0	1	1	1	2	0	0	0	open	0	0	0	1	1	0	0	0	0	404	467.019	3.64156	7.00258	1.35	-0.82	PA2.2
65	Farm_AEC-12	1	0	1	0	1	1	1	2	0	0	0	open	0	0	0	1	1	0	0	0	0	552	616.265	4.46372	18.1242	1.35	-0.82	PA2.2
66	Farm_AEC-12	1	0	1	0	1	1	1	2	0	0	0	open	0	0	0	1	1	0	0	0	0	281	298.222	3.8541	13.4613	1.35	-0.82	PA2.2
67	Farm_AEC-12	1	0	1	0	1	1	1	2	0	0	0	open	0	0	0	1	1	0	0	0	0	285	327.5	2.97841	4.47811	1.35	-0.82	PA2.2
68	Farm_AEC-12	1	0	1	0	1	1	1	2	0	0	0	open	0	0	0	1	1	0	0	0	0	357	394.568	4.3155	23.2516	1.35	-0.82	PA2.2
69	Farm_AEC-12	1	0	1	0	1	1	1	2	0	0	0	open	0	0	0	1	1	0	0	0	0	455	495.25	4.6633	34.064	1.35	-0.82	PA2.2
70	Farm_AEC-12	1	0	1	0	1	1	1	2	0	0	0	open	0	0	0	1	1	0	0	0	0	368	406.038	3.38252	5.68541	1.35	-0.82	PA2.2
71	Farm_AEC-12	1	0	1	0	1	1	1	2	0	0	0	open	0	0	0	1	1	0	0	0	0	559	636	4.89185	44.6565	1.35	-0.82	PA2.2
72	Farm_AEC-13	1	0	1	0	1	0	1	3	0	0	0	open	0	0	0	0	1	0	0	0	0	544	590.683	4.95893	56.2861	-0.69	-0.09	PA2.2
73	Farm_AEC-13	1	0	1	0	1	0	1	3	0	0	0	open	0	0	0	0	1	0	0	0	0	358	455.02	3.22529	8.18839	-0.69	-0.09	PA2.2
74	Farm_AEC-13	1	0	1	0	1	0	1	3	0	0	0	open	0	0	0	0	1	0	0	0	0	427	455.154	4.25907	25.0491	-0.69	-0.09	PA2.2
75	Farm_AEC-13	1	0	1	0	1	0	1	3	0	0	0	open	0	0	0	0	1	0	0	0	0	484	527.125	4.75763	40.4987	-0.69	-0.09	PA2.2
76	Farm_AEC-13	1	0	1	0	1	0	1	3	0	0	0	open	0	0	0	0	1	0	0	0	0	496	555.702	4.74018	37.6663	-0.69	-0.09	PA2.2
77	Farm_AEC-13	1	0	1	0	1	0	1	3	0	0	0	open	0	0	0	0	1	0	0	0	0	346	407.034	4.06076	18.5704	-0.69	-0.09	PA2.2
78	Farm_AEC-15	1	0	1	0	1	1	1	2	0	0	0	open	0	0	0	1	1	0	0	0	0	605	665.936	5.10758	56.0613	0.33	-0.4	PA2.2
79	Farm_AEC-15	1	0	1	0	1	1	1	2	0	0	0	open	0	0	0	1	1	0	0	0	0	669	760.733	5.13931	40.5939	0.33	-0.4	PA2.2
80	Farm_AEC-15	1	0	1	0	1	1	1	2	0	0	0	open	0	0	0	1	1	0	0	0	0	663	752.127	5.32805	68.1886	0.33	-0.4	PA2.2
81	Farm_AEK-03	0	1	0	0	0	0	1	5	1	0	1	open	0	0	1	0	1	1	1	0	1	288	311.882	4.4799	38.3072	0.35	1.06	PA2.2
82	Farm_AEK-03	0	1	0	0	0	0	1	5	1	0	1	open	0	0	1	0	1	1	1	0	1	188	189.667	4.44034	49.9048	0.35	1.06	PA2.2
83	Farm_AEK-03	0	1	0	0	0	0	1	5	1	0	1	open	0	0	1	0	1	1	1	0	1	199	199.857	4.60914	63.2685	0.35	1.06	PA2.2
84	Farm_AEK-03	0	1	0	0	0	0	1	5	1	0	1	open	0	0	1	0	1	1	1	0	1	473	532.304	4.86581	51.567	0.35	1.06	PA2.2
85	Farm_AEK-03	0	1	0	0	0	0	1	5	1	0	1	open	0	0	1	0	1	1	1	0	1	146	149	4.03002	25.5012	0.35	1.06	PA2.2
86	Farm_AEK-03	0	1	0	0	0	0	1	5	1	0	1	open	0	0	1	0	1	1	1	0	1	173	175.143	4.2594	36.6673	0.35	1.06	PA2.2
87	Farm_AEK-03	0	1	0	0	0	0	1	5	1	0	1	open	0	0	1	0	1	1	1	0	1	550	636.842	5.17708	80.9217	0.35	1.06	PA2.2
88	Farm_AECK-08	0	1	0	1	0	0	0	10	1	1	1	Enclosed	1	0	1	0	1	1	1	0	0.5	707	945.333	4.88153	44.2834	0.14	0.9	PA2.3
89	Farm_AECK-08	0	0	0	1	0	0	0	10	1	1	1	Enclosed	1	0	1	0	1	0	1	0	0.5	713	848.007	5.06078	60.4411	0.14	0.9	PA2.3
90	Farm_AECK-08	0	0	0	1	0	0	0	10	1	1	1	Enclosed	1	0	1	0	1	0	1	0	0.5	729	1000.94	4.93857	45.3699	0.14	0.9	PA2.3

## Sheet: test4 df
Column1	Farm_uni_ID	Routine_vaccine	culled	w_des	Household_waste	Antibiotic_admin	Supplement	Isolation	npeopl_contact	workers_exp_oa	visitors_inside	other_pa	Type_farm	Unit_traffic	ventilation	water_supply	feed_stored	dogs	Breed_strain	Ruminants	OtherBirds	N_breed	Observed	Chao1	Shan0n	InvSimpson	N_GPC_cent	E_GPS_cent	PA2
1	Farm_AEK-10	0	1	0	1	1	0	0	7	1	0	0	Enclosed	1	0	1	1	0	1	0	0	1	396	472.684	4.21634	20.5937	0.17	1.11	PA2.1
2	Farm_AEK-10	0	1	0	1	1	0	0	7	1	0	0	Enclosed	1	0	1	1	0	1	0	0	1	302	339.5	3.95053	17.22	0.17	1.11	PA2.1
3	Farm_AEK-05	1	1	1	0	1	1	1	3	1	0	1	open	0	0	0	1	1	1	1	0	1	765	1031.88	4.59198	21.5623	-1.08	-2.69	PA2.1
4	Farm_AEK-05	1	1	1	0	1	1	1	3	1	0	1	open	0	0	0	1	1	1	1	0	1	569	740.228	4.15401	18.5196	-1.08	-2.69	PA2.1
5	Farm_AEK-05	1	1	1	0	1	1	1	3	1	0	1	open	0	0	0	1	1	1	1	0	1	651	748.129	5.15215	55.6799	-1.08	-2.69	PA2.1
6	Farm_AEK-05	1	1	1	0	1	1	1	3	1	0	1	open	0	0	0	1	1	1	1	0	1	779	986.321	5.22507	70.3767	-1.08	-2.69	PA2.1
7	Farm_AECK-15	0	1	0	0	0	0	0	1	0	0	0	Enclosed	0	1	1	1	0	1	0	0	0.5	448	534.418	4.28968	21.0068	0.45	1.06	PA2.1
8	Farm_AECK-15	0	1	0	0	0	0	0	1	0	0	0	Enclosed	0	1	1	1	0	0	0	0	0.5	643	772.441	5.05917	59.3061	0.45	1.06	PA2.1
9	Farm_AECK-15	0	1	0	0	0	0	0	1	0	0	0	Enclosed	0	1	1	1	0	1	0	0	0.5	343	379.273	4.10445	20.1451	0.45	1.06	PA2.1
10	Farm_AECK-15	0	1	0	0	0	0	0	1	0	0	0	Enclosed	0	1	1	1	0	1	0	0	0.5	342	393.773	3.91848	13.8917	0.45	1.06	PA2.1
11	Farm_AECK-15	0	1	0	0	0	0	0	1	0	0	0	Enclosed	0	1	1	1	0	1	0	0	0.5	369	415.49	4.24968	22.7335	0.45	1.06	PA2.1
12	Farm_AECK-15	0	1	0	0	0	0	0	1	0	0	0	Enclosed	0	1	1	1	0	1	0	0	0.5	401	470.278	3.99839	16.8323	0.45	1.06	PA2.1
13	Farm_AECK-15	0	1	0	0	0	0	0	1	0	0	0	Enclosed	0	1	1	1	0	0	0	0	0.5	392	460.936	4.29306	26.7391	0.45	1.06	PA2.1
14	Farm_AECK-15	0	1	0	0	0	0	0	1	0	0	0	Enclosed	0	1	1	1	0	0	0	0	0.5	458	592.2	4.16529	17.7808	0.45	1.06	PA2.1
15	Farm_AECK-15	0	1	0	0	0	0	0	1	0	0	0	Enclosed	0	1	1	1	0	0	0	0	0.5	381	486.122	4.12444	28.876	0.45	1.06	PA2.1
16	Farm_AECK-15	0	1	0	0	0	0	0	1	0	0	0	Enclosed	0	1	1	1	0	0	0	0	0.5	429	461	4.35253	26.2257	0.45	1.06	PA2.1
17	Farm_AEC-11	1	0	1	0	0	0	1	5	1	0	1	open	0	0	0	0	1	0	1	0	0	650	770.789	5.19692	59.9245	0.23	1.23	PA2.1
18	Farm_AECK-24	0	0	0	1	0	0	0	2	0	0	0	Enclosed	0	0	1	1	1	1	0	1	0.5	274	325.231	4.48618	49.3761	-2.11	-0.18	PA2.1
19	Farm_AECK-24	0	0	0	1	0	0	0	2	0	0	0	Enclosed	0	0	1	1	1	0	0	1	0.5	650	747.533	5.16073	62.496	-2.11	-0.18	PA2.1
20	Farm_AECK-24	0	0	0	1	0	0	0	2	0	0	0	Enclosed	0	0	1	1	1	1	0	1	0.5	616	675.455	4.96118	47.3934	-2.11	-0.18	PA2.1
21	Farm_AECK-24	0	0	0	1	0	0	0	2	0	0	0	Enclosed	0	0	1	1	1	1	0	1	0.5	574	626.5	5.25362	90.7459	-2.11	-0.18	PA2.1
22	Farm_AECK-24	0	0	0	1	0	0	0	2	0	0	0	Enclosed	0	0	1	1	1	1	0	1	0.5	530	588.263	5.1148	77.415	-2.11	-0.18	PA2.1
23	Farm_AECK-24	0	0	0	1	0	0	0	2	0	0	0	Enclosed	0	0	1	1	1	1	0	1	0.5	373	418.75	4.34172	28.3244	-2.11	-0.18	PA2.1
24	Farm_AECK-24	0	0	0	1	0	0	0	2	0	0	0	Enclosed	0	0	1	1	1	0	0	1	0.5	366	386.565	4.52421	35.0502	-2.11	-0.18	PA2.1
25	Farm_AECK-24	0	0	0	1	0	0	0	2	0	0	0	Enclosed	0	0	1	1	1	0	0	1	0.5	539	626.545	4.8789	51.6033	-2.11	-0.18	PA2.1
26	Farm_AECK-24	0	0	0	1	0	0	0	2	0	0	0	Enclosed	0	0	1	1	1	0	0	1	0.5	602	672.714	5.28166	86.2531	-2.11	-0.18	PA2.1
27	Farm_AECK-30	0	0	0	1	0	1	0	10	1	0	1	Caged	0	0	1	0	1	0	1	1	0.5	546	631.412	4.73324	39.5436	1.57	-0.69	PA2.1
28	Farm_AEC-11	1	0	1	0	0	0	1	5	1	0	1	open	0	0	0	0	1	0	1	0	0	476	530.6	4.60298	30.4335	0.23	1.23	PA2.1
29	Farm_AEC-11	1	0	1	0	0	0	1	5	1	0	1	open	0	0	0	0	1	0	1	0	0	606	706.649	5.03646	65.8305	0.23	1.23	PA2.1
30	Farm_AEC-11	1	0	1	0	0	0	1	5	1	0	1	open	0	0	0	0	1	0	1	0	0	329	350.484	4.44996	32.6283	0.23	1.23	PA2.1
31	Farm_AEC-11	1	0	1	0	0	0	1	5	1	0	1	open	0	0	0	0	1	0	1	0	0	580	636.25	4.84195	31.7332	0.23	1.23	PA2.1
32	Farm_AEC-11	1	0	1	0	0	0	1	5	1	0	1	open	0	0	0	0	1	0	1	0	0	459	543.318	4.1997	21.087	0.23	1.23	PA2.1
33	Farm_AEC-03	1	0	1	0	1	1	1	2	1	0	1	open	0	0	0	1	1	0	1	0	0	836	960.221	5.57333	117.265	-0.24	-0.34	PA2.1
34	Farm_AEC-03	1	0	1	0	1	1	1	2	1	0	1	open	0	0	0	1	1	0	1	0	0	745	964	4.91537	36.5368	-0.24	-0.34	PA2.1
35	Farm_AEC-03	1	0	1	0	1	1	1	2	1	0	1	open	0	0	0	1	1	0	1	0	0	707	819.667	5.00724	53.3027	-0.24	-0.34	PA2.1
36	Farm_AEC-03	1	0	1	0	1	1	1	2	1	0	1	open	0	0	0	1	1	0	1	0	0	768	907.878	5.04823	47.8594	-0.24	-0.34	PA2.1
37	Farm_AEC-03	1	0	1	0	1	1	1	2	1	0	1	open	0	0	0	1	1	0	1	0	0	704	834.096	5.104	58.0772	-0.24	-0.34	PA2.1
38	Farm_AEC-03	1	0	1	0	1	1	1	2	1	0	1	open	0	0	0	1	1	0	1	0	0	840	1008.76	5.39528	85.1322	-0.24	-0.34	PA2.1
39	Farm_AEC-03	1	0	1	0	1	1	1	2	1	0	1	open	0	0	0	1	1	0	1	0	0	747	888.652	5.1277	56.2339	-0.24	-0.34	PA2.1
40	Farm_AEC-03	1	0	1	0	1	1	1	2	1	0	1	open	0	0	0	1	1	0	1	0	0	670	789.339	4.84806	37.6658	-0.24	-0.34	PA2.1
41	Farm_AEC-03	1	0	1	0	1	1	1	2	1	0	1	open	0	0	0	1	1	0	1	0	0	826	1017.52	5.32871	71.4748	-0.24	-0.34	PA2.1
42	Farm_AEK-10	0	1	0	1	1	0	0	7	1	0	0	Enclosed	1	0	1	1	0	1	0	0	1	142	142.333	4.0814	34.0721	0.17	1.11	PA2.1
43	Farm_AEK-10	0	1	0	1	1	0	0	7	1	0	0	Enclosed	1	0	1	1	0	1	0	0	1	79	79	3.67068	21.0304	0.17	1.11	PA2.1
44	Farm_AEK-10	0	1	0	1	1	0	0	7	1	0	0	Enclosed	1	0	1	1	0	1	0	0	1	104	104	3.81965	25.6367	0.17	1.11	PA2.1
45	Farm_AEK-10	0	1	0	1	1	0	0	7	1	0	0	Enclosed	1	0	1	1	0	1	0	0	1	160	160.3	4.09284	32.4462	0.17	1.11	PA2.1
46	Farm_AEK-10	0	1	0	1	1	0	0	7	1	0	0	Enclosed	1	0	1	1	0	1	0	0	1	165	166	4.36738	52.7629	0.17	1.11	PA2.1
47	Farm_AEK-10	0	1	0	1	1	0	0	7	1	0	0	Enclosed	1	0	1	1	0	1	0	0	1	156	156.5	4.32622	46.0846	0.17	1.11	PA2.1
48	Farm_AEK-10	0	1	0	1	1	0	0	7	1	0	0	Enclosed	1	0	1	1	0	1	0	0	1	139	139.143	4.13561	40.8849	0.17	1.11	PA2.1
49	Farm_AEK-03	0	1	0	0	0	0	1	5	1	0	1	open	0	0	1	0	1	1	1	0	1	543	588.985	5.12316	69.0174	0.35	1.06	PA2.1
50	Farm_AEK-04	1	0	1	0	1	1	1	2	1	0	1	open	0	0	0	1	1	1	1	0	1	431	471.472	4.67346	43.6775	-0.24	-0.34	PA2.1
51	Farm_AEK-04	1	0	1	0	1	1	1	2	1	0	1	open	0	0	0	1	1	1	1	0	1	628	747.211	4.69066	30.5325	-0.24	-0.34	PA2.1
52	Farm_AEK-04	1	0	1	0	1	1	1	2	1	0	1	open	0	0	0	1	1	1	1	0	1	780	934.158	5.15588	49.9655	-0.24	-0.34	PA2.1
53	Farm_AEK-04	1	0	1	0	1	1	1	2	1	0	1	open	0	0	0	1	1	1	1	0	1	624	803.179	4.28828	14.2892	-0.24	-0.34	PA2.1
54	Farm_AEK-05	1	1	1	0	1	1	1	3	1	0	1	open	0	0	0	1	1	1	1	0	1	684	866.132	4.84297	36.5471	-1.08	-2.69	PA2.2
55	Farm_AEK-05	1	1	1	0	1	1	1	3	1	0	1	open	0	0	0	1	1	1	1	0	1	534	673.462	4.11427	14.5933	-1.08	-2.69	PA2.2
56	Farm_AEK-05	1	1	1	0	1	1	1	3	1	0	1	open	0	0	0	1	1	1	1	0	1	485	644.389	3.86158	10.0651	-1.08	-2.69	PA2.2
57	Farm_AEK-05	1	1	1	0	1	1	1	3	1	0	1	open	0	0	0	1	1	1	1	0	1	310	407.5	3.25136	7.20939	-1.08	-2.69	PA2.2
58	Farm_AEC-11	1	0	1	0	0	0	1	5	1	0	1	open	0	0	0	0	1	0	1	0	0	460	540.717	4.48257	26.0577	0.23	1.23	PA2.2
59	Farm_AEC-11	1	0	1	0	0	0	1	5	1	0	1	open	0	0	0	0	1	0	1	0	0	583	683.346	4.91981	61.5591	0.23	1.23	PA2.2
60	Farm_AEC-11	1	0	1	0	0	0	1	5	1	0	1	open	0	0	0	0	1	0	1	0	0	443	526.638	4.19971	18.1375	0.23	1.23	PA2.2
61	Farm_AEK-10	0	1	0	1	1	0	0	7	1	0	0	Enclosed	1	0	1	1	0	1	0	0	1	243	247.5	4.72089	64.4735	0.17	1.11	PA2.2
62	Farm_AEK-03	0	1	0	0	0	0	1	5	1	0	1	open	0	0	1	0	1	1	1	0	1	288	311.882	4.4799	38.3072	0.35	1.06	PA2.2
63	Farm_AEK-03	0	1	0	0	0	0	1	5	1	0	1	open	0	0	1	0	1	1	1	0	1	188	189.667	4.44034	49.9048	0.35	1.06	PA2.2
64	Farm_AEK-03	0	1	0	0	0	0	1	5	1	0	1	open	0	0	1	0	1	1	1	0	1	199	199.857	4.60914	63.2685	0.35	1.06	PA2.2
65	Farm_AEK-03	0	1	0	0	0	0	1	5	1	0	1	open	0	0	1	0	1	1	1	0	1	473	532.304	4.86581	51.567	0.35	1.06	PA2.2
66	Farm_AEK-03	0	1	0	0	0	0	1	5	1	0	1	open	0	0	1	0	1	1	1	0	1	146	149	4.03002	25.5012	0.35	1.06	PA2.2
67	Farm_AEK-03	0	1	0	0	0	0	1	5	1	0	1	open	0	0	1	0	1	1	1	0	1	173	175.143	4.2594	36.6673	0.35	1.06	PA2.2
68	Farm_AEK-03	0	1	0	0	0	0	1	5	1	0	1	open	0	0	1	0	1	1	1	0	1	550	636.842	5.17708	80.9217	0.35	1.06	PA2.2
69	Farm_AEK-04	1	0	1	0	1	1	1	2	1	0	1	open	0	0	0	1	1	1	1	0	1	579	802.61	4.1776	15.37	-0.24	-0.34	PA2.2
70	Farm_AEK-04	1	0	1	0	1	1	1	2	1	0	1	open	0	0	0	1	1	1	1	0	1	187	187.333	4.21689	32.1259	-0.24	-0.34	PA2.2
71	Farm_AEK-04	1	0	1	0	1	1	1	2	1	0	1	open	0	0	0	1	1	1	1	0	1	716	825.397	4.87197	37.8804	-0.24	-0.34	PA2.2
72	Farm_AEK-04	1	0	1	0	1	1	1	2	1	0	1	open	0	0	0	1	1	1	1	0	1	669	845.308	4.6234	30.2678	-0.24	-0.34	PA2.2
73	Farm_AEK-05	1	1	1	0	1	1	1	3	1	0	1	open	0	0	0	1	1	1	1	0	1	159	161.5	3.58968	12.4972	-1.08	-2.69	PA2.2
74	Farm_AEK-05	1	1	1	0	1	1	1	3	1	0	1	open	0	0	0	1	1	1	1	0	1	806	962.693	5.2627	58.2652	-1.08	-2.69	PA2.2
75	Farm_AECK-30	0	0	0	1	0	1	0	10	1	0	1	Caged	0	0	1	0	1	0	1	1	0.5	422	510.393	3.80823	12.4406	1.57	-0.69	PA2.3
76	Farm_AECK-17	0	1	0	1	0	0	0	10	1	1	1	Enclosed	1	0	1	0	1	1	1	1	0.5	467	585.099	4.48342	28.7675	-0.23	0.41	PA2.3
77	Farm_AECK-17	0	1	0	1	0	0	0	10	1	1	1	Enclosed	1	0	1	0	1	0	1	1	0.5	751	893.5	5.06768	47.8645	-0.23	0.41	PA2.3
78	Farm_AECK-17	0	1	0	1	0	0	0	10	1	1	1	Enclosed	1	0	1	0	1	1	1	1	0.5	541	646.174	4.69161	29.9537	-0.23	0.41	PA2.3
79	Farm_AECK-17	0	1	0	1	0	0	0	10	1	1	1	Enclosed	1	0	1	0	1	1	1	1	0.5	468	613.562	4.57127	44.4178	-0.23	0.41	PA2.3
80	Farm_AECK-17	0	1	0	1	0	0	0	10	1	1	1	Enclosed	1	0	1	0	1	1	1	1	0.5	549	624.362	5.00154	55.9624	-0.23	0.41	PA2.3
81	Farm_AECK-17	0	1	0	1	0	0	0	10	1	1	1	Enclosed	1	0	1	0	1	0	1	1	0.5	871	992.137	5.5452	105.231	-0.23	0.41	PA2.3
82	Farm_AECK-17	0	1	0	1	0	0	0	10	1	1	1	Enclosed	1	0	1	0	1	0	1	1	0.5	817	1020.4	5.39776	85.2069	-0.23	0.41	PA2.3
83	Farm_AECK-17	0	1	0	1	0	0	0	10	1	1	1	Enclosed	1	0	1	0	1	0	1	1	0.5	791	944.788	5.58227	131.118	-0.23	0.41	PA2.3
84	Farm_AECK-17	0	1	0	1	0	0	0	10	1	1	1	Enclosed	1	0	1	0	1	0	1	1	0.5	758	928.625	5.44004	112.04	-0.23	0.41	PA2.3

## Sheet: test5 df
Column1	Farm_uni_ID	Routine_vaccine	culled	w_des	Household_waste	Antibiotic_admin	Supplement	Isolation	npeopl_contact	workers_exp_oa	visitors_inside	other_pa	Type_farm	Unit_traffic	ventilation	water_supply	feed_stored	dogs	Breed_strain	Ruminants	OtherBirds	N_breed	Observed	Chao1	Shan0n	InvSimpson	N_GPC_cent	E_GPS_cent	PA2
1	Farm_AECK-22	0	1	0	1	0	0	0	2	0	0	1	open	0	0	1	1	0	0	0	1	0.5	557	668.985	4.63143	31.91	0.43	1.03	PA2.1
2	Farm_AECK-22	0	1	0	1	0	0	0	2	0	0	1	open	0	0	1	1	0	1	0	1	0.5	607	733.879	4.74608	38.6065	0.43	1.03	PA2.1
3	Farm_AECK-22	0	1	0	1	0	0	0	2	0	0	1	open	0	0	1	1	0	1	0	1	0.5	650	802.475	4.7356	39.4754	0.43	1.03	PA2.1
4	Farm_AECK-22	0	1	0	1	0	0	0	2	0	0	1	open	0	0	1	1	0	1	0	1	0.5	718	939.053	5.02296	60.3636	0.43	1.03	PA2.1
5	Farm_AECK-22	0	1	0	1	0	0	0	2	0	0	1	open	0	0	1	1	0	0	0	1	0.5	644	779.519	4.78026	39.028	0.43	1.03	PA2.1
6	Farm_AECK-22	0	1	0	1	0	0	0	2	0	0	1	open	0	0	1	1	0	0	0	1	0.5	632	753.951	4.66695	28.2943	0.43	1.03	PA2.1
7	Farm_AECK-22	0	1	0	1	0	0	0	2	0	0	1	open	0	0	1	1	0	0	0	1	0.5	711	847.95	5.2423	66.2662	0.43	1.03	PA2.1
8	Farm_AECK-24	0	0	0	1	0	0	0	2	0	0	0	Enclosed	0	0	1	1	1	1	0	1	0.5	274	325.231	4.48618	49.3761	-2.11	-0.18	PA2.1
9	Farm_AECK-24	0	0	0	1	0	0	0	2	0	0	0	Enclosed	0	0	1	1	1	0	0	1	0.5	650	747.533	5.16073	62.496	-2.11	-0.18	PA2.1
10	Farm_AECK-24	0	0	0	1	0	0	0	2	0	0	0	Enclosed	0	0	1	1	1	1	0	1	0.5	616	675.455	4.96118	47.3934	-2.11	-0.18	PA2.1
11	Farm_AECK-24	0	0	0	1	0	0	0	2	0	0	0	Enclosed	0	0	1	1	1	1	0	1	0.5	574	626.5	5.25362	90.7459	-2.11	-0.18	PA2.1
12	Farm_AECK-24	0	0	0	1	0	0	0	2	0	0	0	Enclosed	0	0	1	1	1	1	0	1	0.5	530	588.263	5.1148	77.415	-2.11	-0.18	PA2.1
13	Farm_AECK-24	0	0	0	1	0	0	0	2	0	0	0	Enclosed	0	0	1	1	1	1	0	1	0.5	373	418.75	4.34172	28.3244	-2.11	-0.18	PA2.1
14	Farm_AECK-24	0	0	0	1	0	0	0	2	0	0	0	Enclosed	0	0	1	1	1	0	0	1	0.5	366	386.565	4.52421	35.0502	-2.11	-0.18	PA2.1
15	Farm_AECK-24	0	0	0	1	0	0	0	2	0	0	0	Enclosed	0	0	1	1	1	0	0	1	0.5	539	626.545	4.8789	51.6033	-2.11	-0.18	PA2.1
16	Farm_AECK-24	0	0	0	1	0	0	0	2	0	0	0	Enclosed	0	0	1	1	1	0	0	1	0.5	602	672.714	5.28166	86.2531	-2.11	-0.18	PA2.1
17	Farm_AECK-10	0	1	0	1	0	0	0	5	1	1	1	Enclosed	1	0	1	0	1	0	1	0	0.5	585	682.5	4.79807	35.0304	0.15	0.85	PA2.1
18	Farm_AECK-05	1	1	1	0	1	1	1	3	0	0	0	open	0	0	0	0	1	1	0	0	0.5	689	894.01	4.64708	23.4875	-0.16	-0.47	PA2.1
19	Farm_AECK-05	1	1	1	0	1	1	1	3	0	0	0	open	0	0	0	0	1	0	0	0	0.5	679	788.655	4.59682	21.1589	-0.16	-0.47	PA2.1
20	Farm_AECK-05	1	1	1	0	1	1	1	3	0	0	0	open	0	0	0	0	1	1	0	0	0.5	592	675.344	4.52248	27.0428	-0.16	-0.47	PA2.1
21	Farm_AECK-05	1	1	1	0	1	1	1	3	0	0	0	open	0	0	0	0	1	1	0	0	0.5	682	844.311	4.80845	38.61	-0.16	-0.47	PA2.1
22	Farm_AECK-05	1	1	1	0	1	1	1	3	0	0	0	open	0	0	0	0	1	1	0	0	0.5	659	786.991	4.82687	39.2864	-0.16	-0.47	PA2.1
23	Farm_AECK-05	1	1	1	0	1	1	1	3	0	0	0	open	0	0	0	0	1	0	0	0	0.5	794	964.116	5.15372	42.4944	-0.16	-0.47	PA2.1
24	Farm_AECK-05	1	1	1	0	1	1	1	3	0	0	0	open	0	0	0	0	1	0	0	0	0.5	788	908.397	5.118	46.957	-0.16	-0.47	PA2.1
25	Farm_AECK-05	1	1	1	0	1	1	1	3	0	0	0	open	0	0	0	0	1	0	0	0	0.5	676	800.194	4.85104	42.668	-0.16	-0.47	PA2.1
26	Farm_AECK-05	1	1	1	0	1	1	1	3	0	0	0	open	0	0	0	0	1	0	0	0	0.5	781	958.917	5.0721	49.1859	-0.16	-0.47	PA2.1
27	Farm_AEC-04	1	0	1	0	1	0	1	2	1	0	1	open	0	1	0	0	1	0	1	0	0	624	783.725	4.67495	35.6591	0	-0.4	PA2.1
28	Farm_AEK-03	0	1	0	0	0	0	1	5	1	0	1	open	0	0	1	0	1	1	1	0	1	543	588.985	5.12316	69.0174	0.35	1.06	PA2.1
29	Farm_AEK-04	1	0	1	0	1	1	1	2	1	0	1	open	0	0	0	1	1	1	1	0	1	431	471.472	4.67346	43.6775	-0.24	-0.34	PA2.1
30	Farm_AEK-04	1	0	1	0	1	1	1	2	1	0	1	open	0	0	0	1	1	1	1	0	1	628	747.211	4.69066	30.5325	-0.24	-0.34	PA2.1
31	Farm_AEK-04	1	0	1	0	1	1	1	2	1	0	1	open	0	0	0	1	1	1	1	0	1	780	934.158	5.15588	49.9655	-0.24	-0.34	PA2.1
32	Farm_AEK-04	1	0	1	0	1	1	1	2	1	0	1	open	0	0	0	1	1	1	1	0	1	624	803.179	4.28828	14.2892	-0.24	-0.34	PA2.1
33	Farm_AEK-14	0	1	0	0	0	0	0	3	0	0	0	open	0	0	1	1	0	1	0	0	1	781	979.633	4.98432	38.5197	0.1	0.48	PA2.1
34	Farm_AEK-14	0	1	0	0	0	0	0	3	0	0	0	open	0	0	1	1	0	1	0	0	1	466	611.143	4.43151	28.6465	0.1	0.48	PA2.1
35	Farm_AEK-14	0	1	0	0	0	0	0	3	0	0	0	open	0	0	1	1	0	1	0	0	1	603	709.083	5.06924	74.9649	0.1	0.48	PA2.1
36	Farm_AEK-14	0	1	0	0	0	0	0	3	0	0	0	open	0	0	1	1	0	1	0	0	1	764	975.765	5.10077	50.1659	0.1	0.48	PA2.1
37	Farm_AEK-14	0	1	0	0	0	0	0	3	0	0	0	open	0	0	1	1	0	1	0	0	1	684	798.661	5.06054	64.1179	0.1	0.48	PA2.1
38	Farm_AEK-14	0	1	0	0	0	0	0	3	0	0	0	open	0	0	1	1	0	1	0	0	1	811	1032.59	4.92062	34.2364	0.1	0.48	PA2.1
39	Farm_AEK-14	0	1	0	0	0	0	0	3	0	0	0	open	0	0	1	1	0	1	0	0	1	768	960.652	5.16023	63.8977	0.1	0.48	PA2.1
40	Farm_AEK-14	0	1	0	0	0	0	0	3	0	0	0	open	0	0	1	1	0	1	0	0	1	679	840.028	5.07208	57.6603	0.1	0.48	PA2.1
41	Farm_AEK-14	0	1	0	0	0	0	0	3	0	0	0	open	0	0	1	1	0	1	0	0	1	546	659.61	4.66661	36.4365	0.1	0.48	PA2.1
42	Farm_AEK-14	0	1	0	0	0	0	0	3	0	0	0	open	0	0	1	1	0	1	0	0	1	725	940.009	4.81529	40.6481	0.1	0.48	PA2.1
43	Farm_AEK-15	0	1	0	0	0	0	0	2	1	0	0	open	0	0	1	1	0	1	0	0	1	759	962.791	5.03258	48.7126	0.17	0.43	PA2.1
44	Farm_AEK-15	0	1	0	0	0	0	0	2	1	0	0	open	0	0	1	1	0	1	0	0	1	811	983.65	5.12655	44.6116	0.17	0.43	PA2.1
45	Farm_AEK-15	0	1	0	0	0	0	0	2	1	0	0	open	0	0	1	1	0	1	0	0	1	688	944.277	4.82105	44.6395	0.17	0.43	PA2.1
46	Farm_AEK-15	0	1	0	0	0	0	0	2	1	0	0	open	0	0	1	1	0	1	0	0	1	828	1075.34	5.23121	70.6302	0.17	0.43	PA2.1
47	Farm_AEK-15	0	1	0	0	0	0	0	2	1	0	0	open	0	0	1	1	0	1	0	0	1	696	848.243	5.13069	69.2571	0.17	0.43	PA2.1
48	Farm_AEK-15	0	1	0	0	0	0	0	2	1	0	0	open	0	0	1	1	0	1	0	0	1	723	934.15	4.83566	32.6019	0.17	0.43	PA2.1
49	Farm_AEK-15	0	1	0	0	0	0	0	2	1	0	0	open	0	0	1	1	0	1	0	0	1	814	1035.08	5.24104	67.6888	0.17	0.43	PA2.1
50	Farm_AEK-15	0	1	0	0	0	0	0	2	1	0	0	open	0	0	1	1	0	1	0	0	1	639	740.56	4.91677	53.3635	0.17	0.43	PA2.1
51	Farm_AEK-15	0	1	0	0	0	0	0	2	1	0	0	open	0	0	1	1	0	1	0	0	1	737	881.389	4.58596	20.4727	0.17	0.43	PA2.1
52	Farm_AEK-15	0	1	0	0	0	0	0	2	1	0	0	open	0	0	1	1	0	1	0	0	1	817	996.727	5.34506	82.129	0.17	0.43	PA2.1
53	Farm_AECK-22	0	1	0	1	0	0	0	2	0	0	1	open	0	0	1	1	0	1	0	1	0.5	361	399.121	4.01132	20.7833	0.43	1.03	PA2.2
54	Farm_AECK-22	0	1	0	1	0	0	0	2	0	0	1	open	0	0	1	1	0	0	0	1	0.5	437	558.017	4.0497	17.3068	0.43	1.03	PA2.2
55	Farm_AECK-05	1	1	1	0	1	1	1	3	0	0	0	open	0	0	0	0	1	1	0	0	0.5	646	793.048	4.46695	26.3385	-0.16	-0.47	PA2.2
56	Farm_AEC-10	1	0	1	0	1	1	1	2	0	0	0	open	0	0	0	1	1	0	0	0	0	772	890.893	5.44574	95.6763	1.06	-0.21	PA2.2
57	Farm_AEC-10	1	0	1	0	1	1	1	2	0	0	0	open	0	0	0	1	1	0	0	0	0	204	208.4	4.23394	36.6363	1.06	-0.21	PA2.2
58	Farm_AEC-10	1	0	1	0	1	1	1	2	0	0	0	open	0	0	0	1	1	0	0	0	0	765	889.234	5.12161	54.8803	1.06	-0.21	PA2.2
59	Farm_AEC-10	1	0	1	0	1	1	1	2	0	0	0	open	0	0	0	1	1	0	0	0	0	814	944.54	5.19094	44.8189	1.06	-0.21	PA2.2
60	Farm_AEC-10	1	0	1	0	1	1	1	2	0	0	0	open	0	0	0	1	1	0	0	0	0	687	781.148	5.47589	112.258	1.06	-0.21	PA2.2
61	Farm_AEC-10	1	0	1	0	1	1	1	2	0	0	0	open	0	0	0	1	1	0	0	0	0	780	904.142	5.38267	70.5202	1.06	-0.21	PA2.2
62	Farm_AEC-10	1	0	1	0	1	1	1	2	0	0	0	open	0	0	0	1	1	0	0	0	0	348	361.286	4.5337	25.7139	1.06	-0.21	PA2.2
63	Farm_AEC-10	1	0	1	0	1	1	1	2	0	0	0	open	0	0	0	1	1	0	0	0	0	554	605.739	5.28382	97.7719	1.06	-0.21	PA2.2
64	Farm_AEC-10	1	0	1	0	1	1	1	2	0	0	0	open	0	0	0	1	1	0	0	0	0	761	877.638	5.44256	95.8122	1.06	-0.21	PA2.2
65	Farm_AEK-03	0	1	0	0	0	0	1	5	1	0	1	open	0	0	1	0	1	1	1	0	1	288	311.882	4.4799	38.3072	0.35	1.06	PA2.2
66	Farm_AEK-03	0	1	0	0	0	0	1	5	1	0	1	open	0	0	1	0	1	1	1	0	1	188	189.667	4.44034	49.9048	0.35	1.06	PA2.2
67	Farm_AEK-03	0	1	0	0	0	0	1	5	1	0	1	open	0	0	1	0	1	1	1	0	1	199	199.857	4.60914	63.2685	0.35	1.06	PA2.2
68	Farm_AEK-03	0	1	0	0	0	0	1	5	1	0	1	open	0	0	1	0	1	1	1	0	1	473	532.304	4.86581	51.567	0.35	1.06	PA2.2
69	Farm_AEK-03	0	1	0	0	0	0	1	5	1	0	1	open	0	0	1	0	1	1	1	0	1	146	149	4.03002	25.5012	0.35	1.06	PA2.2
70	Farm_AEK-03	0	1	0	0	0	0	1	5	1	0	1	open	0	0	1	0	1	1	1	0	1	173	175.143	4.2594	36.6673	0.35	1.06	PA2.2
71	Farm_AEK-03	0	1	0	0	0	0	1	5	1	0	1	open	0	0	1	0	1	1	1	0	1	550	636.842	5.17708	80.9217	0.35	1.06	PA2.2
72	Farm_AEK-04	1	0	1	0	1	1	1	2	1	0	1	open	0	0	0	1	1	1	1	0	1	579	802.61	4.1776	15.37	-0.24	-0.34	PA2.2
73	Farm_AEK-04	1	0	1	0	1	1	1	2	1	0	1	open	0	0	0	1	1	1	1	0	1	187	187.333	4.21689	32.1259	-0.24	-0.34	PA2.2
74	Farm_AEK-04	1	0	1	0	1	1	1	2	1	0	1	open	0	0	0	1	1	1	1	0	1	716	825.397	4.87197	37.8804	-0.24	-0.34	PA2.2
75	Farm_AEK-04	1	0	1	0	1	1	1	2	1	0	1	open	0	0	0	1	1	1	1	0	1	669	845.308	4.6234	30.2678	-0.24	-0.34	PA2.2
76	Farm_AECK-10	0	1	0	1	0	0	0	5	1	1	1	Enclosed	1	0	1	0	1	1	1	0	0.5	445	536.714	4.49913	32.0798	0.15	0.85	PA2.3
77	Farm_AECK-10	0	1	0	1	0	0	0	5	1	1	1	Enclosed	1	0	1	0	1	1	1	0	0.5	519	678.013	4.50525	32.4925	0.15	0.85	PA2.3
78	Farm_AECK-10	0	1	0	1	0	0	0	5	1	1	1	Enclosed	1	0	1	0	1	1	1	0	0.5	668	825.593	5.07273	67.4703	0.15	0.85	PA2.3
79	Farm_AECK-10	0	1	0	1	0	0	0	5	1	1	1	Enclosed	1	0	1	0	1	1	1	0	0.5	724	947.2	5.31173	94.4912	0.15	0.85	PA2.3
80	Farm_AECK-10	0	1	0	1	0	0	0	5	1	1	1	Enclosed	1	0	1	0	1	0	1	0	0.5	771	936	5.38255	98.7578	0.15	0.85	PA2.3

[truncated: 1 more sheets: Summary]
