# Supplementary material for: Chicken caecal enterotypes in indigenous Kadaknath and commercial Cobb chicken lines are associated with Campylobacter abundance and influenced by farming practices
Source: Front Microbiomes. 2023 Dec 4;2:1301609. doi: 10.3389/frmbi.2023.1301609 (PMC12993513; doi:10.3389/frmbi.2023.1301609)
Supplement: Supplementary Data Sheet 1 — Table of geographical location and farming practices of the 60 farms. [file DataSheet_1.zip › Supplementary Data 13.xlsx]

## Sheet: rf1_varimp
Column1	PA2.1	PA2.2	PA2.3
Routine_vaccine	26.016	100	90.0117
culled	45.456	34.9165	49.3681
w_des	22.9503	6.0403	18.7562
Household_waste	26.1686	18.5494	29.6158
Antibiotic_admin	13.3079	41.3926	31.2033
Supplement	15.586	32.1113	27.597
Isolation	29.0427	31.7365	28.0085
npeopl_contact	54.9897	31.2917	48.9046
workers_exp_oa	15.5683	30.9079	29.0372
visitors_inside	82.0929	68.8092	88.9326
other_pa	23.7289	22.1253	23.4002
Type_farmEnclosed	12.8993	21.5535	21.6253
Type_farmopen	34.3072	24.979	43.4795
Unit_traffic	34.8969	30.6856	35.5777
ventilation	25.2561	8.00194	20.1477
water_supply	21.2833	16.036	18.8641
feed_stored	41.712	34.197	41.6874
dogs	33.2583	48.1361	34.1477
Breed_strain	24.0341	21.8259	27.2121
Ruminants	21.0815	22.3784	22.0496
OtherBirds	26.6766	23.8166	19.9748
N_breed	14.4386	31.1515	34.4057
Observed	16.866	42.7819	32.3905
Chao1	38.3419	59.7725	33.3686
Shan0n	0	43.0873	45.5123
InvSimpson	12.4693	58.5288	33.1373
N_GPC_cent	65.5957	54.6136	85.7732
E_GPS_cent	70.8479	52.2215	83.0003

## Sheet: rf2_varimp
Column1	PA2.1	PA2.2	PA2.3
Routine_vaccine	22.2566	16.6499	13.5837
culled	25.9915	34.3529	24.9286
w_des	20.228	12.3081	13.5837
Household_waste	38.669	36.7519	37.9779
Antibiotic_admin	8.41787	26.2108	13.5837
Supplement	10.5829	26.3475	13.5837
Isolation	26.9735	64.5768	35.4366
npeopl_contact	47.7165	55.4673	82.9108
workers_exp_oa	29.5556	31.6327	34.3871
visitors_inside	80.5404	81.6989	100
other_pa	21.0729	42.8296	17.9704
Type_farmEnclosed	6.15572	52.4795	37.6032
Type_farmopen	22.9318	40.6435	25.9738
Unit_traffic	52.8564	68.4338	76.7558
ventilation	21.193	21.1956	13.5837
water_supply	14.3953	9.19689	13.5837
feed_stored	43.3652	31.0077	34.0885
dogs	54.0745	29.1735	39.7237
Breed_strain	22.5871	37.5709	29.0176
Ruminants	25.6985	33.0209	13.5837
OtherBirds	29.6017	22.0646	30.9119
N_breed	22.4035	35.0801	43.3269
Observed	33.0801	60.0386	33.6296
Chao1	36.176	62.6953	20.0264
Shan0n	22.8761	42.4447	46.7852
InvSimpson	0	25.3014	59.717
N_GPC_cent	19.7774	58.103	67.8504
E_GPS_cent	74.6902	55.8456	89.822

## Sheet: rf3_varimp
Column1	PA2.1	PA2.2	PA2.3
Routine_vaccine	7.47899	18.4116	17.6595
culled	19.1105	10.5819	35.1642
w_des	8.51279	8.09104	7.31352
Household_waste	15.4855	10.3662	17.0805
Antibiotic_admin	5.10478	16.5524	12.2203
Supplement	22.6337	43.8521	14.0659
Isolation	15.4916	22.3046	20.1015
npeopl_contact	31.4785	56.8891	83.2873
workers_exp_oa	13.261	11.7637	17.0785
visitors_inside	20.7758	22.7843	29.7221
other_pa	10.7499	15.6424	9.8765
Type_farmEnclosed	2.00076	5.74612	11.0431
Type_farmopen	51.6009	64.3277	100
Unit_traffic	15.6293	4.5541	8.47928
ventilation	14.2968	6.24463	5.63564
water_supply	0	13.1921	7.17702
feed_stored	10.6814	20.9764	26.5057
dogs	16.8162	12.3983	13.5304
Breed_strain	5.84718	9.98453	2.19856
Ruminants	3.0859	13.7191	8.33666
OtherBirds	10.376	5.78885	11.0354
N_breed	18.1481	16.0604	44.1664
Observed	20.1066	28.4015	16.1892
Chao1	25.1806	27.9556	13.8462
Shan0n	24.0588	31.9394	12.2488
InvSimpson	33.481	44.4114	9.79464
N_GPC_cent	24.6557	26.186	33.7563
E_GPS_cent	36.2647	21.7936	53.1115

## Sheet: rf4_varimp
Column1	PA2.1	PA2.2	PA2.3
Routine_vaccine	12.3522	29.3369	30.9329
culled	24.9078	37.1803	24.9659
w_des	11.5496	16.7496	21.1011
Household_waste	26.3552	29.0356	25.5474
Antibiotic_admin	11.3029	30.9866	26.0796
Supplement	0	69.7357	38.9006
Isolation	29.1972	41.9797	37.2062
npeopl_contact	53.6933	51.2362	62.2765
workers_exp_oa	22.73	34.5487	28.6601
visitors_inside	44.8687	51.1619	51.5385
other_pa	20.4884	30.4892	20.5562
Type_farmEnclosed	15.5697	28.5182	26.8802
Type_farmopen	46.3619	75.3351	100
Unit_traffic	23.7254	23.046	27.4504
ventilation	25.1821	18.4346	13.669
water_supply	13.8236	21.4207	19.5926
feed_stored	27.269	36.2337	32.4462
dogs	36.1586	30.1156	25.6643
Breed_strain	16.3293	16.1866	24.5487
Ruminants	18.1074	26.3102	15.1016
OtherBirds	16.3794	15.9032	20.3317
N_breed	8.01411	46.6921	48.9745
Observed	22.2069	36.8449	29.8451
Chao1	21.9789	33.6606	26.8304
Shan0n	10.8939	35.6024	27.7834
InvSimpson	10.7141	44.3736	29.607
N_GPC_cent	21.7137	51.4625	79.2968
E_GPS_cent	57.3901	61.7267	86.5959

## Sheet: rf5_varimp
Column1	PA2.1	PA2.2	PA2.3
Routine_vaccine	6.35215	19.7809	16.9386
culled	16.5334	18.7945	27.6585
w_des	6.72966	15.3133	14.0755
Household_waste	10.6652	16.1416	13.8741
Antibiotic_admin	11.263	19.9884	12.5073
Supplement	0	22.7063	25.2033
Isolation	29.628	32.5867	30.7653
npeopl_contact	33.3793	19.1948	25.668
workers_exp_oa	8.67004	19.1765	17.9475
visitors_inside	30.1143	30.8408	32.1929
other_pa	21.5085	24.622	12.6766
Type_farmEnclosed	7.31146	11.3554	9.85227
Type_farmopen	43.5704	63.3044	85.2985
Unit_traffic	8.3872	10.5302	16.7127
ventilation	12.6183	8.60669	9.60441
water_supply	8.72757	18.4728	17.8026
feed_stored	6.00285	16.367	24.9492
dogs	39.6903	39.3957	16.9751
Breed_strain	14.2924	16.096	8.11599
Ruminants	15.9885	19.3667	10.2998
OtherBirds	5.22642	14.1038	10.8183
N_breed	11.7561	18.4303	48.9245
Observed	34.8599	25.3022	12.1486
Chao1	17.454	17.1519	15.3555
Shan0n	12.7394	16.4071	15.4854
InvSimpson	4.4907	25.5515	18.8273
N_GPC_cent	45.948	6.45329	59.3609
E_GPS_cent	72.7139	40.3632	100
