# Supplementary material for: Chicken caecal enterotypes in indigenous Kadaknath and commercial Cobb chicken lines are associated with Campylobacter abundance and influenced by farming practices
Source: Front Microbiomes. 2023 Dec 4;2:1301609. doi: 10.3389/frmbi.2023.1301609 (PMC12993513; doi:10.3389/frmbi.2023.1301609)
Supplement: Supplementary Data Sheet 1 — Table of geographical location and farming practices of the 60 farms. [file DataSheet_1.zip › Supplementary Data 3.xlsx]

## Sheet: Hcut
Distance	Aitchinson																		Aitchinson																		Bray-Curtis
Clusters method	Hcut																		Hcut																		Hcut
Number clusters (k)	2																		8																		2
Dataset (# genera)	232	329	381	209	302	345	191	265	297	174	250	283	139	221	242	124	199	223	232	329	381	209	302	345	191	265	297	174	250	283	139	221	242	124	199	223	232	329	381	209	302	345	191	265	297	174	250	283	139
Sample name	hcut.res.g.ait.232.k2$cluster	hcut.res.g.ait.329.k2$cluster	hcut.res.g.ait.381.k2$cluster	hcut.res.g.ait.209.k2$cluster	hcut.res.g.ait.302.k2$cluster	hcut.res.g.ait.345.k2$cluster	hcut.res.g.ait.191.k2$cluster	hcut.res.g.ait.265.k2$cluster	hcut.res.g.ait.297.k2$cluster	hcut.res.g.ait.174.k2$cluster	hcut.res.g.ait.250.k2$cluster	hcut.res.g.ait.283.k2$cluster	hcut.res.g.ait.139.k2$cluster	hcut.res.g.ait.221.k2$cluster	hcut.res.g.ait.242.k2$cluster	hcut.res.g.ait.124.k2$cluster	hcut.res.g.ait.199.k2$cluster	hcut.res.g.ait.223.k2$cluster	hcut.res.g.ait.232.k8$cluster	hcut.res.g.ait.329.k8$cluster	hcut.res.g.ait.381.k8$cluster	hcut.res.g.ait.209.k8$cluster	hcut.res.g.ait.302.k8$cluster	hcut.res.g.ait.345.k8$cluster	hcut.res.g.ait.191.k8$cluster	hcut.res.g.ait.265.k8$cluster	hcut.res.g.ait.297.k8$cluster	hcut.res.g.ait.174.k8$cluster	hcut.res.g.ait.250.k8$cluster	hcut.res.g.ait.283.k8$cluster	hcut.res.g.ait.139.k8$cluster	hcut.res.g.ait.221.k8$cluster	hcut.res.g.ait.242.k8$cluster	hcut.res.g.ait.124.k8$cluster	hcut.res.g.ait.199.k8$cluster	hcut.res.g.ait.223.k8$cluster	hcut.res.g.bray.232.k2$cluster	hcut.res.g.bray.329.k2$cluster	hcut.res.g.bray.381.k2$cluster	hcut.res.g.bray.209.k2$cluster	hcut.res.g.bray.302.k2$cluster	hcut.res.g.bray.345.k2$cluster	hcut.res.g.bray.191.k2$cluster	hcut.res.g.bray.265.k2$cluster	hcut.res.g.bray.297.k2$cluster	hcut.res.g.bray.174.k2$cluster	hcut.res.g.bray.250.k2$cluster	hcut.res.g.bray.283.k2$cluster	hcut.res.g.bray.139.k2$cluster
AEC10CM1	1	1	1	1	1	1	1	1	1	1	1	1	1	1	1	1	1	1	7	7	8	6	8	8	7	8	6	7	7	6	6	2	2	6	7	3	1	1	1	1	1	1	1	1	1	1	1	1	1
AEC10CM10	1	1	1	1	1	1	1	1	1	1	1	1	1	1	1	1	1	1	2	2	2	2	2	2	2	2	2	2	2	2	2	2	2	2	7	8	1	1	1	1	1	1	1	1	1	1	1	1	1
AEC10CM2	1	1	1	1	1	1	1	1	1	1	1	1	1	1	1	1	1	1	7	7	8	6	8	8	7	8	6	7	7	6	6	2	2	6	7	3	1	1	1	1	1	1	1	1	1	1	1	1	1
AEC10CM3	1	1	1	1	1	1	1	1	1	1	1	1	1	1	1	1	1	1	7	7	8	6	8	8	7	8	6	7	7	6	6	2	2	6	7	3	1	1	1	1	1	1	1	1	1	1	1	1	1
AEC10CM4	1	1	1	1	1	1	1	1	1	1	1	1	1	1	1	1	1	1	7	7	8	6	8	8	7	8	6	7	7	6	6	2	2	6	7	3	1	1	1	1	1	1	1	1	1	1	1	1	1
AEC10CM5	1	1	1	1	1	1	1	1	1	1	1	1	1	1	1	1	1	1	7	7	8	6	8	8	7	8	6	7	7	6	6	2	2	6	7	3	1	1	1	1	1	1	1	1	1	1	1	1	1
AEC10CM6	1	1	1	1	1	1	1	1	1	1	1	1	1	1	1	1	1	1	7	7	8	6	8	8	7	8	6	7	7	6	6	2	2	6	7	3	1	1	1	1	1	1	1	1	1	1	1	1	1
AEC10CM7	1	1	1	1	1	1	1	1	1	1	1	1	1	1	1	1	1	1	2	2	2	2	2	2	2	2	2	2	2	2	6	2	2	2	7	8	1	1	1	1	1	1	1	1	1	1	1	1	1
AEC10CM8	1	1	1	1	1	1	1	1	1	1	1	1	1	1	1	1	1	1	1	7	1	1	5	5	1	2	6	1	7	2	1	1	2	1	7	3	1	1	1	1	1	1	1	1	1	1	1	1	1
AEC10CM9	1	1	1	1	1	1	1	1	1	1	1	1	1	1	1	1	1	1	7	7	8	6	8	8	7	8	6	7	7	6	6	2	2	6	7	3	1	1	1	1	1	1	1	1	1	1	1	1	1
AEC11CM1	1	1	1	1	1	1	1	1	1	1	1	1	1	1	1	1	1	1	1	7	5	2	1	2	6	2	6	6	2	6	2	2	2	2	2	5	1	2	2	1	2	2	2	1	2	2	1	2	2
AEC11CM10	1	1	1	1	1	1	1	1	1	1	1	1	1	1	1	1	1	1	1	7	5	6	1	2	5	2	6	7	7	6	2	2	2	1	2	5	1	2	2	1	2	2	2	1	2	2	1	2	2
AEC11CM2	1	1	1	1	1	1	1	1	1	1	1	1	1	1	1	1	1	1	1	7	5	6	1	2	5	2	6	7	7	6	2	2	2	1	2	5	1	2	2	1	2	2	2	1	2	2	1	2	2
AEC11CM3	1	1	1	1	1	1	1	1	1	1	1	1	1	1	1	1	1	1	1	7	5	6	1	2	5	2	6	7	7	6	2	2	2	1	2	5	1	2	2	1	2	2	2	1	2	2	1	2	2
AEC11CM4	1	1	1	1	1	1	1	1	1	1	1	1	1	1	1	1	1	1	1	7	5	6	1	2	5	2	6	7	7	6	2	2	2	1	2	5	1	2	2	1	2	2	2	1	2	2	1	2	2
AEC11CM5	1	1	1	1	1	1	1	1	1	1	1	1	1	1	1	1	1	1	1	7	5	6	1	2	5	2	6	7	7	6	2	2	2	1	2	5	1	2	2	1	2	2	2	1	2	2	1	2	2
AEC11CM6	1	1	1	1	1	1	1	1	1	1	1	1	1	1	1	1	1	1	1	7	5	6	1	2	5	2	6	7	7	6	2	2	2	1	2	5	1	1	1	1	1	1	1	1	1	1	1	1	1
AEC11CM7	1	1	1	1	1	1	1	1	1	1	1	1	1	1	1	1	1	1	1	7	5	6	1	2	5	2	6	7	7	6	2	2	2	1	2	5	1	2	2	1	2	2	2	1	2	2	1	2	2
AEC11CM8	1	1	1	1	1	1	1	1	1	1	1	1	1	1	1	1	1	1	1	7	5	6	1	2	5	2	6	7	7	6	2	2	2	1	2	5	1	2	2	1	2	2	1	1	2	2	1	2	1
AEC11CM9	1	1	1	1	1	1	1	1	1	1	1	1	1	1	1	1	1	1	1	7	5	6	1	2	5	2	6	7	7	6	2	2	2	1	2	5	1	2	2	1	2	2	2	1	2	2	1	2	2
AEC12CM1	1	1	1	1	1	1	1	1	1	1	1	1	1	1	1	1	1	1	1	7	5	6	1	2	5	2	6	7	2	6	6	1	2	1	7	6	1	2	2	1	2	2	2	1	2	2	1	2	2
AEC12CM10	1	1	1	1	1	1	1	1	1	1	1	1	1	1	1	1	1	1	1	7	5	6	1	2	5	2	6	7	2	6	6	1	2	1	7	6	1	2	2	1	2	2	2	1	2	2	1	2	2
AEC12CM2	1	1	1	1	1	1	1	1	1	1	1	1	1	1	1	1	1	1	1	7	5	6	1	2	5	2	6	7	7	6	6	1	2	1	7	6	1	2	2	1	2	2	2	1	2	2	1	2	2
AEC12CM3	1	1	1	1	1	1	1	1	1	1	1	1	1	1	1	1	1	1	1	7	5	6	1	2	5	2	6	7	2	6	6	1	2	1	7	6	1	2	2	1	2	2	2	1	2	2	1	2	2
AEC12CM4	1	1	1	1	1	1	1	1	1	1	1	1	1	1	1	1	1	1	1	7	5	6	1	2	5	2	6	7	2	6	6	1	2	1	7	6	1	1	1	1	1	1	1	1	1	1	1	1	1
AEC12CM5	1	1	1	1	1	1	1	1	1	1	1	1	1	1	1	1	1	1	1	7	5	6	1	2	5	2	6	7	2	6	6	1	2	1	7	6	1	2	2	1	2	2	2	1	2	2	1	2	2
AEC12CM6	1	1	1	1	1	1	1	1	1	1	1	1	1	1	1	1	1	1	1	7	5	6	1	2	5	2	6	7	2	6	6	1	2	1	7	6	1	2	2	1	2	2	2	1	2	2	1	2	2
AEC12CM7	1	1	1	1	1	1	1	1	1	1	1	1	1	1	1	1	1	1	1	7	5	6	1	2	5	2	6	7	2	6	6	1	2	1	7	6	1	2	2	1	2	2	2	1	2	2	1	2	2
AEC12CM8	1	1	1	1	1	1	1	1	1	1	1	1	1	1	1	1	1	1	1	7	5	6	1	2	5	2	6	7	2	6	6	1	2	1	7	6	1	2	2	1	2	2	2	1	2	2	1	2	2
AEC12CM9	1	1	1	1	1	1	1	1	1	1	1	1	1	1	1	1	1	1	1	7	5	6	1	2	5	2	6	7	2	6	6	1	2	1	7	6	1	1	1	1	1	1	1	1	1	1	1	1	1
AEC13CM1	1	1	1	1	1	1	1	1	1	1	1	1	1	1	1	1	1	1	2	2	2	6	2	2	7	2	5	7	2	5	6	2	2	6	7	3	1	2	2	1	2	2	2	1	2	2	1	2	2
AEC13CM10	1	1	1	1	1	1	1	1	1	1	1	1	1	1	1	1	1	1	7	7	1	6	5	5	7	6	6	7	7	6	6	1	2	6	7	3	1	1	1	1	1	1	1	1	1	2	1	1	2
AEC13CM2	1	1	1	1	1	1	1	1	1	1	1	1	1	1	1	1	1	1	7	7	1	6	5	5	7	6	6	7	7	6	6	1	2	6	7	3	1	1	1	1	1	1	1	1	1	2	1	1	1
AEC13CM3	1	1	1	1	1	1	1	1	1	1	1	1	1	1	1	1	1	1	7	7	1	6	5	5	7	6	6	7	7	6	6	1	2	6	7	3	1	1	1	1	1	1	1	1	1	2	1	1	1
AEC13CM4	1	1	1	1	1	1	1	1	1	1	1	1	1	1	1	1	1	1	7	7	1	6	5	5	7	6	6	7	7	6	6	1	2	6	7	3	1	1	1	1	1	1	1	1	1	2	1	1	1
AEC13CM5	1	1	1	1	1	1	1	1	1	1	1	1	1	1	1	1	1	1	2	7	5	6	5	5	7	2	6	7	2	6	2	2	2	2	7	3	1	2	2	1	2	2	2	1	2	2	1	2	2
AEC13CM6	1	1	1	1	1	1	1	1	1	1	1	1	1	1	1	1	1	1	7	7	1	6	5	5	7	6	6	7	7	6	6	1	2	6	7	3	1	1	1	1	1	1	1	1	1	2	1	1	1
AEC13CM7	1	1	1	1	1	1	1	1	1	1	1	1	1	1	1	1	1	1	7	7	1	6	5	5	7	6	6	7	7	6	1	1	2	6	7	3	1	1	1	1	1	1	1	1	1	2	1	1	1
AEC13CM8	1	1	1	1	1	1	1	1	1	1	1	1	1	1	1	1	1	1	7	7	1	6	5	5	7	6	6	7	7	6	6	1	2	6	7	3	1	1	1	1	1	1	1	1	1	2	1	1	1
AEC13CM9	1	1	1	1	1	1	1	1	1	1	1	1	1	1	1	1	1	1	7	7	1	6	5	5	7	6	6	7	7	6	6	1	2	6	7	3	1	2	2	1	2	2	2	1	2	2	1	2	2
AEC14CM1	1	1	1	1	1	1	1	1	1	1	1	1	1	1	1	1	1	1	7	7	8	6	5	5	7	2	6	7	7	2	2	2	2	6	2	5	1	1	1	1	1	1	1	1	1	2	1	1	2
AEC14CM10	1	1	1	1	1	1	1	1	1	1	1	1	1	1	1	1	1	1	7	7	8	6	5	5	7	2	6	7	7	2	2	2	2	2	2	5	2	2	2	2	2	2	2	2	2	2	2	2	2
AEC14CM2	1	1	1	1	1	1	1	1	1	1	1	1	1	1	1	1	1	1	7	7	8	6	5	5	7	2	6	7	7	2	2	2	2	6	2	5	2	2	2	2	2	2	2	2	2	2	2	2	2
AEC14CM3	1	1	1	1	1	1	1	1	1	1	1	1	1	1	1	1	1	1	7	7	8	6	5	5	7	2	6	7	7	2	2	2	2	6	2	5	2	2	2	2	2	2	2	2	2	2	2	2	2
AEC14CM4	1	1	1	1	1	1	1	1	1	1	1	1	1	1	1	1	1	1	7	7	8	6	5	5	7	2	6	7	7	2	2	2	2	6	2	5	2	2	2	2	2	2	2	2	2	2	2	2	2
AEC14CM5	1	1	1	1	1	1	1	1	1	1	1	1	1	1	1	1	1	1	7	7	8	6	5	5	7	2	6	7	7	2	2	2	2	2	2	5	1	1	1	1	1	1	1	1	1	2	1	1	2
AEC14CM6	1	1	1	1	1	1	1	1	1	1	1	1	1	1	1	1	1	1	7	7	8	6	5	5	7	2	6	7	7	2	2	2	2	6	2	5	1	1	1	1	1	1	1	1	1	2	1	1	2
AEC14CM7	1	1	1	1	1	1	1	1	1	1	1	1	1	1	1	1	1	1	7	7	8	6	5	5	7	2	6	7	7	2	2	2	2	2	2	5	2	2	2	2	2	2	2	2	2	2	2	2	2
AEC14CM8	1	1	1	1	1	1	1	1	1	1	1	1	1	1	1	1	1	1	7	7	8	6	5	5	7	2	6	7	7	2	2	2	2	6	2	5	2	2	2	2	2	2	2	2	2	2	2	2	2
AEC14CM9	1	1	1	1	1	1	1	1	1	1	1	1	1	1	1	1	1	1	7	7	8	6	5	5	7	2	6	7	7	2	2	2	2	6	2	5	1	1	1	1	1	1	1	1	1	2	1	1	2
AEC15CM1	1	1	1	1	1	1	1	1	1	1	1	1	1	1	1	1	1	1	1	1	1	1	8	8	1	8	6	1	7	6	1	1	1	1	1	3	1	1	1	1	1	1	1	1	1	1	1	1	1
AEC15CM10	1	1	1	1	1	1	1	1	1	1	1	1	1	1	1	1	1	1	1	1	1	1	8	8	1	8	6	1	7	6	1	1	1	1	1	3	1	1	1	1	1	1	1	1	1	1	1	1	1
AEC15CM2	1	1	1	1	1	1	1	1	1	1	1	1	1	1	1	1	1	1	2	2	2	5	2	2	5	2	5	4	2	5	1	1	2	1	7	2	1	1	1	1	1	1	1	1	1	1	1	1	1
AEC15CM3	1	1	1	1	1	1	1	1	1	1	1	1	1	1	1	1	1	1	1	1	1	1	8	8	1	8	6	1	7	6	1	1	1	1	1	3	1	1	1	1	1	1	1	1	1	1	1	1	1
AEC15CM4	1	1	1	1	1	1	1	1	1	1	1	1	1	1	1	1	1	1	1	1	1	1	8	8	1	8	6	1	7	6	1	1	1	1	1	3	1	1	1	1	1	1	1	1	1	1	1	1	1
AEC15CM5	1	1	1	1	1	1	1	1	1	1	1	1	1	1	1	1	1	1	1	1	1	1	8	8	1	8	6	1	7	6	1	1	2	1	1	3	1	1	1	1	1	1	1	1	1	1	1	1	1
AEC15CM6	1	1	1	1	1	1	1	1	1	1	1	1	1	1	1	1	1	1	1	1	1	1	8	8	1	8	6	1	7	6	1	1	1	1	1	3	1	1	1	1	1	1	1	1	1	1	1	1	1
AEC15CM7	1	1	1	1	1	1	1	1	1	1	1	1	1	1	1	1	1	1	1	1	1	1	8	8	1	8	6	1	7	6	1	1	1	1	1	3	1	1	1	1	1	1	1	1	1	1	1	1	1
AEC15CM8	1	1	1	1	1	1	1	1	1	1	1	1	1	1	1	1	1	1	1	1	1	1	8	8	1	8	6	1	7	6	1	1	1	1	1	3	1	1	1	1	1	1	1	1	1	1	1	1	1
AEC15CM9	1	1	1	1	1	1	1	1	1	1	1	1	1	1	1	1	1	1	1	1	1	1	8	8	1	8	6	1	7	6	1	1	1	1	1	3	1	1	1	1	1	1	1	1	1	1	1	1	1
AEC1CM1	1	1	1	1	1	1	1	1	1	1	1	1	1	1	1	1	1	1	1	1	1	1	1	1	1	1	1	1	1	1	1	1	1	1	1	1	1	1	1	1	1	1	1	1	1	1	1	1	1
AEC1CM10	1	1	1	1	1	1	1	1	1	1	1	1	1	1	1	1	1	1	1	1	1	1	1	1	1	1	1	1	1	1	1	1	1	1	1	1	1	1	1	1	1	1	1	1	1	1	1	1	1
AEC1CM2	1	1	1	1	1	1	1	1	1	1	1	1	1	1	1	1	1	1	1	1	1	1	1	1	1	1	1	1	1	1	1	1	1	1	1	1	1	1	1	1	1	1	1	1	1	1	1	1	1
AEC1CM3	1	1	1	1	1	1	1	1	1	1	1	1	1	1	1	1	1	1	1	1	1	1	1	1	1	1	1	1	1	1	1	1	1	1	1	1	1	1	1	1	1	1	1	1	1	1	1	1	1
AEC1CM4	1	1	1	1	1	1	1	1	1	1	1	1	1	1	1	1	1	1	1	1	1	1	1	1	1	1	1	1	1	1	1	1	1	1	1	1	1	1	1	1	1	1	1	1	1	1	1	1	1
AEC1CM5	1	1	1	1	1	1	1	1	1	1	1	1	1	1	1	1	1	1	1	1	1	1	1	1	1	1	1	1	1	1	1	1	1	1	1	1	1	1	1	1	1	1	1	1	1	1	1	1	1
AEC1CM6	1	1	1	1	1	1	1	1	1	1	1	1	1	1	1	1	1	1	1	1	1	1	1	1	1	1	1	1	1	1	1	1	1	1	1	1	1	1	1	1	1	1	1	1	1	1	1	1	1
AEC1CM7	1	1	1	1	1	1	1	1	1	1	1	1	1	1	1	1	1	1	1	1	1	1	1	1	1	1	1	1	1	1	1	1	1	1	1	1	1	1	1	1	1	1	1	1	1	1	1	1	1
AEC1CM8	1	1	1	1	1	1	1	1	1	1	1	1	1	1	1	1	1	1	1	1	1	1	1	1	1	1	1	1	1	1	1	1	1	1	1	1	1	1	1	1	1	1	1	1	1	1	1	1	1
AEC1CM9	1	1	1	1	1	1	1	1	1	1	1	1	1	1	1	1	1	1	1	1	1	1	1	1	1	1	1	1	1	1	1	1	1	1	1	1	1	1	1	1	1	1	1	1	1	1	1	1	1
AEC2CM1	1	1	1	1	1	1	1	1	1	1	1	1	1	1	1	1	1	1	7	7	8	8	5	5	2	6	8	2	7	2	8	2	7	6	6	8	2	2	2	2	2	2	2	2	2	2	2	2	2
AEC2CM10	1	1	1	1	1	1	1	1	1	1	1	1	1	1	1	1	1	1	7	7	8	8	5	5	2	6	8	2	7	2	8	2	7	6	6	8	2	2	2	2	2	2	2	2	2	2	2	2	2
AEC2CM2	1	1	1	1	1	1	1	1	1	1	1	1	1	1	1	1	1	1	7	7	8	8	5	5	2	6	8	2	7	2	8	2	7	6	6	8	2	2	2	2	2	2	2	2	2	2	2	2	2
AEC2CM3	1	1	1	1	1	1	1	1	1	1	1	1	1	1	1	1	1	1	7	7	8	8	5	5	2	6	8	2	7	2	8	2	7	6	6	8	2	2	2	2	2	2	2	2	2	2	2	2	2
AEC2CM4	1	1	1	1	1	1	1	1	1	1	1	1	1	1	1	1	1	1	7	7	8	8	5	5	2	6	8	2	7	2	8	2	7	6	6	8	2	2	2	2	2	2	2	2	2	2	2	2	2
AEC2CM5	1	1	1	1	1	1	1	1	1	1	1	1	1	1	1	1	1	1	7	7	8	8	5	5	2	6	8	2	7	2	8	2	7	6	6	8	2	2	2	2	2	2	2	2	2	2	2	2	2
AEC2CM6	1	1	1	1	1	1	1	1	1	1	1	1	1	1	1	1	1	1	7	7	8	8	5	5	2	6	8	2	7	2	8	2	7	6	6	8	2	2	2	2	2	2	2	2	2	2	2	2	2
AEC2CM7	1	1	1	1	1	1	1	1	1	1	1	1	1	1	1	1	1	1	7	7	8	8	5	5	2	6	8	2	7	2	8	2	7	6	6	8	2	2	2	2	2	2	2	2	2	2	2	2	2
AEC2CM8	1	1	1	1	1	1	1	1	1	1	1	1	1	1	1	1	1	1	7	7	8	8	5	5	2	6	8	2	7	2	8	2	7	6	6	8	2	2	2	2	2	2	2	2	2	2	2	2	2
AEC2CM9	1	1	1	1	1	1	1	1	1	1	1	1	1	1	1	1	1	1	7	7	8	8	5	5	2	6	8	2	7	2	8	2	7	6	6	8	2	2	2	2	2	2	2	2	2	2	2	2	2
AEC3CM1	1	1	1	1	1	1	1	1	1	1	1	1	1	1	1	1	1	1	7	7	8	8	5	5	7	6	8	2	7	8	8	2	7	6	6	8	1	1	1	1	1	1	1	1	1	2	1	1	1
AEC3CM10	1	1	1	1	1	1	1	1	1	1	1	1	1	1	1	1	1	1	7	7	8	8	5	5	7	6	8	2	7	8	8	2	7	6	6	8	1	1	1	1	1	1	1	1	1	2	1	1	1
AEC3CM2	1	1	1	1	1	1	1	1	1	1	1	1	1	1	1	1	1	1	7	7	8	8	5	5	7	6	8	2	7	8	8	2	7	6	6	8	1	1	1	1	1	1	1	1	1	2	1	1	1
AEC3CM3	1	1	1	1	1	1	1	1	1	1	1	1	1	1	1	1	1	1	7	7	8	8	5	5	7	6	8	2	7	8	8	2	7	6	6	8	1	1	1	1	1	1	1	1	1	2	1	1	1
AEC3CM4	1	1	1	1	1	1	1	1	1	1	1	1	1	1	1	1	1	1	7	7	8	8	5	5	7	6	8	2	7	8	8	2	7	6	6	8	1	1	1	1	1	1	1	1	1	2	1	1	1
AEC3CM5	1	1	1	1	1	1	1	1	1	1	1	1	1	1	1	1	1	1	7	7	8	8	5	5	7	6	8	2	7	8	8	2	7	6	6	8	1	1	1	1	1	1	1	1	1	2	1	1	1
AEC3CM6	1	1	1	1	1	1	1	1	1	1	1	1	1	1	1	1	1	1	7	7	8	8	5	5	7	6	8	2	7	8	8	2	7	6	6	8	1	1	1	1	1	1	1	1	1	2	1	1	1
AEC3CM7	1	1	1	1	1	1	1	1	1	1	1	1	1	1	1	1	1	1	7	7	8	8	5	5	7	6	8	2	7	8	8	2	7	6	6	8	1	1	1	1	1	1	1	1	1	2	1	1	1
AEC3CM8	1	1	1	1	1	1	1	1	1	1	1	1	1	1	1	1	1	1	7	7	8	8	5	5	7	6	8	2	7	8	8	2	7	6	6	8	1	1	1	1	1	1	1	1	1	2	1	1	1
AEC3CM9	1	1	1	1	1	1	1	1	1	1	1	1	1	1	1	1	1	1	7	7	8	8	5	5	7	6	8	2	7	8	8	2	7	6	6	8	1	1	1	1	1	1	1	1	1	2	1	1	1
AEC4CM1	1	1	1	1	1	1	2	1	1	1	1	1	2	2	1	2	2	1	5	7	5	5	5	5	3	2	2	2	7	2	3	3	2	3	3	8	1	2	2	2	2	2	1	2	1	2	2	2	2
AEC4CM10	1	1	1	1	1	1	1	1	1	1	1	1	1	1	1	1	1	1	5	2	2	5	2	2	2	2	2	2	2	2	8	2	2	6	2	8	2	2	2	2	2	2	2	2	2	2	2	2	2
AEC4CM2	1	1	1	1	1	1	1	1	1	1	1	1	1	1	1	2	1	1	5	7	5	5	5	5	2	2	2	2	7	2	8	2	2	3	2	8	2	2	2	2	2	2	2	2	2	2	2	2	2
AEC4CM3	1	1	1	1	1	1	1	1	1	1	1	1	1	1	1	1	1	1	5	2	2	5	2	2	2	2	2	2	2	2	8	2	2	6	2	8	2	2	2	2	2	2	2	2	2	2	2	2	2
AEC4CM4	1	1	1	1	1	1	1	1	1	1	1	1	1	1	1	1	1	1	5	2	2	5	2	2	2	2	2	2	2	2	8	2	2	6	2	8	2	2	2	2	2	2	2	2	2	2	2	2	2
AEC4CM5	1	1	1	1	1	1	1	1	1	1	1	1	1	1	1	1	1	1	7	5	2	8	2	2	7	6	8	2	7	8	8	2	7	6	2	8	1	1	1	1	1	1	1	1	1	2	1	1	1
AEC4CM6	1	1	1	1	1	1	1	1	1	1	1	1	1	1	1	1	1	1	5	2	2	5	2	2	2	2	2	2	2	2	8	2	2	6	2	8	2	2	2	2	2	2	2	2	2	2	2	2	2
AEC4CM7	1	1	1	1	1	1	1	1	1	1	1	1	1	1	1	1	1	1	5	2	2	5	2	2	2	2	2	2	2	2	8	2	2	6	2	8	2	2	2	2	2	2	2	2	2	2	2	2	2
AEC4CM8	1	1	1	1	1	1	1	1	1	1	1	1	1	1	1	1	1	1	5	2	2	5	2	2	2	2	2	2	2	2	8	2	2	6	2	8	2	2	2	2	2	2	2	2	2	2	2	2	2
AEC4CM9	1	1	1	1	1	1	1	1	1	1	1	1	1	1	1	1	1	1	5	2	2	5	2	2	2	2	2	2	2	2	8	2	2	6	2	8	2	2	2	2	2	2	2	2	2	2	2	2	2
AEC5CM1	1	1	1	1	1	1	1	1	1	1	1	1	1	1	1	1	1	1	1	1	1	1	1	1	1	1	1	1	1	1	1	1	1	1	1	1	1	1	1	1	1	1	1	1	1	1	1	1	1
AEC5CM10	1	1	1	1	1	1	1	1	1	1	1	1	1	1	1	1	1	1	1	1	1	1	1	1	1	1	1	1	1	1	1	1	1	1	1	1	1	1	1	1	1	1	1	1	1	1	1	1	1
AEC5CM2	1	1	1	1	1	1	1	1	1	1	1	1	1	1	1	1	1	1	1	1	1	1	1	1	1	1	1	1	1	1	1	1	1	1	1	1	1	1	1	1	1	1	1	1	1	1	1	1	1
AEC5CM3	1	1	1	1	1	1	1	1	1	1	1	1	1	1	1	1	1	1	1	1	2	1	1	2	1	1	1	1	1	1	1	1	1	1	1	1	1	1	1	1	1	1	1	1	1	1	1	1	1
AEC5CM4	1	1	1	1	1	1	1	1	1	1	1	1	1	1	1	1	1	1	1	1	2	1	1	2	1	1	1	1	1	1	1	1	1	1	1	2	1	1	1	1	1	1	1	1	1	1	1	1	1
AEC5CM5	1	1	1	1	1	1	1	1	1	1	1	1	1	1	1	1	1	1	1	1	1	1	1	1	1	1	1	1	1	1	1	1	1	1	1	1	1	1	1	1	1	1	1	1	1	1	1	1	1
AEC5CM6	1	1	1	1	1	1	1	1	1	1	1	1	1	1	1	1	1	1	2	2	2	5	2	2	5	2	5	4	2	5	2	1	2	2	7	2	1	2	2	1	2	2	2	1	2	2	1	2	2
AEC5CM7	1	1	1	1	1	1	1	1	1	1	1	1	1	1	1	1	1	1	1	1	1	1	1	1	1	1	1	1	1	1	1	1	1	1	1	1	1	1	1	1	1	1	1	1	1	1	1	1	1
AEC5CM8	1	1	1	1	1	1	1	1	1	1	1	1	1	1	1	1	1	1	1	1	2	1	1	2	1	1	1	1	1	1	1	1	1	1	1	1	1	1	1	1	1	1	1	1	1	1	1	1	1
AEC5CM9	1	1	1	1	1	1	1	1	1	1	1	1	1	1	1	1	1	1	1	1	2	1	1	2	1	1	1	1	1	1	1	1	1	1	1	1	1	1	1	1	1	1	1	1	1	1	1	1	1
AEC6CM1	1	1	1	1	1	1	1	1	1	1	1	1	1	1	1	1	1	1	2	2	2	2	2	2	2	2	2	2	2	2	6	2	2	2	7	8	2	2	2	2	2	2	2	2	2	2	2	2	2
AEC6CM10	1	1	1	1	1	1	1	1	1	1	1	1	1	1	1	1	1	1	2	2	2	2	2	2	2	2	2	2	2	2	6	2	2	2	7	8	2	2	2	2	2	2	2	2	2	2	2	2	2
AEC6CM2	1	1	1	1	1	1	1	1	1	1	1	1	1	1	1	1	1	1	2	2	2	2	2	2	2	2	2	2	2	2	6	2	2	2	7	8	1	1	1	1	1	1	1	1	1	1	1	1	1
AEC6CM3	1	1	1	1	1	1	1	1	1	1	1	1	1	1	1	1	1	1	2	2	2	2	2	2	2	2	2	2	2	2	6	2	2	2	7	8	1	1	1	1	1	1	1	1	1	1	1	1	1
AEC6CM4	1	1	1	1	1	1	1	1	1	1	1	1	1	1	1	1	1	1	2	2	2	2	2	2	2	2	2	2	2	2	6	2	2	2	7	8	1	1	1	1	1	1	1	1	1	1	1	1	1
AEC6CM5	1	1	1	1	1	1	1	1	1	1	1	1	1	1	1	1	1	1	2	2	2	2	2	2	2	2	2	2	2	2	6	2	2	2	7	8	1	1	1	1	1	1	1	1	1	1	1	1	1
AEC6CM6	1	1	1	1	1	1	1	1	1	1	1	1	1	1	1	1	1	1	2	2	2	2	2	2	2	2	2	2	2	2	6	2	2	2	7	8	1	1	1	1	1	1	1	1	1	1	1	1	1
AEC6CM7	1	1	1	1	1	1	1	1	1	1	1	1	1	1	1	1	1	1	2	2	2	2	2	2	2	2	2	2	2	2	6	2	2	2	7	8	1	1	1	1	1	1	1	1	1	1	1	1	1
AEC6CM8	1	1	1	1	1	1	1	1	1	1	1	1	1	1	1	1	1	1	2	2	2	2	2	2	2	2	2	2	2	2	6	2	2	2	7	8	1	1	1	1	1	1	1	1	1	1	1	1	1
AEC6CM9	1	1	1	1	1	1	1	1	1	1	1	1	1	1	1	1	1	1	2	2	2	2	2	2	2	2	2	2	2	2	6	2	2	2	7	8	1	1	1	1	1	1	1	1	1	1	1	1	1
AEC7CM1	1	1	1	1	1	1	1	1	1	1	1	1	1	1	1	1	1	1	2	2	2	2	2	2	2	2	2	2	2	2	2	2	2	2	7	8	1	2	2	1	2	2	2	1	2	2	1	2	2
AEC7CM2	1	1	1	1	1	1	1	1	1	1	1	1	1	1	1	1	1	1	2	2	2	2	2	2	2	2	2	2	2	2	2	2	2	2	7	8	1	2	2	1	2	2	2	1	2	2	1	2	2
AEC7CM3	1	1	1	1	1	1	1	1	1	1	1	1	1	1	1	1	1	1	2	2	2	2	2	2	2	2	2	2	2	2	2	2	2	2	7	8	1	2	2	1	2	2	2	1	2	2	1	2	2
AEC7CM4	1	1	1	1	1	1	1	1	1	1	1	1	1	1	1	1	1	1	2	2	2	2	2	2	2	2	2	2	2	2	2	2	2	2	7	8	1	2	2	1	2	2	2	1	2	2	1	2	2
AEC7CM6	1	1	1	1	1	1	1	1	1	1	1	1	1	1	1	1	1	1	2	2	2	2	2	2	2	2	2	2	2	2	2	2	2	2	2	3	1	2	2	1	2	2	2	1	2	2	1	2	2
AEC7CM7	1	1	1	1	1	1	1	1	1	1	1	1	1	1	1	1	1	1	2	2	2	2	2	2	2	2	2	2	2	2	2	2	2	2	7	8	1	2	2	1	2	2	2	1	2	2	1	2	2
AEC7CM8	1	1	1	1	1	1	1	1	1	1	1	1	1	1	1	1	1	1	2	2	2	2	2	2	2	2	2	2	2	2	2	2	2	2	7	8	2	2	2	2	2	2	2	2	2	2	2	2	2
AEC7CM9	1	1	1	1	1	1	1	1	1	1	1	1	1	1	1	1	1	1	2	2	2	2	2	2	2	2	2	6	2	2	2	2	2	2	7	8	2	2	2	2	2	2	2	2	2	2	2	2	2
AEC8CM1	1	1	1	1	1	1	1	1	1	1	1	1	1	1	1	1	1	1	1	1	1	1	1	1	1	1	1	1	1	1	1	1	1	1	1	1	1	1	1	1	1	1	1	1	1	1	1	1	1
AEC8CM10	1	1	1	1	1	1	1	1	1	1	1	1	1	1	1	1	1	1	1	1	1	1	1	1	1	1	1	1	1	1	1	1	1	6	1	1	1	1	1	1	1	1	1	1	1	1	1	1	1
AEC8CM2	1	1	1	1	1	1	1	1	1	1	1	1	1	1	1	1	1	1	1	1	1	1	1	1	1	1	1	1	1	1	1	1	1	1	1	1	1	1	1	1	1	1	1	1	1	1	1	1	1
AEC8CM3	1	1	1	1	1	1	1	1	1	1	1	1	1	1	1	1	1	1	1	7	1	1	5	5	1	2	6	1	7	2	1	1	2	1	7	3	1	1	1	1	1	1	1	1	1	1	1	1	1
AEC8CM4	1	1	1	1	1	1	1	1	1	1	1	1	1	1	1	1	1	1	1	1	1	1	1	1	1	1	1	1	1	1	1	1	1	1	1	1	1	1	1	1	1	1	1	1	1	1	1	1	1
AEC8CM5	1	1	1	1	1	1	1	1	1	1	1	1	1	1	1	1	1	1	1	1	1	1	1	1	1	1	1	1	1	1	1	1	1	1	1	1	1	2	2	1	2	2	2	1	2	2	1	2	2
AEC8CM6	1	1	1	1	1	1	1	1	1	1	1	1	1	1	1	1	1	1	1	1	1	1	1	1	1	1	1	1	1	1	1	1	1	1	1	1	1	1	1	1	1	1	1	1	1	1	1	1	1
AEC8CM7	1	1	1	1	1	1	1	1	1	1	1	1	1	1	1	1	1	1	1	1	1	1	1	1	1	1	1	1	1	1	1	1	1	1	1	1	1	1	1	1	1	1	1	1	1	1	1	1	1
AEC8CM8	1	1	1	1	1	1	1	1	1	1	1	1	1	1	1	1	1	1	1	1	1	1	1	1	1	1	1	1	1	1	1	1	1	6	1	1	1	1	1	1	1	1	1	1	1	1	1	1	1
AEC8CM9	1	1	1	1	1	1	1	1	1	1	1	1	1	1	1	1	1	1	1	1	1	1	1	1	1	1	1	1	1	1	1	1	1	6	1	1	1	1	1	1	1	1	1	1	1	1	1	1	1
AEC9CM1	1	1	1	1	1	1	1	1	1	1	1	1	1	1	1	1	1	1	7	7	8	6	8	8	7	8	6	7	7	6	6	2	2	6	7	3	1	1	1	1	1	1	1	1	1	2	1	1	2
AEC9CM10	1	1	1	1	1	1	1	1	1	1	1	1	1	1	1	1	1	1	7	7	8	6	8	8	7	8	6	7	7	6	6	2	2	6	7	3	1	1	1	1	1	1	1	1	1	2	1	1	2
AEC9CM2	1	1	1	1	1	1	1	1	1	1	1	1	1	1	1	1	1	1	7	7	8	6	8	8	7	8	6	7	7	6	6	2	2	6	7	3	1	1	1	1	1	1	1	1	1	2	1	1	2
AEC9CM3	1	1	1	1	1	1	1	1	1	1	1	1	1	1	1	1	1	1	7	7	8	6	8	8	7	2	6	6	7	6	2	2	2	6	7	3	2	2	2	2	2	2	2	2	2	2	2	2	2
AEC9CM4	1	1	1	1	1	1	1	1	1	1	1	1	1	1	1	1	1	1	7	7	8	6	8	8	7	8	6	7	7	6	6	2	2	6	7	3	1	1	1	1	1	1	1	1	1	2	1	1	2
AEC9CM5	1	1	1	1	1	1	1	1	1	1	1	1	1	1	1	1	1	1	7	7	8	6	8	8	7	8	6	7	7	6	6	2	2	6	7	3	1	1	1	1	1	1	1	1	1	2	1	1	2
AEC9CM6	1	1	1	1	1	1	1	1	1	1	1	1	1	1	1	1	1	1	7	7	8	6	8	8	7	8	6	7	7	6	6	2	2	6	7	3	1	1	1	1	1	1	1	1	1	2	1	1	2
AEC9CM7	1	1	1	1	1	1	1	1	1	1	1	1	1	1	1	1	1	1	7	7	8	6	8	8	7	8	6	7	7	6	6	2	2	6	7	3	1	1	1	1	1	1	1	1	1	2	1	1	2
AEC9CM8	1	1	1	1	1	1	1	1	1	1	1	1	1	1	1	1	1	1	7	7	8	6	8	8	7	8	6	7	7	6	6	2	2	6	7	3	1	1	1	1	1	1	1	1	1	2	1	1	2
AEC9CM9	1	1	1	1	1	1	1	1	1	1	1	1	1	1	1	1	1	1	2	2	2	6	2	2	7	2	5	7	2	5	6	2	2	6	7	3	1	1	1	1	1	1	1	1	1	2	1	1	2
AECK10CM1	2	2	2	2	2	2	2	2	2	2	2	2	2	2	2	2	2	2	3	3	3	3	3	3	3	3	3	3	3	3	3	3	3	3	3	4	2	2	2	2	2	2	2	2	2	2	2	2	2
AECK10CM10	1	1	1	1	1	1	1	1	1	1	1	1	1	1	1	1	1	1	4	4	4	4	4	4	4	4	4	4	4	4	4	4	4	4	4	2	1	1	1	1	1	1	1	1	1	1	1	1	1
AECK10CM2	2	2	2	2	2	2	2	2	2	2	2	2	2	2	2	2	2	2	3	3	3	3	3	3	3	3	3	3	3	3	3	3	3	3	3	4	2	2	2	2	2	2	2	2	2	2	2	2	2
AECK10CM4	2	2	2	2	2	2	2	2	2	2	2	2	2	2	2	2	2	2	3	3	3	3	3	3	3	3	3	3	3	3	3	3	3	3	3	4	2	2	2	2	2	2	2	2	2	2	2	2	2
AECK10CM5	2	2	2	2	2	2	2	2	2	2	2	2	2	2	2	2	2	2	3	3	3	3	3	3	3	3	3	3	3	3	3	3	3	3	3	4	2	2	2	2	2	2	2	2	2	2	2	2	2
AECK10CM6	2	2	2	2	2	2	2	2	2	2	2	2	2	2	2	2	2	2	3	3	3	3	3	3	3	3	3	3	3	3	3	3	3	3	3	4	2	2	2	2	2	2	2	2	2	2	2	2	2
AECK10CM7	2	2	2	2	2	2	2	2	2	2	2	2	2	2	2	2	2	2	3	3	3	3	3	3	3	3	3	3	3	3	3	3	3	3	3	4	2	2	2	2	2	2	2	2	2	2	2	2	2
AECK10CM8	2	2	2	2	2	2	2	2	2	2	2	2	2	2	2	2	2	2	3	3	3	3	3	3	3	3	3	3	3	3	3	3	3	3	3	4	2	2	2	2	2	2	2	2	2	2	2	2	2
AECK10CM9	2	2	2	2	2	2	2	2	2	2	2	2	2	2	2	2	2	2	3	3	3	3	3	3	3	3	3	3	3	3	3	3	3	3	3	4	2	2	2	2	2	2	2	2	2	2	2	2	2
AECK11CM1	1	1	1	1	1	1	1	1	1	1	1	1	1	1	1	1	1	1	4	4	4	4	4	4	4	4	4	4	4	4	4	4	4	4	4	2	1	1	1	1	1	1	1	1	1	1	1	1	1
AECK11CM10	1	1	1	1	1	1	1	1	1	1	1	1	1	1	1	1	1	1	5	5	5	5	4	5	5	5	5	5	5	5	5	5	5	5	2	5	1	2	2	1	2	2	2	1	2	2	1	2	2
AECK11CM2	1	1	1	1	1	1	1	1	1	1	1	1	1	1	1	1	1	1	4	4	4	4	4	4	4	4	4	4	4	4	4	4	4	4	4	2	1	1	1	1	1	1	1	1	1	1	1	1	1
AECK11CM3	1	1	1	1	1	1	1	1	1	1	1	1	1	1	1	1	1	1	4	4	4	4	4	4	4	4	4	4	4	4	4	4	4	4	4	2	1	1	1	1	1	1	1	1	1	1	1	1	1
AECK11CM4	2	2	2	2	2	2	2	2	2	2	2	2	2	2	2	2	2	2	3	3	3	3	3	3	3	3	3	3	3	3	3	3	3	3	3	4	2	2	2	2	2	2	2	2	2	2	2	2	2
AECK11CM5	1	1	1	1	1	1	1	1	1	1	1	1	1	1	1	1	1	1	4	4	4	4	4	4	4	4	4	4	4	4	4	4	4	4	4	2	1	1	1	1	1	1	1	1	1	1	1	1	1
AECK11CM6	1	1	1	1	1	1	1	1	1	1	1	1	1	1	1	1	1	1	4	4	4	4	4	4	4	4	4	4	4	4	4	4	4	4	4	2	1	1	1	1	1	1	1	1	1	1	1	1	1
AECK11CM7	1	1	1	1	1	1	1	1	1	1	1	1	1	1	1	1	1	1	4	4	4	4	4	4	4	4	4	4	4	4	4	4	4	4	4	2	1	1	1	1	1	1	1	1	1	1	1	1	1
AECK11CM8	1	1	1	1	1	1	1	1	1	1	1	1	1	1	1	1	1	1	5	5	5	5	4	5	5	5	5	5	5	5	5	5	5	5	2	5	1	2	2	1	2	2	2	1	2	2	1	2	2
AECK11CM9	1	1	1	1	1	1	1	1	1	1	1	1	1	1	1	1	1	1	4	4	4	4	4	4	4	4	4	4	4	4	4	4	4	4	4	2	1	1	1	1	1	1	1	1	1	1	1	1	1
AECK12CM1	1	1	1	1	1	1	1	1	1	1	1	1	1	1	1	1	1	1	5	5	5	5	4	5	5	5	5	5	5	5	5	5	5	5	2	5	1	2	2	1	2	2	2	1	2	2	1	2	2
AECK12CM10	1	1	1	1	1	1	1	1	1	1	1	1	1	1	1	1	1	1	5	5	5	5	4	5	5	5	5	5	5	5	5	5	5	5	2	5	1	2	2	1	2	2	2	1	2	2	1	2	2
AECK12CM2	1	1	1	1	1	1	1	1	1	1	1	1	1	1	1	1	1	1	5	5	5	5	4	5	5	5	5	5	5	5	5	5	5	5	2	5	1	2	2	1	2	2	2	1	2	2	1	2	2
AECK12CM3	1	1	1	1	1	1	1	1	1	1	1	1	1	1	1	1	1	1	5	5	5	5	4	5	5	5	5	5	5	5	5	5	5	5	2	5	1	2	2	1	2	2	2	1	2	2	1	2	2
AECK12CM4	1	1	1	1	1	1	1	1	1	1	1	1	1	1	1	1	1	1	5	5	5	5	4	5	5	5	5	5	5	5	5	5	5	5	2	5	1	2	2	1	2	2	2	1	2	2	1	2	2
AECK12CM5	1	1	1	1	1	1	1	1	1	1	1	1	1	1	1	1	1	1	1	1	1	1	1	1	1	1	1	1	1	1	1	1	1	1	1	1	2	2	2	2	2	2	2	2	2	2	2	2	2
AECK12CM6	1	1	1	1	1	1	1	1	1	1	1	1	1	1	1	1	1	1	5	5	5	5	4	5	5	5	5	5	5	5	5	5	5	5	2	5	1	2	2	1	2	2	2	1	2	2	1	2	2
AECK12CM7	1	1	1	1	1	1	1	1	1	1	1	1	1	1	1	1	1	1	5	5	5	5	4	5	5	5	5	5	5	5	5	5	5	5	2	5	1	2	2	1	2	2	2	1	2	2	1	2	2
AECK12CM8	1	1	1	1	1	1	1	1	1	1	1	1	1	1	1	1	1	1	5	5	5	5	4	5	5	5	5	5	5	5	5	5	5	5	2	5	1	2	2	1	2	2	2	1	2	2	1	2	2
AECK12CM9	1	1	1	1	1	1	1	1	1	1	1	1	1	1	1	1	1	1	5	5	5	5	4	5	5	5	5	5	5	5	5	5	5	5	2	5	1	2	2	1	2	2	2	1	2	2	1	2	2
AECK13CM1	1	1	1	1	1	1	1	1	1	1	1	1	1	1	1	1	1	1	2	2	5	2	2	2	6	2	2	6	2	2	2	6	2	2	5	6	1	2	2	1	2	2	2	1	2	2	1	2	2
AECK13CM10	1	1	1	1	1	1	1	1	1	1	1	1	1	1	1	1	1	1	2	2	5	2	2	2	6	2	2	6	2	2	2	6	2	2	5	6	1	2	2	1	2	2	2	1	2	2	1	2	2
AECK13CM2	1	1	1	1	1	1	1	1	1	1	1	1	1	1	1	1	1	1	2	2	5	2	2	2	6	2	2	6	2	2	2	6	2	2	5	6	1	2	2	1	2	2	2	1	2	2	1	2	2
AECK13CM3	1	1	1	1	1	1	1	1	1	1	1	1	1	1	1	1	1	1	2	2	5	2	2	2	6	2	2	6	2	2	2	6	2	2	5	6	1	2	2	1	2	2	1	1	2	2	1	2	1
AECK13CM4	1	1	1	1	1	1	1	1	1	1	1	1	1	1	1	1	1	1	2	2	5	2	2	2	6	2	2	6	2	2	2	6	2	2	5	6	1	2	2	1	2	2	2	1	2	2	1	2	2
AECK13CM5	1	1	1	1	1	1	1	1	1	1	1	1	1	1	1	1	1	1	2	2	5	2	2	2	6	2	2	6	2	2	2	6	2	2	5	6	1	2	2	1	2	2	2	1	2	2	1	2	2
AECK13CM6	1	1	1	1	1	1	1	1	1	1	1	1	1	1	1	1	1	1	2	2	5	2	2	2	6	2	2	6	2	2	2	6	2	2	5	6	1	2	2	1	2	2	2	1	2	2	1	2	2
AECK13CM7	1	1	1	1	1	1	1	1	1	1	1	1	1	1	1	1	1	1	2	2	5	2	2	2	6	2	2	6	2	2	2	6	2	2	5	6	1	2	2	1	2	2	2	1	2	2	1	2	2
AECK13CM8	1	1	1	1	1	1	1	1	1	1	1	1	1	1	1	1	1	1	2	2	5	2	2	2	6	2	2	6	2	2	2	6	2	2	5	6	1	2	2	1	2	2	1	1	2	2	1	2	1
AECK13CM9	1	1	1	1	1	1	1	1	1	1	1	1	1	1	1	1	1	1	2	2	5	2	2	2	6	2	2	6	2	2	2	6	2	2	5	6	1	2	2	1	2	2	2	1	2	2	1	2	2
AECK14CM1	1	1	1	1	1	1	1	1	1	1	1	1	1	1	1	1	1	1	4	4	4	4	4	4	4	4	4	4	4	4	4	8	4	4	4	2	1	2	2	1	2	2	2	1	2	2	1	2	2
AECK14CM10	1	1	1	1	1	1	1	1	1	1	1	1	1	1	1	1	1	1	4	4	4	4	4	4	4	4	4	4	4	4	4	8	4	4	4	2	1	2	2	1	2	2	2	1	2	2	1	2	2
AECK14CM2	1	1	1	1	1	1	1	1	1	1	1	1	1	1	1	1	1	1	4	4	4	4	4	4	4	4	4	4	4	4	4	8	4	4	4	2	1	2	2	1	2	2	2	1	2	2	1	2	2
AECK14CM3	1	1	1	1	1	1	1	1	1	1	1	1	1	1	1	1	1	1	4	4	4	4	4	4	4	4	4	4	4	4	4	8	4	4	4	2	1	2	2	1	2	2	2	1	2	2	1	2	2
AECK14CM4	1	1	1	1	1	1	1	1	1	1	1	1	1	1	1	1	1	1	4	4	4	4	4	4	4	4	4	4	4	4	4	8	4	4	4	2	1	2	2	1	2	2	2	1	2	2	1	2	2
AECK14CM5	1	1	1	1	1	1	1	1	1	1	1	1	1	1	1	1	1	1	5	5	5	5	4	5	5	5	5	5	5	5	5	5	5	5	2	5	1	2	2	1	2	2	2	1	2	2	1	2	2
AECK14CM6	1	1	1	1	1	1	1	1	1	1	1	1	1	1	1	1	1	1	4	4	4	4	4	4	4	4	4	4	4	4	4	8	4	4	4	2	1	2	2	1	2	2	2	1	2	2	1	2	2
AECK14CM7	1	1	1	1	1	1	1	1	1	1	1	1	1	1	1	1	1	1	4	4	4	4	4	4	4	4	4	4	4	4	4	8	4	4	4	2	1	2	2	1	2	2	2	1	2	2	1	2	2
AECK14CM8	1	1	1	1	1	1	1	1	1	1	1	1	1	1	1	1	1	1	4	4	4	4	4	4	4	4	4	4	4	4	4	8	4	4	4	2	1	2	2	1	2	2	2	1	2	2	1	2	2
AECK14CM9	1	1	1	1	1	1	1	1	1	1	1	1	1	1	1	1	1	1	4	4	4	4	4	4	4	4	4	4	4	4	4	8	4	4	4	2	1	2	2	1	2	2	2	1	2	2	1	2	2
AECK15CM1	1	1	1	1	1	1	1	1	1	1	1	1	1	1	1	1	1	1	4	4	4	4	4	4	4	4	4	4	4	4	4	8	4	4	4	2	1	2	2	1	2	2	2	1	2	2	1	2	2
AECK15CM10	1	1	1	1	1	1	1	1	1	1	1	1	1	1	1	1	1	1	4	4	4	4	4	4	4	4	4	4	4	4	4	8	4	4	4	2	1	1	1	1	1	1	1	1	1	1	1	1	1
AECK15CM2	1	1	1	1	1	1	1	1	1	1	1	1	1	1	1	1	1	1	4	4	4	4	4	4	4	4	4	4	4	4	4	8	4	4	4	2	1	2	2	1	2	2	2	1	2	2	1	2	2
AECK15CM3	1	1	1	1	1	1	1	1	1	1	1	1	1	1	1	1	1	1	4	4	4	4	4	4	4	4	4	4	4	4	4	8	4	4	4	2	1	2	2	1	2	2	2	1	2	2	1	2	2
AECK15CM4	1	1	1	1	1	1	1	1	1	1	1	1	1	1	1	1	1	1	4	4	4	4	4	4	4	4	4	4	4	4	4	8	4	4	4	2	1	2	2	1	2	2	2	1	2	2	1	2	2
AECK15CM5	1	1	1	1	1	1	1	1	1	1	1	1	1	1	1	1	1	1	4	4	4	4	4	4	4	4	4	4	4	4	4	8	4	4	4	2	1	2	2	1	2	2	2	1	2	2	1	2	2
AECK15CM6	1	1	1	1	1	1	1	1	1	1	1	1	1	1	1	1	1	1	4	4	4	4	4	4	4	4	4	4	4	4	4	8	4	4	4	2	1	2	2	1	2	2	2	1	2	2	1	2	2
AECK15CM7	1	1	1	1	1	1	1	1	1	1	1	1	1	1	1	1	1	1	4	4	4	4	4	4	4	4	4	4	4	4	4	8	4	4	4	2	1	2	2	1	2	2	2	1	2	2	1	2	2
AECK15CM8	1	1	1	1	1	1	1	1	1	1	1	1	1	1	1	1	1	1	4	4	4	4	4	4	4	4	4	4	4	4	4	8	4	4	4	2	1	2	2	1	2	2	2	1	2	2	1	2	2
AECK15CM9	1	1	1	1	1	1	1	1	1	1	1	1	1	1	1	1	1	1	4	4	4	4	4	4	4	4	4	4	4	4	4	8	4	4	4	2	1	2	2	1	2	2	2	1	2	2	1	2	2
AECK16CM1	1	1	1	1	1	1	1	1	1	1	1	1	1	1	1	1	1	1	4	4	4	4	4	4	4	4	4	4	4	4	5	8	4	8	4	2	1	1	1	1	1	1	1	1	1	1	1	1	1
AECK16CM10	1	1	1	1	1	1	1	1	1	1	1	1	1	1	1	1	1	1	4	4	4	4	4	4	4	4	5	4	4	5	4	8	4	4	4	2	1	1	1	1	1	1	1	1	1	1	1	1	1
AECK16CM2	1	1	1	1	1	1	1	1	1	1	1	1	1	1	1	1	1	1	4	4	4	4	4	4	4	4	4	4	4	4	5	8	4	8	4	2	1	1	1	1	1	1	1	1	1	1	1	1	1
AECK16CM3	1	1	1	1	1	1	1	1	1	1	1	1	1	1	1	1	1	1	4	4	4	4	4	4	4	4	4	4	4	4	5	8	4	8	4	2	1	1	1	1	1	1	1	1	1	1	1	1	1
AECK16CM4	1	1	1	1	1	1	1	1	1	1	1	1	1	1	1	1	1	1	4	4	4	4	4	4	4	4	4	4	4	4	5	8	4	8	4	2	1	1	1	1	1	1	1	1	1	1	1	1	1
AECK16CM5	1	1	1	1	1	1	1	1	1	1	1	1	1	1	1	1	1	1	4	4	4	4	4	4	4	4	4	4	4	4	5	8	4	8	4	2	1	1	1	1	1	1	1	1	1	1	1	1	1
AECK16CM6	1	1	1	1	1	1	1	1	1	1	1	1	1	1	1	1	1	1	4	4	4	4	4	4	4	4	4	4	4	4	5	8	4	8	4	2	1	1	1	1	1	1	1	1	1	1	1	1	1
AECK16CM7	1	1	1	1	1	1	1	1	1	1	1	1	1	1	1	1	1	1	4	4	4	4	4	4	4	4	4	4	4	4	5	8	4	8	4	2	1	1	1	1	1	1	1	1	1	1	1	1	1
AECK16CM8	1	1	1	1	1	1	1	1	1	1	1	1	1	1	1	1	1	1	4	4	4	4	4	4	4	4	4	4	4	4	5	8	4	8	4	2	1	1	1	1	1	1	1	1	1	1	1	1	1
AECK16CM9	1	1	1	1	1	1	1	1	1	1	1	1	1	1	1	1	1	1	4	4	4	4	4	4	4	4	4	4	4	4	5	8	4	8	4	2	1	1	1	1	1	1	1	1	1	1	1	1	1
AECK17CM1	2	2	2	2	2	2	2	2	2	2	2	2	2	2	2	2	2	2	6	6	6	3	3	6	3	3	3	3	6	3	3	3	6	3	3	4	2	2	2	2	2	2	2	2	2	2	2	2	2
AECK17CM10	2	2	2	2	2	2	2	2	2	2	2	2	2	2	2	2	2	2	3	3	3	3	3	3	3	3	3	3	3	3	3	3	3	3	3	4	2	2	2	2	2	2	2	2	2	2	2	2	2
AECK17CM2	2	2	2	2	2	2	2	2	2	2	2	2	2	2	2	2	2	2	6	6	6	3	3	6	3	3	3	3	6	3	3	3	6	3	3	4	2	2	2	2	2	2	2	2	2	2	2	2	2
AECK17CM3	2	2	2	2	2	2	2	2	2	2	2	2	2	2	2	2	2	2	6	6	6	3	3	6	3	3	3	3	6	3	3	3	6	3	3	4	2	2	2	2	2	2	2	2	2	2	2	2	2
AECK17CM4	2	2	2	2	2	2	2	2	2	2	2	2	2	2	2	2	2	2	3	3	3	3	3	3	3	3	3	3	6	3	3	3	6	3	3	4	2	2	2	2	2	2	2	2	2	2	2	2	2
AECK17CM5	2	2	2	2	2	2	2	2	2	2	2	2	2	2	2	2	2	2	3	3	3	3	3	3	3	3	3	3	3	3	3	3	3	3	3	4	2	2	2	2	2	2	2	2	2	2	2	2	2
AECK17CM6	2	2	2	2	2	2	2	2	2	2	2	2	2	2	2	2	2	2	3	3	3	3	3	3	3	3	3	3	3	3	3	3	3	3	3	4	2	2	2	2	2	2	2	2	2	2	2	2	2
AECK17CM7	2	2	2	2	2	2	2	2	2	2	2	2	2	2	2	2	2	2	3	3	3	3	3	3	3	3	3	3	3	3	3	3	3	3	3	4	2	2	2	2	2	2	2	2	2	2	2	2	2
AECK17CM8	2	2	2	2	2	2	2	2	2	2	2	2	2	2	2	2	2	2	3	3	3	3	3	3	3	3	3	3	3	3	3	3	3	3	3	4	2	2	2	2	2	2	2	2	2	2	2	2	2
AECK17CM9	2	2	2	2	2	2	2	2	2	2	2	2	2	2	2	2	2	2	3	3	3	3	3	3	3	3	3	3	3	3	3	3	3	3	3	4	2	2	2	2	2	2	2	2	2	2	2	2	2
AECK18CM1	1	1	1	1	1	1	1	1	1	1	1	1	1	1	1	1	1	1	4	4	4	4	4	4	4	4	4	4	4	4	4	8	4	4	4	2	1	1	1	1	1	1	1	1	1	1	1	1	1
AECK18CM10	1	1	1	1	1	1	1	1	1	1	1	1	1	1	1	1	1	1	4	4	4	4	4	4	4	4	4	4	4	4	4	8	4	4	4	2	1	1	1	1	1	1	1	1	1	1	1	1	1
AECK18CM2	2	2	2	2	2	2	2	2	2	2	2	2	2	2	2	2	2	2	6	6	6	3	3	6	3	3	3	3	6	3	3	3	6	3	3	4	2	2	2	2	2	2	2	2	2	2	2	2	2
AECK18CM3	1	1	1	1	1	1	1	1	1	1	1	1	1	1	1	1	1	1	1	1	1	1	1	1	1	1	6	1	1	1	1	2	1	1	1	1	1	1	1	1	1	1	1	1	1	2	1	1	1
AECK18CM4	1	1	1	1	1	1	1	1	1	1	1	1	1	1	1	1	1	1	4	4	4	4	4	4	4	4	4	4	4	4	4	8	4	4	4	2	1	1	1	1	1	1	1	1	1	1	1	1	1
AECK18CM5	1	1	1	1	1	1	1	1	1	1	1	1	1	1	1	1	1	1	4	4	4	4	4	4	4	4	4	4	4	4	4	8	4	4	4	2	1	1	1	1	1	1	1	1	1	1	1	1	1
AECK18CM6	1	1	1	1	1	1	1	1	1	1	1	1	1	1	1	1	1	1	4	4	4	4	4	4	4	4	4	4	4	4	4	8	4	4	4	2	1	1	1	1	1	1	1	1	1	1	1	1	1
AECK18CM7	1	1	1	1	1	1	1	1	1	1	1	1	1	1	1	1	1	1	4	4	4	4	4	4	4	4	4	4	4	4	4	8	4	4	4	2	1	1	1	1	1	1	1	1	1	1	1	1	1
AECK18CM8	1	1	1	1	1	1	1	1	1	1	1	1	1	1	1	1	1	1	4	4	4	4	4	4	4	4	4	4	4	4	4	8	4	4	4	2	1	1	1	1	1	1	1	1	1	1	1	1	1
AECK18CM9	1	1	1	1	1	1	1	1	1	1	1	1	1	1	1	1	1	1	4	4	4	4	4	4	4	4	4	4	4	4	4	8	4	4	4	2	1	1	1	1	1	1	1	1	1	1	1	1	1
AECK19CM1	2	2	2	2	2	2	2	2	2	2	2	2	2	2	2	2	2	2	3	3	3	3	3	3	3	3	3	3	3	3	3	3	3	3	3	4	2	2	2	2	2	2	2	2	2	2	2	2	2
AECK19CM10	2	2	2	2	2	2	2	2	2	2	2	2	2	2	2	2	2	2	3	3	3	3	3	3	3	3	3	3	3	3	3	3	3	3	3	4	2	2	2	2	2	2	2	2	2	2	2	2	2
AECK19CM2	2	2	2	2	2	2	2	2	2	2	2	2	2	2	2	2	2	2	3	3	3	3	3	3	3	3	3	3	3	3	3	3	3	3	3	4	2	2	2	2	2	2	2	2	2	2	2	2	2
AECK19CM3	2	2	2	2	2	2	2	2	2	2	2	2	2	2	2	2	2	2	3	3	3	3	3	3	3	3	3	3	3	3	3	3	3	3	3	4	2	2	2	2	2	2	2	2	2	2	2	2	2
AECK19CM4	2	2	2	2	2	2	2	2	2	2	2	2	2	2	2	2	2	2	3	3	3	3	3	3	3	3	3	3	3	3	3	3	3	3	3	4	2	2	2	2	2	2	2	2	2	2	2	2	2
AECK19CM5	2	2	2	2	2	2	2	2	2	2	2	2	2	2	2	2	2	2	3	3	3	3	3	3	3	3	3	3	3	3	3	3	3	3	3	4	2	2	2	2	2	2	2	2	2	2	2	2	2
AECK19CM6	2	2	2	2	2	2	2	2	2	2	2	2	2	2	2	2	2	2	3	3	3	3	3	3	3	3	3	3	3	3	3	3	3	3	3	4	2	2	2	2	2	2	2	2	2	2	2	2	2
AECK19CM7	2	2	2	2	2	2	2	2	2	2	2	2	2	2	2	2	2	2	3	3	3	3	3	3	3	3	3	3	3	3	3	3	3	3	3	4	2	2	2	2	2	2	2	2	2	2	2	2	2
AECK19CM8	2	2	2	2	2	2	2	2	2	2	2	2	2	2	2	2	2	2	3	3	3	3	3	3	3	3	3	3	3	3	3	3	3	3	3	4	2	2	2	2	2	2	2	2	2	2	2	2	2
AECK19CM9	2	2	2	2	2	2	2	2	2	2	2	2	2	2	2	2	2	2	3	3	3	3	3	3	3	3	3	3	3	3	3	3	3	3	3	4	2	2	2	2	2	2	2	2	2	2	2	2	2
AECK1CM1	1	1	1	1	1	1	1	1	1	1	1	1	1	1	1	1	1	1	1	1	1	1	1	1	1	1	1	1	1	1	1	1	1	1	1	1	1	1	1	1	1	1	1	1	1	2	1	1	1
AECK1CM10	1	1	1	1	1	1	1	1	1	1	1	1	1	1	1	1	1	1	2	2	2	2	2	2	6	2	2	6	2	2	2	6	2	2	5	6	1	2	2	1	2	2	2	1	2	2	1	2	2
AECK1CM2	1	1	1	1	1	1	1	1	1	1	1	1	1	1	1	1	1	1	1	1	1	1	1	1	1	1	1	1	1	1	1	1	1	1	1	1	1	1	1	1	1	1	1	1	1	2	1	1	1
AECK1CM3	1	1	1	1	1	1	1	1	1	1	1	1	1	1	1	1	1	1	1	1	1	1	1	1	1	1	1	1	1	1	1	1	1	1	1	1	1	1	1	1	1	1	1	1	1	2	1	1	1
AECK1CM4	1	1	1	1	1	1	1	1	1	1	1	1	1	1	1	1	1	1	1	1	1	1	1	1	1	1	1	1	1	1	1	1	1	1	1	1	1	1	1	1	1	1	1	1	1	2	1	1	1
AECK1CM5	1	1	1	1	1	1	1	1	1	1	1	1	1	1	1	1	1	1	1	1	1	1	1	1	1	1	1	1	1	1	1	1	1	1	1	1	1	1	1	1	1	1	1	1	1	2	1	1	1
AECK1CM6	1	1	1	1	1	1	1	1	1	1	1	1	1	1	1	1	1	1	2	2	2	2	2	2	6	2	2	6	2	2	2	6	2	2	5	6	1	2	2	1	2	2	2	1	2	2	1	2	2
AECK1CM7	1	1	1	1	1	1	1	1	1	1	1	1	1	1	1	1	1	1	1	1	5	1	1	1	1	1	1	1	1	1	1	1	2	1	1	6	1	1	1	1	1	1	1	1	1	2	1	1	1
AECK1CM8	1	1	1	1	1	1	1	1	1	1	1	1	1	1	1	1	1	1	2	2	2	2	2	2	6	2	2	6	2	2	2	6	2	2	5	6	1	2	2	1	2	2	2	1	2	2	1	2	2
AECK1CM9	1	1	1	1	1	1	1	1	1	1	1	1	1	1	1	1	1	1	1	1	1	1	1	1	1	1	1	1	1	1	1	1	1	1	1	1	1	1	1	1	1	1	1	1	1	2	1	1	1
AECK20CM1	2	2	2	2	2	2	2	2	2	2	2	2	2	2	2	2	2	2	6	6	6	3	3	6	3	3	3	3	6	3	3	3	6	3	3	4	2	2	2	2	2	2	2	2	2	2	2	2	2
AECK20CM10	2	2	2	2	2	2	2	2	2	2	2	2	2	2	2	2	2	2	6	6	6	3	3	6	3	3	3	3	6	3	3	3	6	3	3	4	2	2	2	2	2	2	2	2	2	2	2	2	2
AECK20CM2	2	2	2	2	2	2	2	2	2	2	2	2	2	2	2	2	2	2	6	6	6	3	3	6	3	3	3	3	6	3	3	3	6	3	3	4	2	2	2	2	2	2	2	2	2	2	2	2	2
AECK20CM3	2	2	2	2	2	2	2	2	2	2	2	2	2	2	2	2	2	2	6	6	6	3	3	6	3	3	3	3	6	3	3	3	6	3	3	4	2	2	2	2	2	2	2	2	2	2	2	2	2
AECK20CM4	2	2	2	2	2	2	2	2	2	2	2	2	2	2	2	2	2	2	6	6	6	3	3	6	3	3	3	3	6	3	3	3	6	3	3	4	2	2	2	2	2	2	2	2	2	2	2	2	2
AECK20CM5	2	2	2	2	2	2	2	2	2	2	2	2	2	2	2	2	2	2	6	6	6	3	3	6	3	3	3	3	6	3	3	3	6	3	3	4	2	2	2	2	2	2	2	2	2	2	2	2	2
AECK20CM6	2	2	2	2	2	2	2	2	2	2	2	2	2	2	2	2	2	2	6	6	6	3	3	6	3	3	3	3	6	3	3	3	6	3	3	4	2	2	2	2	2	2	2	2	2	2	2	2	2
AECK20CM7	2	2	2	2	2	2	2	2	2	2	2	2	2	2	2	2	2	2	6	6	6	3	3	6	3	3	3	3	6	3	3	3	6	3	3	4	2	2	2	2	2	2	2	2	2	2	2	2	2
AECK20CM8	2	2	2	2	2	2	2	2	2	2	2	2	2	2	2	2	2	2	6	6	6	3	3	6	3	3	3	3	6	3	3	3	6	3	3	4	2	2	2	2	2	2	2	2	2	2	2	2	2
AECK20CM9	2	2	2	2	2	2	2	2	2	2	2	2	2	2	2	2	2	2	6	6	6	3	3	6	3	3	3	3	6	3	3	3	6	3	3	4	2	2	2	2	2	2	2	2	2	2	2	2	2
AECK21CM1	2	2	2	2	2	2	2	2	2	2	2	2	2	2	2	2	2	2	6	6	6	3	3	6	3	3	3	3	6	3	3	3	6	3	3	4	2	2	2	2	2	2	2	2	2	2	2	2	2
AECK21CM10	2	2	2	2	2	2	2	2	2	2	2	2	2	2	2	2	2	2	3	3	3	3	3	3	3	3	3	3	3	3	3	3	3	3	3	4	2	2	2	2	2	2	2	2	2	2	2	2	2
AECK21CM2	2	2	2	2	2	2	2	2	2	2	2	2	2	2	2	2	2	2	6	6	6	3	3	6	3	3	3	3	6	3	3	3	6	3	3	4	2	2	2	2	2	2	2	2	2	2	2	2	2
AECK21CM3	2	2	2	2	2	2	2	2	2	2	2	2	2	2	2	2	2	2	6	6	6	3	3	6	3	3	3	3	6	3	3	3	6	3	3	4	2	2	2	2	2	2	2	2	2	2	2	2	2
AECK21CM4	1	1	1	1	1	1	1	1	1	1	1	1	1	1	1	1	1	1	2	2	2	2	2	2	6	2	2	6	2	2	2	6	2	2	5	6	2	2	2	2	2	2	2	2	2	2	2	2	2
AECK21CM5	2	2	2	2	2	2	2	2	2	2	2	2	2	2	2	2	2	2	3	3	3	3	3	3	3	3	3	3	3	3	3	3	3	3	3	4	2	2	2	2	2	2	2	2	2	2	2	2	2
AECK21CM6	2	2	2	2	2	2	2	2	2	2	2	2	2	2	2	2	2	2	3	3	3	3	3	3	3	3	3	3	3	3	3	3	3	3	3	4	2	2	2	2	2	2	2	2	2	2	2	2	2
AECK21CM7	2	2	2	2	2	2	2	2	2	2	2	2	2	2	2	2	2	2	3	3	3	3	3	3	3	3	3	3	3	3	3	3	3	3	3	4	2	2	2	2	2	2	2	2	2	2	2	2	2
AECK21CM8	2	2	2	2	2	2	2	2	2	2	2	2	2	2	2	2	2	2	3	3	3	3	3	3	3	3	3	3	3	3	3	3	3	3	3	4	2	2	2	2	2	2	2	2	2	2	2	2	2
AECK21CM9	2	2	2	2	2	2	2	2	2	2	2	2	2	2	2	2	2	2	3	3	3	3	3	3	3	3	3	3	3	3	3	3	3	3	3	4	2	2	2	2	2	2	2	2	2	2	2	2	2
AECK22CM10	1	1	1	1	1	1	1	1	1	1	1	1	1	1	1	1	1	1	1	1	5	6	1	1	5	6	1	7	7	1	6	1	1	1	6	5	1	1	1	1	1	1	1	1	1	1	1	1	1
AECK22CM2	1	1	1	1	1	1	1	1	1	1	1	1	1	1	1	1	1	1	1	1	5	6	1	1	5	6	1	7	7	1	6	1	1	1	6	5	1	1	1	1	1	1	1	1	1	1	1	1	1
AECK22CM3	1	1	1	1	1	1	1	1	1	1	1	1	1	1	1	1	1	1	1	7	5	6	1	2	5	6	6	7	7	6	6	1	1	1	6	5	1	2	2	1	2	2	2	1	2	2	1	2	2
AECK22CM4	1	1	1	1	1	1	1	1	1	1	1	1	1	1	1	1	1	1	1	1	5	6	1	1	5	6	1	7	7	1	6	1	1	1	6	5	1	1	1	1	1	1	1	1	1	1	1	1	1
AECK22CM5	1	1	1	1	1	1	1	1	1	1	1	1	1	1	1	1	1	1	1	1	5	6	1	1	5	6	1	7	7	1	6	1	1	1	6	5	1	1	1	1	1	1	1	1	1	1	1	1	1
AECK22CM6	1	1	1	1	1	1	1	1	1	1	1	1	1	1	1	1	1	1	1	1	5	6	1	1	5	6	1	7	7	1	6	1	1	1	6	5	1	1	1	1	1	1	1	1	1	1	1	1	1
AECK22CM7	1	1	1	1	1	1	1	1	1	1	1	1	1	1	1	1	1	1	1	7	5	6	1	2	5	6	6	7	7	6	6	1	1	1	6	5	1	2	2	1	2	2	2	1	2	2	1	2	2
AECK22CM8	1	1	1	1	1	1	1	1	1	1	1	1	1	1	1	1	1	1	1	1	5	6	1	1	5	6	1	7	7	1	6	1	1	1	6	5	1	1	1	1	1	1	1	1	1	1	1	1	1
AECK22CM9	1	1	1	1	1	1	1	1	1	1	1	1	1	1	1	1	1	1	1	1	5	6	1	1	5	6	1	7	7	1	6	1	1	1	6	5	1	1	1	1	1	1	1	1	1	1	1	1	1
AECK23CM1	1	1	1	1	1	1	1	1	1	1	1	1	1	1	1	1	1	1	7	7	5	6	5	5	7	6	6	7	5	6	6	2	2	6	7	3	1	2	2	1	2	2	2	1	2	2	1	2	2
AECK23CM10	1	1	1	1	1	1	1	1	1	1	1	1	1	1	1	1	1	1	2	2	2	2	2	2	6	2	2	6	2	2	2	6	2	2	5	6	2	2	2	2	2	2	2	2	2	2	2	2	2
AECK23CM2	1	1	1	1	1	1	1	1	1	1	1	1	1	1	1	1	1	1	7	7	5	6	5	5	7	6	6	7	5	6	2	2	2	5	7	3	1	2	2	1	2	2	2	1	2	2	1	2	2
AECK23CM3	1	1	1	1	1	1	1	1	1	1	1	1	1	1	1	1	1	1	2	2	2	2	2	2	6	2	2	6	2	2	2	6	2	2	5	6	1	2	2	1	2	2	2	1	2	2	1	2	2
AECK23CM4	1	1	1	1	1	1	1	1	1	1	1	1	1	1	1	1	1	1	7	7	5	6	5	5	7	6	6	7	5	6	6	2	2	6	7	3	1	1	1	1	1	1	1	1	1	1	1	1	1
AECK23CM5	1	1	1	1	1	1	1	1	1	1	1	1	1	1	1	1	1	1	7	7	5	6	5	5	7	6	6	7	5	6	6	2	2	6	7	3	1	2	2	1	2	2	2	1	2	2	1	2	2
AECK23CM6	1	1	1	1	1	1	1	1	1	1	1	1	1	1	1	1	1	1	7	7	5	6	5	5	7	2	6	7	7	2	2	2	2	2	2	3	2	2	2	2	2	2	2	2	2	2	2	2	2
AECK23CM7	1	1	1	1	1	1	1	1	1	1	1	1	1	1	1	1	1	1	7	7	5	6	5	5	7	6	6	7	5	6	6	2	2	6	7	3	1	1	1	1	1	1	1	1	1	1	1	1	1
AECK23CM8	1	1	1	1	1	1	1	1	1	1	1	1	1	1	1	1	1	1	7	7	5	6	5	5	7	6	6	7	5	6	6	2	2	6	7	3	1	2	2	1	2	2	2	1	2	2	1	2	2
AECK23CM9	1	1	1	1	1	1	1	1	1	1	1	1	1	1	1	1	1	1	7	7	5	6	5	5	7	2	6	7	5	6	2	2	2	6	7	3	1	1	1	1	1	1	1	1	1	1	1	1	1
AECK24CM1	1	1	1	1	1	1	1	1	1	1	1	1	1	1	1	1	1	1	2	2	2	5	4	4	5	4	5	4	4	5	4	4	4	4	4	2	1	1	1	1	1	1	1	1	1	1	1	1	1
AECK24CM10	1	1	1	1	1	1	1	1	1	1	1	1	1	1	1	1	1	1	4	4	4	5	4	4	5	4	4	4	4	4	4	4	4	4	4	2	1	1	1	1	1	1	1	1	1	1	1	1	1
AECK24CM2	1	1	1	1	1	1	1	1	1	1	1	1	1	1	1	1	1	1	4	4	4	5	4	4	5	4	4	4	4	4	4	4	4	4	4	2	1	1	1	1	1	1	1	1	1	1	1	1	1
AECK24CM3	1	1	1	1	1	1	1	1	1	1	1	1	1	1	1	1	1	1	4	4	4	5	4	4	5	4	4	4	4	4	4	4	4	4	4	2	1	1	1	1	1	1	1	1	1	1	1	1	1
AECK24CM4	1	1	1	1	1	1	1	1	1	1	1	1	1	1	1	1	1	1	4	4	4	5	4	4	5	4	4	4	4	4	4	4	4	4	4	2	1	1	1	1	1	1	1	1	1	1	1	1	1
AECK24CM5	1	1	1	1	1	1	1	1	1	1	1	1	1	1	1	1	1	1	4	4	4	5	4	4	5	4	4	4	4	4	4	4	4	4	4	2	1	1	1	1	1	1	1	1	1	1	1	1	1
AECK24CM6	1	1	1	1	1	1	1	1	1	1	1	1	1	1	1	1	1	1	4	4	4	5	4	4	5	4	4	4	4	4	4	4	4	4	4	2	1	1	1	1	1	1	1	1	1	1	1	1	1
AECK24CM7	1	1	1	1	1	1	1	1	1	1	1	1	1	1	1	1	1	1	4	4	4	5	4	4	5	4	4	4	4	4	4	4	4	4	4	2	1	1	1	1	1	1	1	1	1	1	1	1	1
AECK24CM8	1	1	1	1	1	1	1	1	1	1	1	1	1	1	1	1	1	1	4	4	4	5	4	4	5	4	4	4	4	4	4	4	4	4	4	2	1	1	1	1	1	1	1	1	1	1	1	1	1
AECK24CM9	1	1	1	1	1	1	1	1	1	1	1	1	1	1	1	1	1	1	2	2	2	5	4	4	5	4	5	4	4	5	4	4	4	4	4	2	1	2	2	1	2	2	2	1	2	2	1	2	2
AECK25CM1	1	1	1	1	1	1	1	1	1	1	1	1	1	1	1	1	1	1	5	5	5	5	4	5	5	5	5	5	5	5	5	5	5	5	2	5	2	2	2	2	2	2	2	2	2	2	2	2	2
AECK25CM10	1	1	1	1	1	1	1	1	1	1	1	1	1	1	1	1	1	1	2	2	2	5	4	4	5	4	5	4	2	5	4	2	4	4	7	2	1	1	1	1	1	1	1	1	1	1	1	1	2
AECK25CM2	1	1	1	1	1	1	1	1	1	1	1	1	1	1	1	1	1	1	5	5	5	5	4	5	5	5	5	7	5	5	5	2	5	5	2	5	1	1	1	1	1	1	1	1	1	2	1	1	1
AECK25CM3	1	1	1	1	1	1	1	1	1	1	1	1	1	1	1	1	1	1	5	5	5	5	4	5	5	5	5	7	5	5	5	2	5	5	2	5	1	1	1	1	1	1	1	1	1	2	1	1	1
AECK25CM4	1	1	1	1	1	1	1	1	1	1	1	1	1	1	1	1	1	1	5	5	5	5	4	5	5	5	5	7	5	5	5	2	5	5	2	5	1	2	2	1	2	2	1	1	2	2	1	2	1
AECK25CM5	1	1	1	1	1	1	1	1	1	1	1	1	1	1	1	1	1	1	5	5	5	5	4	5	5	5	5	7	5	5	5	2	5	5	2	5	1	1	1	1	1	1	1	1	1	1	1	1	1
AECK25CM6	1	1	1	1	1	1	1	1	1	1	1	1	1	1	1	1	1	1	5	5	5	5	4	5	5	5	5	7	5	5	5	2	5	5	2	5	1	1	1	1	1	1	1	1	1	2	1	1	1
AECK25CM7	1	1	1	1	1	1	1	1	1	1	1	1	1	1	1	1	1	1	2	2	2	5	4	4	5	4	5	4	2	5	4	2	4	4	7	2	1	1	1	1	1	1	1	1	1	1	1	1	2
AECK25CM8	1	1	1	1	1	1	1	1	1	1	1	1	1	1	1	1	1	1	5	5	5	5	4	5	5	5	5	7	5	5	5	2	5	5	2	5	1	1	1	1	1	1	1	1	1	2	1	1	1
AECK25CM9	1	1	1	1	1	1	1	1	1	1	1	1	1	1	1	1	1	1	5	5	5	5	4	5	5	5	5	7	5	5	5	2	5	5	2	5	1	1	1	1	1	1	1	1	1	2	1	1	1
AECK26CM1	1	1	1	1	1	1	1	1	1	1	1	1	1	1	1	1	1	1	5	5	5	5	4	5	5	5	5	5	5	5	5	5	5	5	2	5	1	1	1	1	1	1	1	1	1	1	1	1	1
AECK26CM10	1	1	1	1	1	1	1	1	1	1	1	1	1	1	1	1	1	1	5	5	5	5	4	5	5	5	5	5	5	5	5	5	5	5	2	5	2	2	2	2	2	2	2	2	2	2	2	2	2
AECK26CM2	1	1	1	1	1	1	1	1	1	1	1	1	1	1	1	1	1	1	5	5	5	5	4	5	5	5	5	5	5	5	5	5	5	5	2	5	1	1	1	1	1	1	1	1	1	2	1	1	1
AECK26CM3	1	1	1	1	1	1	1	1	1	1	1	1	1	1	1	1	1	1	5	5	5	5	4	5	5	5	5	5	5	5	5	5	5	5	2	5	1	1	1	1	1	1	1	1	1	2	1	1	1
AECK26CM4	1	1	1	1	1	1	1	1	1	1	1	1	1	1	1	1	1	1	5	5	5	5	4	5	5	5	5	5	5	5	5	5	5	5	2	5	1	1	1	1	1	1	1	1	1	1	1	1	1
AECK26CM5	1	1	1	1	1	1	1	1	1	1	1	1	1	1	1	1	1	1	5	5	2	5	4	5	5	5	5	5	5	5	5	5	5	5	2	5	1	2	2	1	2	2	1	1	2	2	1	2	1
AECK26CM6	1	1	1	1	1	1	1	1	1	1	1	1	1	1	1	1	1	1	5	5	5	5	4	5	5	5	5	5	5	5	5	5	5	5	2	5	2	2	2	2	2	2	2	2	2	2	2	2	2
AECK26CM7	1	1	1	1	1	1	1	1	1	1	1	1	1	1	1	1	1	1	5	5	5	5	4	5	5	5	5	5	5	5	5	5	5	5	2	5	2	2	2	2	2	2	2	2	2	2	2	2	2
AECK26CM8	1	2	2	1	2	2	1	1	2	1	1	2	1	2	1	2	1	1	5	6	6	5	3	6	5	5	3	5	5	3	2	3	5	3	2	5	2	2	2	2	2	2	2	2	2	2	2	2	2
AECK26CM9	1	1	1	1	1	1	1	1	1	1	1	1	1	1	1	1	1	1	5	5	5	5	4	5	5	5	5	5	5	5	5	5	5	5	2	5	2	2	2	2	2	2	2	2	2	2	2	2	2
AECK27CM1	1	1	1	1	1	1	1	1	1	1	1	1	1	1	1	1	1	1	5	5	5	5	5	5	5	5	5	5	5	5	5	5	5	5	2	5	1	1	1	1	1	1	1	1	1	1	1	1	1
AECK27CM10	1	1	1	1	1	1	1	1	1	1	1	1	1	1	1	1	1	1	5	5	5	5	5	5	5	5	5	5	5	5	5	5	5	5	2	5	2	2	2	2	2	2	2	2	2	2	2	2	1
AECK27CM2	1	1	1	1	1	1	1	1	1	1	1	1	1	1	1	1	1	1	5	5	5	5	5	5	5	5	5	5	5	5	5	5	5	5	2	5	1	1	1	1	1	1	1	1	1	1	1	1	1
AECK27CM3	1	1	1	1	1	1	1	1	1	1	1	1	1	1	1	1	1	1	5	5	2	5	2	2	5	5	5	5	5	5	5	5	5	5	2	5	1	1	1	1	1	1	1	1	1	1	1	1	1
AECK27CM4	1	1	1	1	1	1	1	1	1	1	1	1	1	1	1	1	1	1	5	5	5	5	5	5	5	5	5	5	5	5	5	5	5	5	2	5	1	1	1	1	1	1	1	1	1	1	1	1	1
AECK27CM5	1	1	1	1	1	1	1	1	1	1	1	1	1	1	1	1	1	1	5	5	5	5	5	5	5	5	5	5	5	5	5	5	5	5	2	5	1	1	1	1	1	1	1	1	1	1	1	1	1
AECK27CM6	1	1	1	1	1	1	1	1	1	1	1	1	1	1	1	1	1	1	5	5	5	5	5	5	5	5	5	5	5	5	5	5	5	5	2	5	1	1	1	1	1	1	1	1	1	2	1	1	1
AECK27CM7	1	1	1	1	1	1	1	1	1	1	1	1	1	1	1	1	1	1	5	5	5	5	5	5	5	5	5	5	5	5	5	5	5	5	2	5	1	1	1	1	1	1	1	1	1	1	1	1	1
AECK27CM8	1	1	1	1	1	1	1	1	1	1	1	1	1	1	1	1	1	1	5	5	5	5	5	5	5	5	5	5	5	5	5	5	5	5	2	5	1	1	1	1	1	1	1	1	1	2	1	1	1
AECK27CM9	1	1	1	1	1	1	1	1	1	1	1	1	1	1	1	1	1	1	5	5	5	5	5	5	5	5	5	5	5	5	5	5	5	5	2	5	1	1	1	1	1	1	1	1	1	2	1	1	1
AECK28CM1	1	1	1	1	1	1	1	1	1	1	1	1	1	1	1	1	1	1	5	5	2	5	4	2	5	5	5	5	5	5	5	5	5	5	2	5	1	1	1	1	1	1	1	1	1	2	1	1	1
AECK28CM10	1	1	1	1	1	1	1	1	1	1	1	1	1	1	1	1	1	1	5	5	2	5	4	2	5	5	5	5	5	5	5	5	5	5	2	5	1	1	1	1	1	1	1	1	1	2	1	1	1
AECK28CM2	1	1	1	1	1	1	1	1	1	1	1	1	1	1	1	1	1	1	5	5	2	5	4	2	5	5	5	5	5	5	5	5	5	5	2	5	1	1	1	1	1	1	1	1	1	2	1	1	1
AECK28CM3	1	1	1	1	1	1	1	1	1	1	1	1	1	1	1	1	1	1	5	5	2	5	4	2	5	5	5	5	5	5	5	5	5	5	2	5	1	1	1	1	1	1	1	1	1	2	1	1	1
AECK28CM4	1	1	1	1	1	1	1	1	1	1	1	1	1	1	1	1	1	1	5	5	2	5	4	2	5	5	5	5	5	5	5	5	5	5	2	5	1	1	1	1	1	1	1	1	1	1	1	1	1
AECK28CM5	1	1	1	1	1	1	1	1	1	1	1	1	1	1	1	1	1	1	5	5	2	5	4	2	5	5	5	5	5	5	5	5	5	5	2	5	1	1	1	1	1	1	1	1	1	2	1	1	1
AECK28CM6	1	1	1	1	1	1	1	1	1	1	1	1	1	1	1	1	1	1	5	5	2	5	4	2	5	5	5	5	5	5	5	5	5	5	2	5	1	1	1	1	1	1	1	1	1	1	1	1	2
AECK28CM7	1	1	1	1	1	1	1	1	1	1	1	1	1	1	1	1	1	1	5	5	2	5	4	2	5	5	5	5	5	5	5	5	5	5	2	5	1	1	1	1	1	1	1	1	1	2	1	1	1
AECK28CM8	1	1	1	1	1	1	1	1	1	1	1	1	1	1	1	1	1	1	5	5	2	5	4	2	5	5	5	5	5	5	5	5	5	5	2	5	1	1	1	1	1	1	1	1	1	2	1	1	1
AECK28CM9	1	1	1	1	1	1	1	1	1	1	1	1	1	1	1	1	1	1	5	5	2	5	4	2	5	5	5	5	5	5	5	5	5	5	2	5	1	1	1	1	1	1	1	1	1	2	1	1	1
AECK29CM1	2	2	2	2	2	2	2	2	2	2	2	2	2	2	2	2	2	2	6	6	6	3	3	6	3	3	3	3	6	3	3	3	6	3	3	4	2	2	2	2	2	2	2	2	2	2	2	2	2
AECK29CM10	2	2	2	2	2	2	2	2	2	2	2	2	2	2	2	2	2	2	6	6	6	3	3	6	3	3	3	3	6	3	3	3	6	3	3	4	2	2	2	2	2	2	2	2	2	2	2	2	2
AECK29CM2	2	2	2	2	2	2	2	2	2	2	2	2	2	2	2	2	2	2	6	6	6	3	3	6	3	3	3	3	6	3	3	3	6	3	3	4	2	2	2	2	2	2	2	2	2	2	2	2	2
AECK29CM3	2	2	2	2	2	2	2	2	2	2	2	2	2	2	2	2	2	2	6	6	6	3	3	6	3	3	3	3	6	3	3	3	6	3	3	4	2	2	2	2	2	2	2	2	2	2	2	2	2
AECK29CM4	2	2	2	2	2	2	2	2	2	2	2	2	2	2	2	2	2	2	6	6	6	3	3	6	3	3	3	3	6	3	3	3	6	3	3	4	2	2	2	2	2	2	2	2	2	2	2	2	2
AECK29CM5	2	2	2	2	2	2	2	2	2	2	2	2	2	2	2	2	2	2	6	6	6	3	3	6	3	3	3	3	6	3	3	3	6	3	3	4	2	2	2	2	2	2	2	2	2	2	2	2	2
AECK29CM6	2	2	2	2	2	2	2	2	2	2	2	2	2	2	2	2	2	2	6	6	6	3	3	6	3	3	3	3	6	3	3	3	6	3	3	4	2	2	2	2	2	2	2	2	2	2	2	2	2
AECK29CM7	2	2	2	2	2	2	2	2	2	2	2	2	2	2	2	2	2	2	6	6	6	3	3	6	3	3	3	3	6	3	3	3	6	3	3	4	2	2	2	2	2	2	2	2	2	2	2	2	2
AECK29CM8	2	2	2	2	2	2	2	2	2	2	2	2	2	2	2	2	2	2	6	6	6	3	3	6	3	3	3	3	6	3	3	3	6	3	3	4	2	2	2	2	2	2	2	2	2	2	2	2	2
AECK29CM9	2	2	2	2	2	2	2	2	2	2	2	2	2	2	2	2	2	2	6	6	6	3	3	6	3	3	3	3	6	3	3	3	6	3	3	4	2	2	2	2	2	2	2	2	2	2	2	2	2
AECK2CM1	1	1	1	1	1	1	1	1	1	1	1	1	1	1	1	1	1	1	1	1	1	1	1	1	1	1	1	1	1	1	1	1	1	1	1	1	1	1	1	1	1	1	1	1	1	2	1	1	1
AECK2CM10	1	1	1	1	1	1	1	1	1	1	1	1	1	1	1	1	1	1	1	1	5	1	1	1	1	1	1	1	1	1	1	1	2	1	1	6	1	1	1	1	1	1	1	1	1	2	1	1	1
AECK2CM2	1	1	1	1	1	1	1	1	1	1	1	1	1	1	1	1	1	1	1	1	1	1	8	8	1	8	1	1	1	6	1	1	2	1	1	1	1	1	1	1	1	1	1	1	1	2	1	1	1
AECK2CM3	1	1	1	1	1	1	1	1	1	1	1	1	1	1	1	1	1	1	1	1	1	1	1	1	1	1	1	1	1	1	1	1	1	1	1	1	1	1	1	1	1	1	1	1	1	2	1	1	1
AECK2CM4	1	1	1	1	1	1	1	1	1	1	1	1	1	1	1	1	1	1	1	1	1	1	1	1	1	1	1	1	1	1	1	1	1	1	1	1	1	1	1	1	1	1	1	1	1	2	1	1	1
AECK2CM5	1	1	1	1	1	1	1	1	1	1	1	1	1	1	1	1	1	1	1	1	1	1	1	1	1	1	1	1	1	1	1	1	1	1	1	1	1	1	1	1	1	1	1	1	1	1	1	1	1
AECK2CM6	1	1	1	1	1	1	1	1	1	1	1	1	1	1	1	1	1	1	1	1	5	1	1	1	1	1	1	1	1	1	1	1	2	1	1	6	1	1	1	1	1	1	1	1	1	2	1	1	1
AECK2CM7	1	1	1	1	1	1	1	1	1	1	1	1	1	1	1	1	1	1	1	1	1	1	1	1	1	1	1	1	1	1	1	1	1	1	1	1	1	1	1	1	1	1	1	1	1	2	1	1	1
AECK2CM8	1	1	1	1	1	1	1	1	1	1	1	1	1	1	1	1	1	1	1	1	5	1	1	1	1	1	1	1	1	1	1	1	2	1	1	6	1	1	1	1	1	1	1	1	1	2	1	1	1
AECK2CM9	1	1	1	1	1	1	1	1	1	1	1	1	1	1	1	1	1	1	1	1	1	1	1	1	1	1	1	1	1	1	1	1	1	1	1	1	1	1	1	1	1	1	1	1	1	2	1	1	1
AECK30CM1	1	2	2	1	2	2	1	1	2	1	1	2	1	2	1	2	1	1	5	6	6	5	3	6	5	5	3	5	5	3	2	3	5	3	2	5	2	2	2	2	2	2	2	2	2	2	2	2	2
AECK30CM10	2	2	2	2	2	2	2	2	2	1	2	2	2	2	1	2	1	1	6	6	6	3	3	6	3	3	3	5	6	3	3	3	5	3	2	5	2	2	2	2	2	2	2	2	2	2	2	2	2
AECK30CM2	1	2	2	1	2	2	1	1	2	1	1	2	1	2	1	2	1	1	5	6	6	5	3	6	5	5	3	5	5	3	2	3	5	3	2	5	2	2	2	2	2	2	2	2	2	2	2	2	2
AECK30CM3	1	1	1	1	1	1	1	1	1	1	1	1	1	1	1	2	1	1	2	2	2	2	2	2	6	2	2	6	2	2	2	6	2	3	5	6	1	2	2	1	2	2	2	1	2	2	1	2	2
AECK30CM4	1	2	2	1	2	2	1	1	2	1	1	2	1	2	1	2	1	1	5	6	6	5	3	6	5	5	3	5	5	3	2	3	5	3	2	5	2	2	2	2	2	2	2	2	2	2	2	2	2
AECK30CM5	1	2	2	1	2	2	1	1	2	1	1	2	2	2	1	2	1	1	5	6	6	5	3	6	5	5	3	5	5	3	3	3	5	3	2	5	2	2	2	2	2	2	2	2	2	2	2	2	2
AECK30CM6	1	1	1	1	1	1	1	1	1	1	1	1	1	1	1	1	1	1	5	5	5	5	4	5	5	5	5	5	5	5	5	5	5	5	2	5	2	2	2	2	2	2	2	2	2	2	2	2	2
AECK30CM7	1	2	2	1	2	2	1	1	2	1	1	2	1	2	1	2	1	1	5	6	6	5	3	6	5	5	3	5	5	3	2	3	5	3	2	5	2	2	2	2	2	2	2	2	2	2	2	2	2
AECK30CM8	1	2	2	1	2	2	1	1	2	1	1	2	1	2	1	2	1	1	5	6	6	5	3	6	5	5	3	5	5	3	2	3	5	3	2	5	2	2	2	2	2	2	2	2	2	2	2	2	2
AECK30CM9	1	2	2	1	2	2	1	1	2	1	1	2	1	2	1	2	1	1	5	6	6	5	3	6	5	5	3	5	5	3	2	3	5	3	2	5	2	2	2	2	2	2	2	2	2	2	2	2	2
AECK3CM1	1	1	1	1	1	1	1	1	1	1	1	1	1	1	1	1	1	1	1	1	1	1	1	1	1	1	1	1	1	1	1	1	1	1	1	1	1	1	1	1	1	1	1	1	1	2	1	1	1
AECK3CM10	1	1	1	1	1	1	1	1	1	1	1	1	1	1	1	1	1	1	2	2	2	2	2	2	2	2	2	2	2	2	2	2	2	2	7	8	1	2	2	1	2	2	1	1	2	2	1	2	1
AECK3CM2	1	1	1	1	1	1	1	1	1	1	1	1	1	1	1	1	1	1	1	1	1	1	1	1	1	1	1	1	1	1	2	1	2	2	1	6	1	1	1	1	1	1	1	1	1	2	1	1	1
AECK3CM3	1	1	1	1	1	1	1	1	1	1	1	1	1	1	1	1	1	1	1	1	1	1	1	1	1	1	1	1	1	1	1	1	1	1	1	1	1	1	1	1	1	1	1	1	1	2	1	1	1
AECK3CM4	1	1	1	1	1	1	1	1	1	1	1	1	1	1	1	1	1	1	1	1	1	1	1	1	1	1	1	1	1	1	1	1	1	1	1	1	1	1	1	1	1	1	1	1	1	2	1	1	1
AECK3CM5	1	1	1	1	1	1	1	1	1	1	1	1	1	1	1	1	1	1	1	1	1	1	1	1	1	1	1	1	1	1	1	1	1	1	1	1	1	1	1	1	1	1	1	1	1	2	1	1	1
AECK3CM6	1	1	1	1	1	1	1	1	1	1	1	1	1	1	1	1	1	1	2	2	2	2	2	2	6	2	2	6	2	2	2	6	2	2	5	6	1	1	1	1	1	1	1	1	1	2	1	1	1
AECK3CM7	1	1	1	1	1	1	1	1	1	1	1	1	1	1	1	1	1	1	1	1	5	1	1	1	1	1	1	1	1	1	1	1	2	1	1	6	1	1	1	1	1	1	1	1	1	2	1	1	1
AECK3CM8	1	1	1	1	1	1	1	1	1	1	1	1	1	1	1	1	1	1	2	2	2	2	2	2	2	2	2	2	2	2	2	2	2	2	7	8	1	2	2	1	2	2	1	1	2	2	1	2	1
AECK3CM9	1	1	1	1	1	1	1	1	1	1	1	1	1	1	1	1	1	1	1	1	5	1	1	1	1	1	1	1	1	1	1	1	2	1	1	6	1	1	1	1	1	1	1	1	1	2	1	1	1
AECK4CM1	1	1	1	1	1	1	1	1	1	1	1	1	1	1	1	1	1	1	7	7	1	6	5	5	7	6	6	7	7	6	6	1	7	6	6	3	1	1	1	1	1	1	1	1	1	2	1	1	1
AECK4CM10	1	1	1	1	1	1	1	1	1	1	1	1	1	1	1	1	1	1	7	7	8	8	5	5	7	6	8	2	7	8	8	2	7	6	6	8	1	1	1	1	1	1	1	1	1	2	1	1	1
AECK4CM2	1	1	1	1	1	1	1	1	1	1	1	1	1	1	1	1	1	1	7	7	1	6	5	5	7	6	6	7	7	6	6	1	7	6	6	3	1	1	1	1	1	1	1	1	1	2	1	1	1
AECK4CM3	1	1	1	1	1	1	1	1	1	1	1	1	1	1	1	1	1	1	7	7	1	6	5	5	7	6	6	7	7	6	6	1	7	6	6	3	1	1	1	1	1	1	1	1	1	2	1	1	1
AECK4CM4	1	1	1	1	1	1	1	1	1	1	1	1	1	1	1	1	1	1	7	7	1	6	5	5	7	6	6	7	7	6	6	1	7	6	6	3	1	1	1	1	1	1	1	1	1	2	1	1	1
AECK4CM5	1	1	1	1	1	1	1	1	1	1	1	1	1	1	1	1	1	1	7	7	1	6	5	5	7	6	6	7	7	6	6	1	7	6	6	3	1	1	1	1	1	1	1	1	1	2	1	1	1
AECK4CM6	1	1	1	1	1	1	1	1	1	1	1	1	1	1	1	1	1	1	7	7	8	8	5	5	7	6	8	2	7	8	8	2	7	6	6	8	1	2	2	1	2	2	2	1	2	2	1	2	2
AECK4CM7	1	1	1	1	1	1	1	1	1	1	1	1	1	1	1	1	1	1	7	7	8	8	5	5	7	6	8	2	7	8	8	2	7	6	6	8	1	2	2	1	2	2	2	1	2	2	1	2	2
AECK4CM8	1	1	1	1	1	1	1	1	1	1	1	1	1	1	1	1	1	1	7	7	8	8	5	5	7	6	8	2	7	8	8	2	7	6	6	8	1	2	2	1	2	2	2	1	2	2	1	2	2
AECK4CM9	1	1	1	1	1	1	1	1	1	1	1	1	1	1	1	1	1	1	7	7	8	8	5	5	7	6	8	2	7	8	8	2	7	6	6	8	1	2	2	1	2	2	2	1	2	2	1	2	2
AECK5CM1	1	1	1	1	1	1	1	1	1	1	1	1	1	1	1	1	1	1	7	7	1	6	5	5	7	6	6	7	7	6	6	1	7	6	6	3	1	1	1	1	1	1	1	1	1	2	1	1	1
AECK5CM10	1	1	1	1	1	1	1	1	1	1	1	1	1	1	1	1	1	1	7	7	1	6	5	5	7	6	6	7	7	6	6	1	7	6	6	3	1	1	1	1	1	1	1	1	1	2	1	1	1
AECK5CM2	1	1	1	1	1	1	1	1	1	1	1	1	1	1	1	1	1	1	7	7	1	6	5	5	7	6	6	7	7	6	6	1	7	6	6	3	1	1	1	1	1	1	1	1	1	2	1	1	1
AECK5CM3	1	1	1	1	1	1	1	1	1	1	1	1	1	1	1	1	1	1	7	7	1	6	5	5	7	6	6	7	7	6	6	1	7	6	6	3	1	1	1	1	1	1	1	1	1	2	1	1	1
AECK5CM4	1	1	1	1	1	1	1	1	1	1	1	1	1	1	1	1	1	1	7	7	1	6	5	5	7	6	6	7	7	6	6	1	7	6	6	3	1	1	1	1	1	1	1	1	1	2	1	1	1
AECK5CM5	1	1	1	1	1	1	1	1	1	1	1	1	1	1	1	1	1	1	7	7	8	8	5	5	7	6	8	2	7	8	8	2	7	6	6	8	1	1	1	1	1	1	1	1	1	2	1	1	1
AECK5CM6	1	1	1	1	1	1	1	1	1	1	1	1	1	1	1	1	1	1	7	7	8	8	5	5	7	6	8	2	7	8	8	2	7	6	6	8	1	1	1	1	1	1	1	1	1	2	1	1	1
AECK5CM7	1	1	1	1	1	1	1	1	1	1	1	1	1	1	1	1	1	1	7	7	8	8	5	5	7	6	8	2	7	8	8	2	7	6	6	8	1	1	1	1	1	1	1	1	1	2	1	1	1
AECK5CM8	1	1	1	1	1	1	1	1	1	1	1	1	1	1	1	1	1	1	7	7	1	6	5	5	7	6	6	7	7	6	6	1	7	6	6	3	1	1	1	1	1	1	1	1	1	2	1	1	1
AECK5CM9	1	1	1	1	1	1	1	1	1	1	1	1	1	1	1	1	1	1	7	7	8	8	5	5	7	6	8	2	7	8	8	2	7	6	6	8	1	1	1	1	1	1	1	1	1	2	1	1	1
AECK6CM1	1	1	1	1	1	1	1	1	1	1	1	1	1	1	1	1	1	1	7	7	1	6	5	5	7	6	6	7	7	6	6	1	7	6	6	3	1	1	1	1	1	1	1	1	1	2	1	1	1
AECK6CM10	1	1	1	1	1	1	1	1	1	1	1	1	1	1	1	1	1	1	7	7	8	8	5	5	7	6	8	2	7	8	8	2	7	6	6	8	1	1	1	1	1	1	1	1	1	2	1	1	1
AECK6CM2	1	1	1	1	1	1	1	1	1	1	1	1	1	1	1	1	1	1	7	7	1	6	5	5	7	6	6	7	7	6	6	1	7	6	6	3	1	1	1	1	1	1	1	1	1	2	1	1	1
AECK6CM3	1	1	1	1	1	1	1	1	1	1	1	1	1	1	1	1	1	1	7	7	1	6	5	5	7	6	6	7	7	6	6	1	7	6	6	3	1	2	2	1	2	2	2	1	2	2	1	2	1
AECK6CM4	1	1	1	1	1	1	1	1	1	1	1	1	1	1	1	1	1	1	7	7	1	6	5	5	7	6	6	7	7	6	6	1	7	6	6	3	1	1	1	1	1	1	1	1	1	2	1	1	1
AECK6CM5	1	1	1	1	1	1	1	1	1	1	1	1	1	1	1	1	1	1	7	7	1	6	5	5	7	6	6	7	7	6	6	1	2	6	7	3	1	1	1	1	1	1	1	1	1	1	1	1	1
AECK6CM6	1	1	1	1	1	1	1	1	1	1	1	1	1	1	1	1	1	1	7	7	8	8	5	5	7	6	8	2	7	8	8	2	7	6	6	8	1	1	1	1	1	1	1	1	1	2	1	1	1
AECK6CM7	1	1	1	1	1	1	1	1	1	1	1	1	1	1	1	1	1	1	7	7	1	6	5	5	7	6	6	7	7	6	6	1	2	6	7	3	1	1	1	1	1	1	1	1	1	1	1	1	1
AECK6CM8	1	1	1	1	1	1	1	1	1	1	1	1	1	1	1	1	1	1	7	7	1	6	5	5	7	6	6	7	7	6	6	1	2	6	7	3	1	1	1	1	1	1	1	1	1	1	1	1	1
AECK6CM9	1	1	1	1	1	1	1	1	1	1	1	1	1	1	1	1	1	1	7	7	1	6	5	5	7	6	6	7	7	6	6	1	2	6	7	3	1	1	1	1	1	1	1	1	1	2	1	1	1
AECK7CM1	1	1	1	1	1	1	1	1	1	1	1	1	1	1	1	1	1	1	7	7	8	8	5	5	7	6	8	2	7	8	8	2	7	6	6	8	1	1	1	1	1	1	1	1	1	2	1	1	1
AECK7CM10	2	2	2	2	2	2	2	2	2	2	2	2	2	2	2	2	2	2	3	3	3	3	3	3	3	3	3	3	3	3	3	3	3	3	3	4	2	2	2	2	2	2	2	2	2	2	2	2	2
AECK7CM2	1	1	1	1	1	1	1	1	1	1	1	1	1	1	1	1	1	1	7	7	8	8	5	5	7	6	8	2	7	8	8	2	7	6	6	8	1	1	1	1	1	1	1	1	1	2	1	1	1
AECK7CM3	1	1	1	1	1	1	1	1	1	1	1	1	1	1	1	1	1	1	7	7	8	8	5	5	7	6	8	2	7	8	8	2	7	6	6	8	1	1	1	1	1	1	1	1	1	2	1	1	1
AECK7CM4	1	1	1	1	1	1	1	1	1	1	1	1	1	1	1	1	1	1	7	7	1	6	5	5	7	6	6	7	7	6	6	1	2	6	7	3	1	1	1	1	1	1	1	1	1	1	1	1	1
AECK7CM5	1	1	1	1	1	1	1	1	1	1	1	1	1	1	1	1	1	1	7	7	1	6	5	5	7	6	6	7	7	6	6	1	2	6	7	3	1	2	2	1	2	2	1	1	2	2	1	2	1
AECK7CM6	1	1	1	1	1	1	1	1	1	1	1	1	1	1	1	1	1	1	7	7	1	6	5	5	7	6	6	7	7	6	6	1	2	6	7	3	1	1	1	1	1	1	1	1	1	2	1	1	2
AECK7CM7	1	1	1	1	1	1	1	1	1	1	1	1	1	1	1	1	1	1	7	7	1	6	5	5	7	6	6	7	7	6	6	1	2	6	7	3	1	1	1	1	1	1	1	1	1	2	1	1	2
AECK7CM8	1	1	1	1	1	1	1	1	1	1	1	1	1	1	1	1	1	1	7	7	1	6	5	5	7	6	6	7	7	6	6	1	2	6	7	3	1	1	1	1	1	1	1	1	1	1	1	1	1
AECK7CM9	1	1	1	1	1	1	1	1	1	1	1	1	1	1	1	1	1	1	7	7	1	6	5	5	7	6	6	7	7	6	6	1	2	6	7	3	1	1	1	1	1	1	1	1	1	2	1	1	1
AECK8CM1	2	2	2	2	2	2	2	2	2	2	2	2	2	2	2	2	2	2	3	3	3	3	3	3	3	3	3	3	3	3	3	3	3	3	3	4	2	2	2	2	2	2	2	2	2	2	2	2	2
AECK8CM10	2	2	2	2	2	2	2	2	2	2	2	2	2	2	2	2	2	2	3	3	3	3	3	3	3	3	3	3	3	3	3	3	3	3	3	4	2	2	2	2	2	2	2	2	2	2	2	2	2
AECK8CM2	1	1	1	1	1	1	1	1	1	1	1	1	1	1	1	1	1	1	7	7	8	8	5	5	7	6	8	2	7	8	8	2	7	6	6	8	1	1	1	1	1	1	1	1	1	2	1	1	1
AECK8CM3	2	2	2	2	2	2	2	2	2	2	2	2	2	2	2	2	2	2	3	3	3	3	3	3	3	3	3	3	3	3	3	3	3	3	3	4	2	2	2	2	2	2	2	2	2	2	2	2	2
AECK8CM4	2	2	2	2	2	2	2	2	2	2	2	2	2	2	2	2	2	2	3	3	3	3	3	3	3	3	3	3	3	3	3	3	3	3	3	4	2	2	2	2	2	2	2	2	2	2	2	2	2
AECK8CM5	2	2	2	2	2	2	2	2	2	2	2	2	2	2	2	2	2	2	3	3	3	3	3	3	3	3	3	3	3	3	3	3	3	3	3	4	2	2	2	2	2	2	2	2	2	2	2	2	2
AECK8CM6	2	2	2	2	2	2	2	2	2	2	2	2	2	2	2	2	2	2	3	3	3	3	3	3	3	3	3	3	3	3	3	3	3	3	3	4	2	2	2	2	2	2	2	2	2	2	2	2	2
AECK8CM7	2	2	2	2	2	2	2	2	2	2	2	2	2	2	2	2	2	2	3	3	3	3	3	3	3	3	3	3	3	3	3	3	3	3	3	4	2	2	2	2	2	2	2	2	2	2	2	2	2
AECK8CM8	2	2	2	2	2	2	2	2	2	2	2	2	2	2	2	2	2	2	3	3	3	3	3	3	3	3	3	3	3	3	3	3	3	3	3	4	2	2	2	2	2	2	2	2	2	2	2	2	2
AECK8CM9	2	2	2	2	2	2	2	2	2	2	2	2	2	2	2	2	2	2	3	3	3	3	3	3	3	3	3	3	3	3	3	3	3	3	3	4	2	2	2	2	2	2	2	2	2	2	2	2	2
AECK9CM1	2	2	2	2	2	2	2	2	2	2	2	2	2	2	2	2	2	2	6	6	6	3	3	6	3	3	3	3	6	3	3	3	6	3	3	4	2	2	2	2	2	2	2	2	2	2	2	2	2
AECK9CM10	2	2	2	2	2	2	2	2	2	2	2	2	2	2	2	2	2	2	3	3	3	3	3	3	3	3	3	3	6	3	3	3	6	3	3	4	2	2	2	2	2	2	2	2	2	2	2	2	2
AECK9CM2	2	2	2	2	2	2	2	2	2	2	2	2	2	2	2	2	2	2	6	6	6	3	3	6	3	3	3	3	6	3	3	3	6	3	3	4	2	2	2	2	2	2	2	2	2	2	2	2	2
AECK9CM3	2	2	2	2	2	2	2	2	2	2	2	2	2	2	2	2	2	2	6	6	6	3	3	6	3	3	3	3	6	3	3	3	6	3	3	4	2	2	2	2	2	2	2	2	2	2	2	2	2
AECK9CM4	2	2	2	2	2	2	2	2	2	2	2	2	2	2	2	2	2	2	6	6	6	3	3	6	3	3	3	3	6	3	3	3	6	3	3	4	2	2	2	2	2	2	2	2	2	2	2	2	2
AECK9CM5	2	2	2	2	2	2	2	2	2	2	2	2	2	2	2	2	2	2	3	3	3	3	3	3	3	3	3	3	3	3	3	3	3	3	3	4	2	2	2	2	2	2	2	2	2	2	2	2	2
AECK9CM6	2	2	2	2	2	2	2	2	2	2	2	2	2	2	2	2	2	2	3	3	3	3	3	3	3	3	3	3	3	3	3	3	3	3	3	4	2	2	2	2	2	2	2	2	2	2	2	2	2
AECK9CM7	2	2	2	2	2	2	2	2	2	2	2	2	2	2	2	2	2	2	3	3	3	3	3	3	3	3	3	3	3	3	3	3	3	3	3	4	2	2	2	2	2	2	2	2	2	2	2	2	2
AECK9CM8	2	2	2	2	2	2	2	2	2	2	2	2	2	2	2	2	2	2	6	6	6	3	3	6	3	3	3	3	6	3	3	3	6	3	3	4	2	2	2	2	2	2	2	2	2	2	2	2	2
AECK9CM9	2	2	2	2	2	2	2	2	2	2	2	2	2	2	2	2	2	2	3	3	3	3	3	3	3	3	3	3	3	3	3	3	3	3	3	4	2	2	2	2	2	2	2	2	2	2	2	2	2
AEK10CM1	1	1	1	1	1	1	1	1	1	1	1	1	1	1	1	1	1	1	4	4	4	4	6	4	4	4	4	4	4	4	4	4	4	4	4	2	1	1	1	1	1	1	1	1	1	1	1	1	1
AEK10CM10	1	1	1	1	1	1	1	1	1	1	1	1	1	1	1	1	1	1	4	4	4	4	6	4	4	4	4	4	4	4	4	4	4	4	4	2	1	1	1	1	1	1	1	1	1	1	1	1	1
AEK10CM2	1	1	1	1	1	1	1	1	1	1	1	1	1	1	1	1	1	1	4	4	4	4	6	4	4	4	4	4	4	4	4	4	4	4	4	2	1	1	1	1	1	1	1	1	1	1	1	1	1
AEK10CM3	1	1	1	1	1	1	1	1	1	1	1	1	1	1	1	1	1	1	4	4	4	4	6	4	4	4	4	4	4	4	4	4	4	4	4	2	1	1	1	1	1	1	1	1	1	1	1	1	1
AEK10CM4	1	1	1	1	1	1	1	1	1	1	1	1	1	1	1	1	1	1	4	4	4	4	6	4	4	4	4	4	4	4	4	4	4	4	4	2	1	1	1	1	1	1	1	1	1	1	1	1	1
AEK10CM5	1	1	1	1	1	1	1	1	1	1	1	1	1	1	1	1	1	1	4	4	4	4	6	4	4	4	4	4	4	4	4	4	4	4	4	2	1	1	1	1	1	1	1	1	1	1	1	1	1
AEK10CM6	1	1	1	1	1	1	1	1	1	1	1	1	1	1	1	1	1	1	4	4	4	4	6	4	4	4	4	4	4	4	4	4	4	4	4	2	1	1	1	1	1	1	1	1	1	1	1	1	1
AEK10CM7	1	1	1	1	1	1	1	1	1	1	1	1	1	1	1	1	1	1	4	4	4	4	6	4	4	4	4	4	4	4	4	4	4	4	4	2	1	1	1	1	1	1	1	1	1	1	1	1	1
AEK10CM8	1	1	1	1	1	1	1	1	1	1	1	1	1	1	1	1	1	1	4	4	4	4	6	4	4	4	4	4	4	4	4	4	4	4	4	2	1	1	1	1	1	1	1	1	1	1	1	1	1
AEK10CM9	1	1	1	1	1	1	1	1	1	1	1	1	1	1	1	1	1	1	5	5	2	6	2	2	5	6	5	7	7	5	6	5	1	5	6	5	1	1	1	1	1	1	1	1	1	1	1	1	1
AEK11CM1	1	1	1	1	1	1	1	1	1	1	1	1	1	1	1	1	1	1	4	4	4	4	6	4	4	4	4	4	4	4	4	4	4	4	4	2	1	1	1	1	1	1	1	1	1	1	1	1	1
AEK11CM10	1	1	1	1	1	1	1	1	1	1	1	1	1	1	1	1	1	1	4	4	4	4	6	4	4	4	4	4	4	4	4	4	4	4	4	2	1	1	1	1	1	1	1	1	1	1	1	1	1
AEK11CM2	1	1	1	1	1	1	1	1	1	1	1	1	1	1	1	1	1	1	4	4	4	4	6	4	4	4	4	4	4	4	4	4	4	4	4	2	1	1	1	1	1	1	1	1	1	1	1	1	1
AEK11CM3	1	1	1	1	1	1	1	1	1	1	1	1	1	1	1	1	1	1	4	4	4	4	6	4	4	4	4	4	4	4	4	4	4	4	4	2	1	1	1	1	1	1	1	1	1	1	1	1	1
AEK11CM4	1	1	1	1	1	1	1	1	1	1	1	1	1	1	1	1	1	1	4	4	4	4	6	4	4	4	4	4	4	4	4	4	4	4	4	2	1	1	1	1	1	1	1	1	1	1	1	1	1
AEK11CM5	1	1	1	1	1	1	1	1	1	1	1	1	1	1	1	1	1	1	4	4	4	4	6	4	4	4	4	4	4	4	4	4	4	4	4	2	1	1	1	1	1	1	1	1	1	1	1	1	1
AEK11CM6	1	1	1	1	1	1	1	1	1	1	1	1	1	1	1	1	1	1	4	4	4	4	6	4	4	4	4	4	4	4	4	4	4	4	4	2	1	1	1	1	1	1	1	1	1	1	1	1	1
AEK11CM7	1	1	1	1	1	1	1	1	1	1	1	1	1	1	1	1	1	1	4	4	4	4	6	4	4	4	4	4	4	4	4	4	4	4	4	2	1	1	1	1	1	1	1	1	1	1	1	1	1
AEK11CM8	1	1	1	1	1	1	1	1	1	1	1	1	1	1	1	1	1	1	4	4	4	4	6	4	4	4	4	4	4	4	4	4	4	4	4	2	1	1	1	1	1	1	1	1	1	1	1	1	1
AEK11CM9	1	1	1	1	1	1	1	1	1	1	1	1	1	1	1	1	1	1	4	4	4	4	6	4	4	4	4	4	4	4	4	4	4	4	4	2	1	1	1	1	1	1	1	1	1	1	1	1	1
AEK12CM1	1	1	1	1	1	1	1	1	1	1	1	1	1	1	1	1	1	1	4	4	4	4	6	4	4	4	4	4	4	4	4	4	4	4	4	2	1	1	1	1	1	1	1	1	1	1	1	1	1
AEK12CM10	1	1	1	1	1	1	1	1	1	1	1	1	1	1	1	1	1	1	4	4	4	4	6	4	4	4	4	4	4	4	4	4	4	4	4	2	1	1	1	1	1	1	1	1	1	1	1	1	1
AEK12CM2	1	1	1	1	1	1	1	1	1	1	1	1	1	1	1	1	1	1	4	4	4	4	6	4	4	4	4	4	4	4	4	4	4	4	4	2	1	1	1	1	1	1	1	1	1	1	1	1	1
AEK12CM3	1	1	1	1	1	1	1	1	1	1	1	1	1	1	1	1	1	1	4	4	4	4	6	4	4	4	4	4	4	4	4	4	4	4	4	2	1	1	1	1	1	1	1	1	1	1	1	1	1
AEK12CM4	1	1	1	1	1	1	1	1	1	1	1	1	1	1	1	1	1	1	4	4	4	4	6	4	4	4	4	4	4	4	4	4	4	4	4	2	1	1	1	1	1	1	1	1	1	1	1	1	1
AEK12CM5	1	1	1	1	1	1	1	1	1	1	1	1	1	1	1	1	1	1	4	4	4	4	6	4	4	4	4	4	4	4	4	4	4	4	4	2	1	1	1	1	1	1	1	1	1	1	1	1	1
AEK12CM6	1	1	1	1	1	1	1	1	1	1	1	1	1	1	1	1	1	1	4	4	4	4	6	4	4	4	4	4	4	4	4	4	4	4	4	2	1	1	1	1	1	1	1	1	1	1	1	1	1
AEK12CM7	1	1	1	1	1	1	1	1	1	1	1	1	1	1	1	1	1	1	4	4	4	4	6	4	4	4	4	4	4	4	4	4	4	4	4	2	1	1	1	1	1	1	1	1	1	1	1	1	1
AEK12CM8	1	1	1	1	1	1	1	1	1	1	1	1	1	1	1	1	1	1	4	4	4	4	6	4	4	4	4	4	4	4	4	4	4	4	4	2	1	1	1	1	1	1	1	1	1	1	1	1	1
AEK12CM9	1	1	1	1	1	1	1	1	1	1	1	1	1	1	1	1	1	1	4	4	4	4	6	4	4	4	4	4	4	4	4	4	4	4	4	2	1	1	1	1	1	1	1	1	1	1	1	1	1
AEK13CM1	1	1	1	1	1	1	1	1	1	1	1	1	1	1	1	1	1	1	4	4	4	4	6	4	4	4	4	4	4	4	4	4	4	4	4	2	1	1	1	1	1	1	1	1	1	1	1	1	1
AEK13CM10	1	1	1	1	1	1	1	1	1	1	1	1	1	1	1	1	1	1	5	5	2	5	2	2	5	5	5	4	5	5	1	2	5	1	2	8	1	1	1	1	1	1	1	1	1	1	1	1	1
AEK13CM2	1	1	1	1	1	1	1	1	1	1	1	1	1	1	1	1	1	1	4	4	4	4	6	4	4	4	4	4	4	4	4	4	4	4	4	2	1	1	1	1	1	1	1	1	1	1	1	1	1
AEK13CM3	1	1	1	1	1	1	1	1	1	1	1	1	1	1	1	1	1	1	4	4	4	4	6	4	4	4	4	4	4	4	4	4	4	4	4	2	1	1	1	1	1	1	1	1	1	1	1	1	1
AEK13CM4	1	1	1	1	1	1	1	1	1	1	1	1	1	1	1	1	1	1	4	4	4	4	6	4	4	4	4	4	4	4	4	4	4	4	4	2	1	1	1	1	1	1	1	1	1	1	1	1	1
AEK13CM5	1	1	1	1	1	1	1	1	1	1	1	1	1	1	1	1	1	1	4	4	4	4	6	4	4	4	4	4	4	4	4	4	4	4	4	2	1	1	1	1	1	1	1	1	1	1	1	1	1
AEK13CM6	1	1	1	1	1	1	1	1	1	1	1	1	1	1	1	1	1	1	4	4	4	4	6	4	4	4	4	4	4	4	4	4	4	4	4	2	1	1	1	1	1	1	1	1	1	1	1	1	1
AEK13CM7	1	1	1	1	1	1	1	1	1	1	1	1	1	1	1	1	1	1	1	7	1	1	1	5	1	1	6	1	1	6	5	1	1	8	1	1	1	1	1	1	1	1	1	1	1	1	1	1	1
AEK13CM8	1	1	1	1	1	1	1	1	1	1	1	1	1	1	1	1	1	1	4	4	4	4	6	4	4	4	4	4	4	4	4	4	4	4	4	2	1	1	1	1	1	1	1	1	1	1	1	1	1
AEK13CM9	1	1	1	1	1	1	1	1	1	1	1	1	1	1	1	1	1	1	4	4	4	4	6	4	4	4	4	4	4	4	4	4	4	4	4	2	1	1	1	1	1	1	1	1	1	1	1	1	1
AEK14CM1	1	1	1	1	1	1	1	1	1	1	1	1	1	1	1	1	1	1	1	1	1	1	1	1	1	1	1	1	1	1	5	1	1	8	1	1	1	1	1	1	1	1	1	1	1	1	1	1	1
AEK14CM10	1	1	1	1	1	1	1	1	1	1	1	1	1	1	1	1	1	1	1	1	1	1	1	1	1	1	1	1	1	1	5	1	1	8	1	1	1	2	2	1	2	2	1	1	2	2	1	2	1
AEK14CM2	1	1	1	1	1	1	1	1	1	1	1	1	1	1	1	1	1	1	1	1	1	1	1	1	1	1	1	1	1	1	5	1	1	8	1	1	1	1	1	1	1	1	1	1	1	1	1	1	1
AEK14CM3	1	1	1	1	1	1	1	1	1	1	1	1	1	1	1	1	1	1	1	1	1	1	1	1	1	1	1	1	1	1	5	1	1	8	1	1	1	1	1	1	1	1	1	1	1	1	1	1	1
AEK14CM4	1	1	1	1	1	1	1	1	1	1	1	1	1	1	1	1	1	1	1	1	1	1	1	1	1	1	1	1	1	1	5	1	1	8	1	1	1	1	1	1	1	1	1	1	1	1	1	1	1
AEK14CM5	1	1	1	1	1	1	1	1	1	1	1	1	1	1	1	1	1	1	1	1	1	1	1	1	1	1	1	1	1	1	5	1	1	8	1	1	1	1	1	1	1	1	1	1	1	1	1	1	1
AEK14CM6	1	1	1	1	1	1	1	1	1	1	1	1	1	1	1	1	1	1	1	1	1	1	1	1	1	1	1	1	1	1	5	1	1	8	1	1	1	1	1	1	1	1	1	1	1	1	1	1	1
AEK14CM7	1	1	1	1	1	1	1	1	1	1	1	1	1	1	1	1	1	1	1	1	1	1	1	1	1	1	1	1	1	1	5	1	1	8	1	1	1	1	1	1	1	1	1	1	1	1	1	1	1
AEK14CM8	1	1	1	1	1	1	1	1	1	1	1	1	1	1	1	1	1	1	1	1	1	1	1	1	1	1	1	1	1	1	5	1	1	8	1	1	1	2	2	1	2	2	1	1	2	2	1	2	1
AEK14CM9	1	1	1	1	1	1	1	1	1	1	1	1	1	1	1	1	1	1	1	1	1	1	1	1	1	1	1	1	1	1	5	1	1	8	1	1	1	1	1	1	1	1	1	1	1	1	1	1	1
AEK15CM1	1	1	1	1	1	1	1	1	1	1	1	1	1	1	1	1	1	1	1	1	1	1	1	1	1	1	1	1	1	1	5	1	1	8	1	1	1	1	1	1	1	1	1	1	1	1	1	1	1
AEK15CM10	1	1	1	1	1	1	1	1	1	1	1	1	1	1	1	1	1	1	1	1	1	1	1	1	1	1	1	1	1	1	5	1	1	8	1	1	1	1	1	1	1	1	1	1	1	1	1	1	1
AEK15CM2	1	1	1	1	1	1	1	1	1	1	1	1	1	1	1	1	1	1	1	1	1	1	1	1	1	1	1	1	1	1	5	1	1	8	1	1	1	1	1	1	1	1	1	1	1	1	1	1	1
AEK15CM3	1	1	1	1	1	1	1	1	1	1	1	1	1	1	1	1	1	1	1	1	1	1	1	1	1	1	1	1	1	1	5	1	1	8	1	1	1	1	1	1	1	1	1	1	1	1	1	1	1
AEK15CM4	1	1	1	1	1	1	1	1	1	1	1	1	1	1	1	1	1	1	1	1	1	1	1	1	1	1	1	1	1	1	5	1	1	8	1	1	1	1	1	1	1	1	1	1	1	1	1	1	1
AEK15CM5	1	1	1	1	1	1	1	1	1	1	1	1	1	1	1	1	1	1	1	1	1	1	1	1	1	1	1	1	1	1	5	1	1	8	1	1	1	1	1	1	1	1	1	1	1	1	1	1	1
AEK15CM6	1	1	1	1	1	1	1	1	1	1	1	1	1	1	1	1	1	1	1	1	1	1	1	1	1	1	1	1	1	1	5	1	1	8	1	1	1	1	1	1	1	1	1	1	1	1	1	1	1
AEK15CM7	1	1	1	1	1	1	1	1	1	1	1	1	1	1	1	1	1	1	1	1	1	1	1	1	1	1	1	1	1	1	5	1	1	8	1	1	1	1	1	1	1	1	1	1	1	1	1	1	1
AEK15CM8	1	1	1	1	1	1	1	1	1	1	1	1	1	1	1	1	1	1	1	1	1	1	1	1	1	1	1	1	1	1	5	1	1	8	1	1	1	1	1	1	1	1	1	1	1	1	1	1	1
AEK15CM9	1	1	1	1	1	1	1	1	1	1	1	1	1	1	1	1	1	1	1	1	1	1	1	1	1	1	1	1	1	1	5	1	1	8	1	1	1	1	1	1	1	1	1	1	1	1	1	1	1
AEK1CM1	2	2	2	2	2	2	2	2	2	2	2	2	2	2	2	2	2	2	6	6	6	3	3	6	3	3	3	3	6	3	3	3	6	3	3	4	2	2	2	2	2	2	2	2	2	2	2	2	2
AEK1CM10	2	2	2	2	2	2	2	2	2	2	2	2	2	2	2	2	2	2	6	6	6	3	3	6	3	3	3	3	6	3	3	3	6	3	3	4	2	2	2	2	2	2	2	2	2	2	2	2	2
AEK1CM2	2	2	2	2	2	2	2	2	2	2	2	2	2	2	2	2	2	2	6	6	6	3	3	6	3	3	3	3	6	3	3	3	6	3	3	4	2	2	2	2	2	2	2	2	2	2	2	2	2
AEK1CM3	1	2	2	2	2	2	2	2	2	2	2	2	2	2	2	2	2	2	2	6	6	3	3	6	3	3	3	3	6	3	3	3	6	3	3	4	2	2	2	2	2	2	2	2	2	2	2	2	2
AEK1CM4	2	2	2	2	2	2	2	2	2	2	2	2	2	2	2	2	2	2	6	6	6	3	3	6	3	3	3	3	6	3	3	3	6	3	3	4	2	2	2	2	2	2	2	2	2	2	2	2	2
AEK1CM5	2	2	2	2	2	2	2	2	2	2	2	2	2	2	2	2	2	2	6	6	6	3	3	6	3	3	3	3	6	3	3	3	6	3	3	4	2	2	2	2	2	2	2	2	2	2	2	2	2
AEK1CM6	2	2	2	2	2	2	2	2	2	2	2	2	2	2	2	2	2	2	6	6	6	3	3	6	3	3	3	3	6	3	3	3	6	3	3	4	1	2	2	1	2	2	1	1	2	2	1	2	1
AEK1CM7	2	2	2	2	2	2	2	2	2	2	2	2	2	2	2	2	2	2	6	6	6	3	3	6	3	3	3	3	6	3	3	3	6	3	3	4	2	2	2	2	2	2	2	2	2	2	2	2	2
AEK1CM8	2	2	2	2	2	2	2	2	2	2	2	2	2	2	2	2	2	2	6	6	6	3	3	6	3	3	3	3	6	3	3	3	6	3	3	4	2	2	2	2	2	2	2	2	2	2	2	2	2
AEK1CM9	2	2	2	2	2	2	2	2	2	2	2	2	2	2	2	2	2	2	6	6	6	3	3	6	3	3	3	3	6	3	3	3	6	3	3	4	2	2	2	2	2	2	2	2	2	2	2	2	2
AEK2CM1	1	1	1	1	1	1	1	1	1	1	1	1	1	1	1	1	1	1	2	2	2	2	2	2	6	2	2	6	2	2	2	6	2	2	5	6	1	2	2	1	2	2	1	1	2	2	1	2	2
AEK2CM10	1	1	1	1	1	1	1	1	1	1	1	1	1	1	1	1	1	1	2	2	2	2	2	2	6	2	2	6	2	2	2	6	2	2	5	6	1	2	2	1	2	2	1	1	2	2	1	2	1
AEK2CM2	2	1	2	2	1	2	2	1	1	2	2	1	2	2	2	2	2	2	6	2	6	3	2	6	3	2	2	3	6	2	3	3	6	3	3	4	2	2	2	2	2	2	2	2	2	2	2	2	2
AEK2CM3	1	1	1	1	1	1	1	1	1	1	1	1	1	1	1	1	1	1	2	2	2	2	2	2	6	2	2	6	2	2	2	6	2	2	5	6	1	2	2	1	2	2	1	1	2	2	1	2	1
AEK2CM4	1	1	1	1	1	1	1	1	1	1	1	1	1	1	1	1	1	1	2	2	2	2	2	2	6	2	2	6	2	2	2	6	2	2	5	6	1	2	2	1	2	2	2	1	2	2	1	2	2
AEK2CM5	1	1	1	1	1	1	1	1	1	1	1	1	1	1	1	1	1	1	2	2	2	2	2	2	6	2	2	6	2	2	2	6	2	2	5	6	1	2	2	1	2	2	2	1	2	2	1	2	2
AEK2CM6	1	1	1	1	1	1	1	1	1	1	1	1	1	1	1	1	1	1	2	2	2	2	2	2	6	2	2	6	2	2	2	6	2	2	5	6	1	2	2	1	2	2	2	1	2	2	1	2	2
AEK2CM7	1	1	1	1	1	1	1	1	1	1	1	1	1	1	1	1	1	1	2	2	2	2	2	2	6	2	2	6	2	2	2	6	2	2	5	6	1	2	2	1	2	2	2	1	2	2	1	2	2
AEK2CM8	1	1	1	1	1	1	1	1	1	1	1	1	1	1	1	1	1	1	2	2	2	2	2	2	5	2	2	4	2	2	2	6	2	2	5	6	1	2	2	1	2	2	1	1	2	2	1	2	1
AEK2CM9	1	1	1	1	1	1	1	1	1	1	1	1	1	1	1	1	1	1	2	2	2	2	2	2	6	2	2	6	2	2	2	6	2	2	5	6	1	2	2	1	2	2	1	1	2	2	1	2	1
AEK3CM1	1	1	1	1	1	1	1	1	1	1	1	1	1	1	1	1	1	1	5	5	2	5	2	2	5	5	5	5	5	5	5	5	5	5	2	5	1	1	1	1	1	1	1	1	1	2	1	1	2
AEK3CM10	1	1	1	1	1	1	1	1	1	1	1	1	1	1	1	1	1	1	5	5	2	5	2	2	5	5	5	5	5	5	5	5	5	5	2	5	1	1	1	1	1	1	1	1	1	2	1	1	2
AEK3CM2	1	1	1	1	1	1	1	1	1	1	1	1	1	1	1	1	1	1	2	2	2	2	2	2	6	2	2	6	2	2	2	6	2	2	5	6	1	2	2	1	2	2	2	1	2	2	1	2	2
AEK3CM3	1	1	1	1	1	1	1	1	1	1	1	1	1	1	1	1	1	1	5	5	2	5	2	2	5	5	5	5	5	5	5	5	5	5	2	5	1	1	1	1	1	1	1	1	1	2	1	1	2
AEK3CM4	1	1	1	1	1	1	1	1	1	1	1	1	1	1	1	1	1	1	5	5	5	5	2	2	5	5	5	5	5	5	5	5	5	5	2	5	1	1	1	1	1	1	1	1	1	2	1	1	2
AEK3CM5	1	1	1	1	1	1	1	1	1	1	1	1	1	1	1	1	1	1	5	5	2	5	2	2	5	5	5	5	5	5	5	5	5	5	2	5	1	1	1	1	1	1	1	1	1	2	1	1	2
AEK3CM6	1	1	1	1	1	1	1	1	1	1	1	1	1	1	1	1	1	1	5	5	5	5	2	2	5	5	5	5	5	5	5	5	5	5	2	5	1	1	1	1	1	1	1	1	1	2	1	1	2
AEK3CM7	1	1	1	1	1	1	1	1	1	1	1	1	1	1	1	1	1	1	5	5	2	5	2	2	5	5	5	5	5	5	5	5	5	5	2	5	1	1	1	1	1	1	1	1	1	2	1	1	2
AEK3CM8	1	1	1	1	1	1	1	1	1	1	1	1	1	1	1	1	1	1	5	5	2	5	2	2	5	5	5	5	5	5	5	5	5	5	2	5	1	1	1	1	1	1	1	1	1	2	1	1	2
AEK3CM9	1	1	1	1	1	1	1	1	1	1	1	1	1	1	1	1	1	1	5	5	5	5	2	2	5	5	5	5	5	5	5	5	5	5	2	5	1	1	1	1	1	1	1	1	1	2	1	1	2
AEK4CM1	1	1	1	1	1	1	1	1	1	1	1	1	1	1	1	1	1	1	7	7	1	6	5	5	7	6	6	7	7	6	6	1	7	6	6	3	1	1	1	1	1	1	1	1	1	2	1	1	1
AEK4CM10	1	1	1	1	1	1	1	1	1	1	1	1	1	1	1	1	1	1	7	7	1	6	5	5	7	6	6	7	7	6	6	1	7	6	6	3	1	1	1	1	1	1	1	1	1	2	1	1	1
AEK4CM2	1	1	1	1	1	1	1	1	1	1	1	1	1	1	1	1	1	1	7	7	1	6	5	5	7	6	6	7	7	6	6	1	7	6	6	3	1	2	2	1	2	2	2	1	2	2	1	2	1
AEK4CM3	2	2	2	2	2	2	2	2	2	2	2	2	2	2	2	2	2	2	6	6	6	3	3	6	3	3	3	3	6	3	3	3	6	3	3	4	1	2	2	1	2	2	2	1	2	2	1	2	1
AEK4CM4	1	1	1	1	1	1	1	1	1	1	1	1	1	1	1	1	1	1	7	7	1	6	5	5	7	6	6	7	7	6	6	1	7	6	6	3	1	1	1	1	1	1	1	1	1	2	1	1	1
AEK4CM5	1	1	1	1	1	1	1	1	1	1	1	1	1	1	1	1	1	1	5	2	2	6	2	2	5	2	5	7	2	5	6	5	2	6	6	5	1	1	1	1	1	1	1	1	1	2	1	1	1
AEK4CM6	1	1	1	1	1	1	1	1	1	1	1	1	1	1	1	1	1	1	7	7	1	6	5	5	7	6	6	7	7	6	6	1	7	6	6	3	1	1	1	1	1	1	1	1	1	2	1	1	1
AEK4CM7	1	1	1	1	1	1	1	1	1	1	1	1	1	1	1	1	1	1	7	7	1	6	5	5	7	6	6	7	7	6	6	1	7	6	6	3	1	1	1	1	1	1	1	1	1	2	1	1	1
AEK4CM9	1	1	1	1	1	1	1	1	1	1	1	1	1	1	1	1	1	1	7	7	1	6	5	5	7	6	6	7	7	6	6	1	7	6	6	3	1	1	1	1	1	1	1	1	1	2	1	1	1
AEK5CM1	1	1	1	1	1	1	1	1	1	1	1	1	1	1	1	1	1	1	5	2	2	6	2	2	5	2	5	4	2	5	6	5	2	6	7	5	1	2	2	1	2	2	2	1	2	2	1	2	2
AEK5CM10	1	1	1	1	1	1	1	1	1	1	1	1	1	1	1	1	1	1	7	7	1	6	5	5	7	6	6	7	7	6	6	1	2	6	7	3	1	1	1	1	1	1	1	1	1	1	1	1	1
AEK5CM2	1	1	1	1	1	1	1	1	1	1	1	1	1	1	1	1	1	1	7	7	1	6	5	5	7	6	6	7	7	6	6	1	2	6	7	3	1	1	1	1	1	1	1	1	1	1	1	1	1
AEK5CM3	1	1	1	1	1	1	1	1	1	1	1	1	1	1	1	1	1	1	7	7	1	6	5	5	7	6	6	7	7	6	6	1	2	6	7	3	1	1	1	1	1	1	1	1	1	2	1	1	1
AEK5CM4	1	1	1	1	1	1	1	1	1	1	1	1	1	1	1	1	1	1	7	7	1	6	5	5	7	6	6	7	7	6	6	1	2	6	7	3	1	1	1	1	1	1	1	1	1	1	1	1	1
AEK5CM5	1	1	1	1	1	1	1	1	1	1	1	1	1	1	1	1	1	1	7	7	1	6	5	5	7	6	6	7	7	6	6	1	2	6	7	3	1	1	1	1	1	1	1	1	1	1	1	1	1
AEK5CM6	1	1	1	1	1	1	1	1	1	1	1	1	1	1	1	1	1	1	7	7	1	6	5	5	7	6	6	7	7	6	6	1	2	6	7	3	1	1	1	1	1	1	1	1	1	1	1	1	1
AEK5CM7	1	1	1	1	1	1	1	1	1	1	1	1	1	1	1	1	1	1	7	7	1	6	5	5	7	6	6	7	7	6	6	1	2	6	7	3	1	2	2	1	2	2	2	1	2	2	1	2	2
AEK5CM8	1	1	1	1	1	1	1	1	1	1	1	1	1	1	1	1	1	1	2	7	5	6	5	5	7	6	6	7	2	6	6	2	2	6	7	3	1	2	2	1	2	2	2	1	2	2	1	2	2
AEK5CM9	1	1	1	1	1	1	1	1	1	1	1	1	1	1	1	1	1	1	2	7	5	6	5	5	7	6	6	7	2	6	2	2	2	2	7	3	1	2	2	1	2	2	2	1	2	2	1	2	2
AEK6CM1	1	1	1	1	1	1	1	1	1	1	1	1	1	1	1	1	1	1	8	8	7	7	7	7	8	7	7	8	8	7	7	7	8	7	8	7	1	2	2	1	2	2	2	1	2	2	1	2	2
AEK6CM10	1	1	1	1	1	1	1	1	1	1	1	1	1	1	1	1	1	1	8	8	7	7	7	7	8	7	7	8	8	7	7	7	8	7	8	7	1	2	2	1	2	2	2	1	2	2	1	2	2
AEK6CM2	1	1	1	1	1	1	1	1	1	1	1	1	1	1	1	1	1	1	8	8	7	7	7	7	8	7	7	8	8	7	7	7	8	7	8	7	1	2	2	1	2	2	2	1	2	2	1	2	2
AEK6CM3	1	1	1	1	1	1	1	1	1	1	1	1	1	1	1	1	1	1	8	8	7	7	7	7	8	7	7	8	8	7	7	7	8	7	8	7	1	2	2	1	2	2	2	1	2	2	1	2	2
AEK6CM4	1	1	1	1	1	1	1	1	1	1	1	1	1	1	1	1	1	1	8	8	7	7	7	7	8	7	7	8	8	7	7	7	8	7	8	7	1	2	2	1	2	2	2	1	2	2	1	2	2
AEK6CM5	1	1	1	1	1	1	1	1	1	1	1	1	1	1	1	1	1	1	8	8	7	7	7	7	8	7	7	8	8	7	7	7	8	7	8	7	1	2	2	1	2	2	2	1	2	2	1	2	2
AEK6CM6	1	1	1	1	1	1	1	1	1	1	1	1	1	1	1	1	1	1	8	8	7	7	7	7	8	7	7	8	8	7	7	7	8	7	8	7	1	2	2	1	2	2	2	1	2	2	1	2	2
AEK6CM7	1	1	1	1	1	1	1	1	1	1	1	1	1	1	1	1	1	1	8	8	7	7	7	7	8	7	7	8	8	7	7	7	8	7	8	7	1	2	2	1	2	2	2	1	2	2	1	2	2
AEK6CM8	1	1	1	1	1	1	1	1	1	1	1	1	1	1	1	1	1	1	8	8	7	7	7	7	8	7	7	8	8	7	7	7	8	7	8	7	1	2	2	1	2	2	2	1	2	2	1	2	2
AEK6CM9	1	1	1	1	1	1	1	1	1	1	1	1	1	1	1	1	1	1	8	8	7	7	7	7	8	7	7	8	8	7	7	7	8	7	8	7	1	2	2	1	2	2	2	1	2	2	1	2	2
AEK7CM1	1	1	1	1	1	1	1	1	1	1	1	1	1	1	1	1	1	1	8	8	7	7	7	7	8	7	7	8	8	7	7	7	8	7	8	7	1	2	2	1	2	2	2	1	2	2	1	2	2
AEK7CM10	1	1	2	1	1	2	1	2	1	1	1	1	1	1	1	1	1	1	8	7	6	7	8	6	7	3	6	8	7	6	7	7	2	7	8	7	1	2	2	1	2	2	2	1	2	2	1	2	2
AEK7CM2	1	1	1	1	1	1	1	1	1	1	1	1	1	1	1	1	1	1	8	8	7	7	7	7	8	7	7	8	8	7	7	7	8	7	8	7	1	2	2	1	2	2	2	1	2	2	1	2	2
AEK7CM3	1	1	1	1	1	1	1	1	1	1	1	1	1	1	1	1	1	1	8	8	7	7	7	7	8	7	7	8	8	7	7	7	8	7	8	7	1	2	2	1	2	2	2	1	2	2	1	2	2
AEK7CM4	1	1	1	1	1	1	1	1	1	1	1	1	1	1	1	1	1	1	8	8	7	7	7	7	8	7	7	8	8	7	7	7	8	7	8	7	1	2	2	1	2	2	2	1	2	2	1	2	2
AEK7CM5	1	1	1	1	1	1	1	1	1	1	1	1	1	1	1	1	1	1	8	8	7	7	7	7	8	7	7	8	8	7	7	7	8	7	8	7	1	2	2	1	2	2	2	1	2	2	1	2	2
AEK7CM6	1	1	1	1	1	1	1	1	1	1	1	1	1	1	1	1	1	1	8	8	7	7	7	7	8	7	7	8	8	7	7	7	8	7	8	7	1	2	2	1	2	2	2	1	2	2	1	2	2
AEK7CM7	1	1	1	1	1	1	1	1	1	1	1	1	1	1	1	1	1	1	8	8	7	7	7	7	8	7	7	8	8	7	7	7	8	7	8	7	1	2	2	1	2	2	2	1	2	2	1	2	2
AEK7CM8	1	1	1	1	1	1	1	1	1	1	1	1	1	1	1	1	1	1	8	8	7	7	7	7	8	7	7	8	8	7	7	7	8	7	8	7	1	2	2	1	2	2	2	1	2	2	1	2	2
AEK7CM9	1	1	1	1	1	1	1	1	1	1	1	1	1	1	1	1	1	1	8	8	7	7	7	7	8	7	7	8	8	7	7	7	8	7	8	7	1	2	2	1	2	2	2	1	2	2	1	2	2
AEK8CM1	1	1	1	1	1	1	1	1	1	1	1	1	1	1	1	1	1	1	5	5	2	6	2	2	5	6	5	7	7	5	6	5	1	5	6	5	1	1	1	1	1	1	1	1	1	1	1	1	1
AEK8CM10	1	1	1	1	1	1	1	1	1	1	1	1	1	1	1	1	1	1	5	5	5	6	1	1	5	6	5	7	7	5	6	5	1	5	6	5	1	1	1	1	1	1	1	1	1	1	1	1	1
AEK8CM2	1	1	1	1	1	1	1	1	1	1	1	1	1	1	1	1	1	1	5	5	2	6	2	2	5	6	5	7	7	5	6	5	1	5	6	5	1	1	1	1	1	1	1	1	1	1	1	1	1
AEK8CM3	1	1	1	1	1	1	1	1	1	1	1	1	1	1	1	1	1	1	5	5	2	6	2	2	5	6	5	7	7	5	6	5	1	5	6	5	1	2	2	1	2	2	2	1	2	2	1	2	2
AEK8CM4	1	1	1	1	1	1	1	1	1	1	1	1	1	1	1	1	1	1	5	5	5	6	1	1	5	6	5	7	7	5	6	5	1	5	6	5	1	1	1	1	1	1	1	1	1	1	1	1	1
AEK8CM5	1	1	1	1	1	1	1	1	1	1	1	1	1	1	1	1	1	1	5	5	5	6	1	1	5	6	5	7	7	5	6	5	1	5	6	5	1	1	1	1	1	1	1	1	1	1	1	1	1
AEK8CM6	1	1	1	1	1	1	1	1	1	1	1	1	1	1	1	1	1	1	5	5	5	6	1	1	5	6	5	7	7	5	6	5	1	5	6	5	1	1	1	1	1	1	1	1	1	1	1	1	1
AEK8CM7	1	1	1	1	1	1	1	1	1	1	1	1	1	1	1	1	1	1	5	5	2	6	2	2	5	6	5	7	7	5	6	5	1	5	6	5	1	1	1	1	1	1	1	1	1	1	1	1	1
AEK8CM8	1	1	1	1	1	1	1	1	1	1	1	1	1	1	1	1	1	1	5	5	5	6	1	1	5	6	5	7	7	5	6	5	1	5	6	5	1	1	1	1	1	1	1	1	1	1	1	1	1
AEK8CM9	1	1	1	1	1	1	1	1	1	1	1	1	1	1	1	1	1	1	5	5	2	6	2	2	5	6	5	7	7	5	6	5	1	5	6	5	1	1	1	1	1	1	1	1	1	1	1	1	1
AEK9CM1	1	1	1	1	1	1	1	1	1	1	1	1	1	1	1	1	1	1	4	4	4	4	8	8	4	8	6	4	4	4	4	4	4	4	4	2	1	1	1	1	1	1	1	1	1	1	1	1	1
AEK9CM10	1	1	1	1	1	1	1	1	1	1	1	1	1	1	1	1	1	1	4	4	4	4	8	8	4	8	6	4	4	4	4	4	4	4	4	2	1	1	1	1	1	1	1	1	1	1	1	1	1
AEK9CM2	1	1	1	1	1	1	1	1	1	1	1	1	1	1	1	1	1	1	4	4	4	4	8	8	4	8	6	4	4	4	4	4	4	4	4	2	1	1	1	1	1	1	1	1	1	1	1	1	1
AEK9CM3	1	1	1	1	1	1	1	1	1	1	1	1	1	1	1	1	1	1	4	4	4	4	8	8	4	8	6	4	4	4	4	4	4	4	4	2	1	1	1	1	1	1	1	1	1	1	1	1	1
AEK9CM4	1	1	1	1	1	1	1	1	1	1	1	1	1	1	1	1	1	1	4	4	4	4	4	4	4	4	5	4	4	5	4	4	4	4	4	2	1	1	1	1	1	1	1	1	1	1	1	1	1
AEK9CM5	1	1	1	1	1	1	1	1	1	1	1	1	1	1	1	1	1	1	4	4	4	4	8	8	4	8	6	4	4	4	4	4	4	4	4	2	1	1	1	1	1	1	1	1	1	1	1	1	1
AEK9CM6	1	1	1	1	1	1	1	1	1	1	1	1	1	1	1	1	1	1	4	4	4	4	8	8	4	8	6	4	4	4	4	4	4	4	4	2	1	1	1	1	1	1	1	1	1	1	1	1	1
AEK9CM7	1	1	1	1	1	1	1	1	1	1	1	1	1	1	1	1	1	1	4	4	4	4	8	8	4	8	6	4	4	4	4	4	4	4	4	2	1	1	1	1	1	1	1	1	1	1	1	1	1
AEK9CM8	1	1	1	1	1	1	1	1	1	1	1	1	1	1	1	1	1	1	4	4	4	4	8	8	4	8	6	4	4	4	4	4	4	4	4	2	1	1	1	1	1	1	1	1	1	1	1	1	1
AEK9CM9	1	1	1	1	1	1	1	1	1	1	1	1	1	1	1	1	1	1	4	4	4	4	8	8	4	8	6	4	4	4	4	4	4	4	4	2	1	1	1	1	1	1	1	1	1	1	1	1	1
[truncated: 59 more columns]

## Sheet: PAM
Distance	Aitchinson																		Aitchinson																		Bray-Curtis
Clusters method	PAM																		PAM																		PAM
Number clusters (k)	2																		8																		2
Dataset (# genera)	232	329	381	209	302	345	191	265	297	174	250	283	139	221	242	124	199	223	232	329	381	209	302	345	191	265	297	174	250	283	139	221	242	124	199	223	232	329	381	209	302	345	191	265	297	174	250	283	139
Sample name	pam.res.g.ait.232.k2$cluster	pam.res.g.ait.329.k2$cluster	pam.res.g.ait.381.k2$cluster	pam.res.g.ait.209.k2$cluster	pam.res.g.ait.302.k2$cluster	pam.res.g.ait.345.k2$cluster	pam.res.g.ait.191.k2$cluster	pam.res.g.ait.265.k2$cluster	pam.res.g.ait.297.k2$cluster	pam.res.g.ait.174.k2$cluster	pam.res.g.ait.250.k2$cluster	pam.res.g.ait.283.k2$cluster	pam.res.g.ait.139.k2$cluster	pam.res.g.ait.221.k2$cluster	pam.res.g.ait.242.k2$cluster	pam.res.g.ait.124.k2$cluster	pam.res.g.ait.199.k2$cluster	pam.res.g.ait.223.k2$cluster	pam.res.g.ait.232.k8$cluster	pam.res.g.ait.329.k8$cluster	pam.res.g.ait.381.k8$cluster	pam.res.g.ait.209.k8$cluster	pam.res.g.ait.302.k8$cluster	pam.res.g.ait.345.k8$cluster	pam.res.g.ait.191.k8$cluster	pam.res.g.ait.265.k8$cluster	pam.res.g.ait.297.k8$cluster	pam.res.g.ait.174.k8$cluster	pam.res.g.ait.250.k8$cluster	pam.res.g.ait.283.k8$cluster	pam.res.g.ait.139.k8$cluster	pam.res.g.ait.221.k8$cluster	pam.res.g.ait.242.k8$cluster	pam.res.g.ait.124.k8$cluster	pam.res.g.ait.199.k8$cluster	pam.res.g.ait.223.k8$cluster	pam.res.g.bray.232.k2$cluster	pam.res.g.bray.329.k2$cluster	pam.res.g.bray.381.k2$cluster	pam.res.g.bray.209.k2$cluster	pam.res.g.bray.302.k2$cluster	pam.res.g.bray.345.k2$cluster	pam.res.g.bray.191.k2$cluster	pam.res.g.bray.265.k2$cluster	pam.res.g.bray.297.k2$cluster	pam.res.g.bray.174.k2$cluster	pam.res.g.bray.250.k2$cluster	pam.res.g.bray.283.k2$cluster	pam.res.g.bray.139.k2$cluster
AEC10CM1	2	1	1	1	1	1	1	1	1	1	1	1	1	1	1	1	1	1	8	5	6	7	5	6	7	4	5	7	3	5	7	5	5	5	6	7	1	1	1	1	1	1	1	1	1	1	1	1	1
AEC10CM10	2	1	1	1	1	1	1	1	1	1	1	1	1	1	1	1	1	1	2	6	7	7	6	7	8	6	6	8	5	7	2	5	5	2	7	1	1	1	1	1	1	1	1	1	1	1	1	1	1
AEC10CM2	2	1	1	1	1	1	1	1	1	1	1	1	1	1	1	1	1	1	2	5	6	7	5	6	1	2	5	2	3	6	1	5	5	2	1	7	2	2	2	2	2	2	2	2	2	2	2	2	2
AEC10CM3	2	1	1	1	1	1	1	1	1	1	1	1	1	1	1	1	1	1	8	7	6	7	5	6	7	2	1	7	3	6	7	5	5	1	1	7	1	1	1	1	1	1	1	1	1	1	1	1	1
AEC10CM4	2	1	1	1	1	1	1	1	1	1	1	1	1	1	1	1	1	1	2	7	4	7	7	4	2	2	1	2	4	6	1	5	5	1	2	2	1	1	1	1	1	1	1	1	1	1	1	1	1
AEC10CM5	2	1	1	1	1	1	1	1	1	1	1	1	1	1	1	1	1	1	2	5	6	7	5	6	8	4	5	2	3	5	1	5	5	5	2	7	1	1	1	1	1	1	1	1	1	1	1	1	1
AEC10CM6	2	1	1	1	1	1	1	1	1	1	1	1	1	2	1	1	1	1	2	6	6	7	6	6	1	6	6	1	5	7	2	5	5	2	1	1	2	2	2	2	2	2	2	2	2	2	2	2	2
AEC10CM7	2	1	1	1	1	1	1	1	1	1	1	1	1	1	1	1	1	1	2	6	7	7	6	7	8	6	3	8	5	7	5	5	5	7	1	5	1	1	1	1	1	1	1	1	1	1	1	1	1
AEC10CM8	2	1	1	1	1	1	1	1	1	1	1	1	1	1	1	1	1	1	1	5	6	1	5	6	2	6	5	2	5	7	1	5	5	1	2	2	1	1	1	1	1	1	1	1	1	1	1	1	1
AEC10CM9	2	1	1	1	1	1	1	1	1	1	1	1	1	1	1	1	1	1	2	5	6	7	5	6	1	4	5	2	3	5	7	5	5	1	2	7	2	2	2	2	2	2	2	2	2	2	2	2	2
AEC11CM1	2	1	1	1	1	1	1	1	2	1	1	2	1	1	1	1	1	1	2	6	7	7	6	7	1	6	6	1	5	7	2	5	5	2	1	1	2	2	2	2	2	2	2	2	2	2	2	2	2
AEC11CM10	1	1	1	1	1	1	1	1	1	1	1	1	1	1	1	1	1	1	1	7	4	1	7	4	1	2	1	2	4	6	1	5	5	1	1	1	2	2	2	2	2	2	2	2	2	2	2	2	2
AEC11CM2	2	1	1	1	1	1	1	1	1	1	1	1	1	1	1	1	1	1	2	5	6	2	5	6	2	6	5	1	5	7	5	2	1	7	1	1	2	2	2	2	2	2	2	2	2	2	2	2	2
AEC11CM3	1	1	1	1	1	1	1	1	1	1	1	1	1	1	1	1	1	1	3	1	4	2	1	4	1	1	5	1	1	1	5	2	1	2	1	1	2	2	2	2	2	2	2	2	2	2	2	2	2
AEC11CM4	2	1	1	1	1	1	1	1	1	1	1	1	1	1	1	1	1	1	2	1	4	7	1	4	1	4	3	8	1	1	2	5	1	2	1	1	2	2	2	2	2	2	2	2	2	2	2	2	2
AEC11CM5	1	1	1	1	1	1	1	1	1	1	1	1	1	1	1	1	1	1	1	6	7	7	6	7	1	6	6	8	5	7	1	2	5	2	7	1	2	2	2	2	2	2	2	2	2	2	2	2	2
AEC11CM6	1	1	1	1	1	1	1	1	1	1	1	1	1	1	1	1	1	1	3	5	6	7	5	6	1	4	5	8	3	5	1	2	1	2	1	1	1	1	1	1	1	1	1	1	1	1	1	1	1
AEC11CM7	1	1	1	1	1	1	1	1	1	1	1	1	1	1	1	1	1	1	1	5	6	1	5	6	1	2	5	8	1	1	2	2	1	2	1	1	2	2	2	2	2	2	2	2	2	2	2	2	2
AEC11CM8	2	1	1	1	1	1	1	1	1	1	1	1	1	1	1	1	1	1	1	7	4	1	7	4	1	2	1	2	1	6	1	2	1	2	1	1	2	2	2	2	2	2	2	2	2	2	2	2	2
AEC11CM9	1	1	1	1	1	1	1	1	1	1	1	1	1	1	1	1	1	1	3	5	4	2	5	4	1	4	5	7	5	5	5	2	1	7	1	1	2	2	2	2	2	2	2	2	2	2	2	2	2
AEC12CM1	2	1	1	1	1	1	1	1	1	1	1	1	1	1	1	1	1	1	2	6	7	7	6	7	2	6	6	1	5	7	2	2	1	2	1	1	1	1	1	1	1	1	1	1	1	1	1	1	1
AEC12CM10	2	1	1	1	1	1	1	1	1	1	1	1	1	1	1	1	1	1	2	6	7	7	6	7	2	6	6	2	5	7	2	2	3	2	1	2	2	2	2	2	2	2	2	2	2	2	2	2	2
AEC12CM2	2	1	1	1	1	1	1	1	1	1	1	1	1	1	1	1	1	1	2	6	4	7	6	4	1	6	6	1	5	7	2	5	5	2	1	1	1	1	1	1	1	1	1	1	1	1	1	1	1
AEC12CM3	2	1	1	1	1	1	1	1	1	1	1	1	1	1	1	1	1	1	2	6	7	1	6	7	1	6	6	2	5	7	5	1	5	1	1	5	1	1	1	1	1	1	1	1	1	1	1	1	1
AEC12CM4	1	1	1	1	1	1	1	1	1	1	1	1	1	1	1	1	1	1	3	4	4	1	4	4	1	5	1	2	4	4	1	1	3	1	2	2	1	1	1	1	1	1	1	1	1	1	1	1	1
AEC12CM5	2	1	1	1	1	1	1	1	1	1	1	1	1	1	1	1	1	1	2	6	7	7	6	7	2	6	6	2	5	7	5	5	5	2	1	1	2	2	2	2	2	2	2	2	2	2	2	2	2
AEC12CM6	2	1	1	1	1	1	1	1	1	1	1	1	1	1	1	1	1	1	2	6	7	7	6	7	1	6	6	1	5	7	2	5	5	2	1	1	2	2	2	2	2	2	2	2	2	2	2	2	2
AEC12CM7	2	1	1	1	1	1	1	1	1	1	1	1	1	1	1	1	1	1	2	6	7	7	6	7	1	6	6	1	5	7	2	5	5	2	1	1	2	2	2	2	2	2	2	2	2	2	2	2	2
AEC12CM8	2	1	1	1	1	1	1	1	1	1	1	1	1	1	1	1	1	1	1	6	7	1	6	7	1	6	6	2	5	7	1	1	3	1	2	2	1	1	1	1	1	1	1	1	1	1	1	1	1
AEC12CM9	2	1	1	1	1	1	1	1	1	1	1	1	1	1	1	1	1	1	1	7	4	1	7	4	1	2	1	2	4	6	1	1	3	1	2	2	1	1	1	1	1	1	1	1	1	1	1	1	1
AEC13CM1	2	1	1	1	1	1	2	1	1	1	1	1	1	2	1	1	1	1	2	6	7	7	6	7	7	6	6	2	5	7	1	5	5	2	1	1	2	2	2	2	2	2	2	2	2	2	2	2	2
AEC13CM10	2	1	1	1	1	1	1	1	1	1	1	1	1	1	1	2	1	1	1	7	4	1	7	4	7	2	1	7	3	6	7	5	5	5	6	7	2	2	2	2	2	2	2	2	2	2	2	2	2
AEC13CM2	1	1	1	1	1	1	1	1	1	1	1	1	1	1	1	1	1	1	1	1	1	1	1	1	7	2	3	8	1	1	1	5	5	1	6	7	1	1	1	1	1	1	1	1	1	1	1	1	1
AEC13CM3	1	1	1	1	1	1	1	1	1	1	1	1	1	1	1	1	1	1	3	7	6	2	7	6	7	4	1	7	3	5	1	7	3	1	6	7	1	1	1	1	1	1	1	1	1	1	1	1	1
AEC13CM4	2	1	1	1	1	1	1	1	1	1	1	1	1	1	1	1	1	1	1	7	4	1	7	4	2	2	1	2	4	6	1	5	5	1	2	2	1	1	1	1	1	1	1	1	1	1	1	1	1
AEC13CM5	2	1	1	1	1	1	1	1	1	1	1	1	1	1	1	1	1	1	2	6	7	7	6	7	7	6	6	7	5	7	7	5	5	5	6	7	2	2	2	2	2	2	2	2	2	2	2	2	2
AEC13CM6	2	1	1	1	1	1	1	1	1	1	1	1	1	1	1	1	1	1	8	5	6	7	5	6	7	4	5	7	3	5	7	5	5	5	6	7	2	2	2	2	2	2	2	2	2	2	2	2	2
AEC13CM7	2	1	1	1	1	1	1	1	1	1	1	1	1	1	1	1	1	1	1	7	6	1	7	6	2	2	1	2	3	6	1	5	5	1	2	7	1	1	1	1	1	1	1	1	1	1	1	1	1
AEC13CM8	2	1	1	1	1	1	1	1	1	1	1	1	1	1	1	1	1	1	2	7	6	1	5	6	7	4	1	7	3	5	7	5	5	5	6	7	2	2	2	2	2	2	2	2	2	2	2	2	2
AEC13CM9	2	1	1	1	1	1	1	1	1	1	1	1	1	1	1	1	1	1	1	7	6	1	7	6	7	2	1	8	3	6	1	5	5	1	7	2	2	2	2	2	2	2	2	2	2	2	2	2	2
AEC14CM1	1	1	1	1	1	1	1	1	1	1	1	2	1	2	1	2	1	1	8	5	6	7	5	6	7	4	5	7	3	5	7	5	5	5	6	7	2	2	2	2	2	2	2	2	2	2	2	2	2
AEC14CM10	2	1	1	1	1	1	1	1	1	1	1	1	1	1	1	1	1	1	2	5	6	7	5	6	7	4	5	7	3	5	2	5	5	2	1	1	2	2	2	2	2	2	2	2	2	2	2	2	2
AEC14CM2	2	1	1	1	1	1	1	1	1	1	1	1	1	1	1	2	1	1	8	5	6	7	5	6	7	4	5	7	3	5	7	5	5	5	6	7	2	2	2	2	2	2	2	2	2	2	2	2	2
AEC14CM3	2	2	2	1	2	2	2	1	2	1	1	2	2	2	2	1	1	1	8	5	6	7	5	6	7	4	5	7	3	5	7	5	5	5	6	7	2	2	2	2	2	2	2	2	2	2	2	2	2
AEC14CM4	2	2	2	1	2	2	1	1	2	1	1	2	2	1	1	2	1	2	2	5	6	7	5	6	7	4	5	7	3	5	7	5	5	3	1	7	2	2	2	2	2	2	2	2	2	2	2	2	2
AEC14CM5	2	2	2	1	2	2	2	1	2	1	1	2	1	1	1	1	1	1	2	5	6	7	5	6	7	6	5	7	5	5	2	5	5	2	1	7	2	2	2	2	2	2	2	2	2	2	2	2	2
AEC14CM6	2	1	1	1	1	1	2	1	1	1	1	1	1	1	1	1	1	1	8	5	6	7	5	6	7	4	5	7	3	5	7	5	5	5	6	7	2	2	2	2	2	2	2	2	2	2	2	2	2
AEC14CM7	2	2	1	1	2	2	2	2	2	1	1	2	2	2	2	1	1	2	2	6	7	7	6	7	2	6	6	2	5	7	1	5	5	2	1	1	2	2	2	2	2	2	2	2	2	2	2	2	2
AEC14CM8	2	2	2	1	2	2	1	1	2	1	1	2	2	2	1	2	1	1	8	5	6	7	5	6	7	4	5	7	3	5	7	5	5	3	6	7	2	2	2	2	2	2	2	2	2	2	2	2	2
AEC14CM9	1	1	1	1	1	1	1	1	1	1	1	1	1	1	1	1	1	1	8	5	6	7	5	6	7	4	5	7	3	5	7	7	5	5	7	7	2	2	2	2	2	2	2	2	2	2	2	2	2
AEC15CM1	1	1	1	1	1	1	1	1	1	1	1	1	1	1	1	1	1	1	1	5	6	7	5	6	1	1	5	2	1	1	1	1	5	1	2	7	1	1	1	1	1	1	1	1	1	1	1	1	1
AEC15CM10	1	1	1	1	1	1	1	1	1	1	1	1	1	1	1	1	1	1	3	1	6	7	1	6	1	1	5	2	1	1	2	2	1	1	1	1	2	2	2	2	2	2	2	2	2	2	2	2	2
AEC15CM2	1	1	1	1	1	1	1	1	1	1	1	1	1	1	1	1	1	1	1	6	7	4	6	7	5	6	6	8	2	7	1	1	2	1	7	2	1	1	1	1	1	1	1	1	1	1	1	1	1
AEC15CM3	2	1	1	1	1	1	1	1	1	1	1	1	1	1	1	1	1	1	2	5	6	7	5	6	1	2	5	2	4	6	1	1	5	1	1	2	1	1	1	1	1	1	1	1	1	1	1	1	1
AEC15CM4	2	1	1	1	1	1	1	1	1	1	1	1	1	1	1	1	1	1	2	5	6	7	5	6	1	4	5	2	3	2	1	5	5	1	1	2	1	1	1	1	1	1	1	1	1	1	1	1	1
AEC15CM5	2	1	1	1	1	1	1	1	1	1	1	1	1	1	1	1	1	1	2	7	4	7	7	4	1	2	1	2	4	6	1	1	1	1	2	1	1	1	1	1	1	1	1	1	1	1	1	1	1
AEC15CM6	1	1	1	1	1	1	1	1	1	1	1	1	1	1	1	1	1	1	1	7	6	1	7	6	2	2	1	2	4	6	1	1	3	1	2	2	1	1	1	1	1	1	1	1	1	1	1	1	1
AEC15CM7	2	1	1	1	1	1	1	1	1	1	1	1	1	1	1	1	1	1	2	5	6	1	5	6	2	1	5	2	4	6	1	1	5	1	2	2	1	1	1	1	1	1	1	1	1	1	1	1	1
AEC15CM8	1	1	1	1	1	1	1	1	1	1	1	1	1	1	1	1	1	1	1	7	6	1	7	6	2	2	1	2	4	6	1	1	3	1	2	2	1	1	1	1	1	1	1	1	1	1	1	1	1
AEC15CM9	1	1	1	1	1	1	1	1	1	1	1	1	1	1	1	1	1	1	8	5	6	7	5	6	2	4	5	2	3	5	1	2	1	1	6	7	1	1	1	1	1	1	1	1	1	1	1	1	1
AEC1CM1	1	1	1	1	1	1	1	1	1	1	1	1	1	1	1	1	1	1	3	1	1	2	1	1	1	5	3	2	1	1	5	7	3	7	1	2	1	1	1	1	1	1	1	1	1	1	1	1	1
AEC1CM10	1	1	1	1	1	1	1	1	1	1	1	1	1	1	1	1	1	1	3	4	5	2	4	5	1	5	3	8	1	4	5	7	7	7	1	5	1	1	1	1	1	1	1	1	1	1	1	1	1
AEC1CM2	1	1	1	1	1	1	1	1	1	1	1	1	1	1	1	1	1	1	3	4	5	2	4	5	1	5	3	8	1	4	5	7	7	7	1	5	1	1	1	1	1	1	1	1	1	1	1	1	1
AEC1CM3	1	1	1	1	1	1	1	1	1	1	1	1	1	1	1	1	1	1	3	4	5	2	4	5	1	5	3	8	1	1	5	7	3	7	1	5	1	1	1	1	1	1	1	1	1	1	1	1	1
AEC1CM4	1	1	1	1	1	1	1	1	1	1	1	1	1	1	1	1	1	1	3	1	2	2	1	2	5	3	3	8	1	1	5	7	2	7	1	5	1	1	1	1	1	1	1	1	1	1	1	1	1
AEC1CM5	1	1	1	1	1	1	1	1	1	1	1	1	1	1	1	1	1	1	3	4	5	2	4	5	1	5	3	8	1	4	5	7	1	7	1	5	1	1	1	1	1	1	1	1	1	1	1	1	1
AEC1CM6	1	1	1	1	1	1	1	1	1	1	1	1	1	1	1	1	1	1	3	4	5	2	4	5	1	5	3	8	1	4	5	7	1	2	7	2	1	1	1	1	1	1	1	1	1	1	1	1	1
AEC1CM7	1	1	1	1	1	1	1	1	1	1	1	1	1	1	1	1	1	1	3	4	5	2	4	5	1	5	3	8	1	4	5	7	7	7	7	5	1	1	1	1	1	1	1	1	1	1	1	1	1
AEC1CM8	1	1	1	1	1	1	1	1	1	1	1	1	1	1	1	1	1	1	3	1	1	2	1	1	1	3	2	1	1	1	5	7	3	2	1	2	1	1	1	1	1	1	1	1	1	1	1	1	1
AEC1CM9	1	1	1	1	1	1	1	1	1	1	1	1	1	1	1	1	1	1	3	4	5	2	4	5	1	1	3	8	1	4	5	7	1	7	1	5	1	1	1	1	1	1	1	1	1	1	1	1	1
AEC2CM1	2	1	1	1	1	1	1	1	1	1	1	1	1	1	1	1	1	1	8	5	4	7	5	4	7	4	5	7	3	5	7	2	1	5	6	7	2	2	2	2	2	2	2	2	2	2	2	2	2
AEC2CM10	2	1	1	1	1	1	1	1	1	1	1	1	1	1	1	1	1	1	8	5	6	7	5	6	7	4	5	1	3	5	7	2	1	1	1	1	2	2	2	2	2	2	2	2	2	2	2	2	2
AEC2CM2	2	1	1	1	1	1	2	1	1	1	1	1	2	2	1	2	1	1	8	5	6	7	5	6	7	4	5	7	3	5	7	5	5	5	6	7	2	2	2	2	2	2	2	2	2	2	2	2	2
AEC2CM3	2	1	1	1	1	1	1	1	1	1	1	1	1	1	1	2	1	1	8	5	4	1	5	4	7	4	5	7	3	5	1	1	3	1	6	7	2	2	2	2	2	2	2	2	2	2	2	2	2
AEC2CM4	2	1	1	1	1	1	2	2	1	1	1	2	1	2	2	2	1	1	8	5	6	7	5	6	7	4	5	7	3	5	7	5	5	5	6	7	2	2	2	2	2	2	2	2	2	2	2	2	2
AEC2CM5	1	1	1	1	1	1	2	1	1	1	1	1	1	2	1	1	1	1	8	5	6	7	5	6	7	4	5	7	3	5	7	3	1	5	6	7	2	2	2	2	2	2	2	2	2	2	2	2	2
AEC2CM6	2	1	1	1	1	1	1	1	1	1	1	1	1	1	1	1	1	1	8	5	6	1	5	6	7	4	5	7	3	5	7	2	1	5	6	7	2	2	2	2	2	2	2	2	2	2	2	2	2
AEC2CM7	2	1	1	1	1	1	1	1	1	1	1	1	1	1	1	1	1	1	1	7	4	1	7	6	2	2	5	2	4	6	1	2	1	1	1	1	2	2	2	2	2	2	2	2	2	2	2	2	2
AEC2CM8	2	1	1	1	1	1	2	1	1	2	1	1	2	2	1	1	1	1	8	5	6	7	5	6	7	4	5	7	3	5	7	2	1	5	6	7	2	2	2	2	2	2	2	2	2	2	2	2	2
AEC2CM9	2	1	1	1	1	1	1	1	1	1	1	1	1	1	1	1	1	1	1	7	6	7	7	6	7	4	1	2	3	5	7	2	1	1	1	7	2	2	2	2	2	2	2	2	2	2	2	2	2
AEC3CM1	1	1	1	1	1	1	1	1	1	2	1	1	1	1	1	1	1	1	8	5	6	1	5	6	7	4	5	7	3	5	7	3	1	5	6	7	2	1	1	2	1	1	2	1	1	2	1	1	2
AEC3CM10	1	1	1	1	1	1	1	1	1	1	1	1	1	1	1	1	1	1	8	5	6	2	5	6	7	4	5	7	3	5	7	7	1	5	6	7	1	1	1	1	1	1	1	1	1	1	1	1	1
AEC3CM2	1	1	1	1	1	1	1	1	1	1	1	1	1	1	1	1	1	1	8	5	6	1	5	6	7	4	5	7	3	5	7	7	1	5	6	7	2	2	2	2	2	2	2	2	2	2	2	2	2
AEC3CM3	1	1	1	1	1	1	1	1	1	1	1	1	1	1	1	1	1	1	8	5	6	1	5	6	7	4	5	7	3	5	7	7	1	5	6	7	2	2	2	2	2	2	2	2	2	2	2	2	2
AEC3CM4	1	1	1	1	1	1	1	1	1	1	1	1	1	1	1	1	1	1	8	5	6	2	5	6	7	4	5	7	3	5	7	2	1	5	6	7	1	1	1	1	1	1	1	1	1	1	1	1	1
AEC3CM5	1	1	1	1	1	1	1	1	1	1	1	1	1	1	1	1	1	1	8	5	6	1	5	6	7	4	5	7	3	5	7	2	1	5	6	7	2	2	2	2	2	2	2	2	2	2	2	2	2
AEC3CM6	1	1	1	1	1	1	1	1	1	1	1	1	1	1	1	1	1	1	8	5	6	1	5	6	7	4	5	7	3	5	7	7	1	5	6	7	2	2	2	2	2	2	2	2	2	2	2	2	2
AEC3CM7	1	1	1	1	1	1	1	1	1	1	1	1	1	1	1	1	1	1	8	5	6	1	5	6	7	4	5	7	3	5	7	2	1	5	6	7	1	1	1	1	1	1	1	1	1	1	1	1	1
AEC3CM8	1	1	1	1	1	1	1	1	1	1	1	1	1	1	1	1	1	1	8	5	6	7	5	6	7	4	5	7	3	5	7	7	1	5	6	7	1	1	1	1	1	1	1	1	1	1	1	1	1
AEC3CM9	1	1	1	1	1	1	1	1	1	1	1	1	1	1	1	1	1	1	8	5	6	2	5	6	7	4	5	7	3	5	7	7	1	5	6	7	2	2	2	2	2	2	2	2	2	2	2	2	2
AEC4CM1	2	2	2	2	2	2	2	2	2	2	2	2	2	2	2	1	2	2	8	5	6	1	5	6	7	4	5	7	3	3	2	6	4	2	4	3	2	2	2	2	2	2	2	2	2	2	2	2	2
AEC4CM10	2	1	1	2	1	1	2	2	1	2	2	1	2	1	2	2	2	1	6	7	8	6	7	3	3	7	1	3	6	6	3	3	4	3	1	1	2	2	2	2	2	2	2	2	2	2	2	2	2
AEC4CM2	1	1	1	1	1	1	1	1	1	1	1	1	1	1	1	1	1	1	8	1	6	2	1	6	1	4	5	1	3	1	7	2	1	5	1	1	2	2	2	2	2	2	2	2	2	2	2	2	2
AEC4CM3	2	1	1	2	1	1	2	2	1	2	2	2	2	2	2	2	2	1	2	7	3	7	7	3	7	4	1	7	3	5	7	3	5	5	6	7	2	2	2	2	2	2	2	2	2	2	2	2	2
AEC4CM4	2	1	1	2	1	1	2	2	1	2	2	1	2	2	2	2	2	1	1	7	7	6	7	7	3	2	1	3	6	6	3	3	4	3	6	1	2	2	2	2	2	2	2	2	2	2	2	2	2
AEC4CM5	1	1	1	1	1	1	1	1	1	2	1	1	1	1	1	1	1	1	8	5	6	1	5	6	7	4	5	7	3	5	7	7	1	5	6	7	2	2	2	2	2	2	2	2	2	2	2	2	2
AEC4CM6	1	1	1	1	1	1	1	1	1	2	1	1	1	1	1	1	1	1	1	7	6	1	7	6	3	2	1	3	3	6	7	2	1	5	1	1	2	2	2	2	2	2	2	2	2	2	2	2	2
AEC4CM7	2	1	1	2	1	1	2	2	1	2	2	1	1	1	1	2	1	1	1	7	6	1	7	6	7	2	1	7	3	6	7	3	1	5	6	7	2	2	2	2	2	2	2	2	2	2	2	2	2
AEC4CM8	1	1	1	1	1	1	1	1	1	2	1	1	1	1	1	2	1	1	1	7	6	1	7	6	8	2	1	8	8	6	3	7	7	3	7	1	2	2	2	2	2	2	2	2	2	2	2	2	2
AEC4CM9	2	1	1	1	1	1	1	1	1	2	2	1	2	1	1	1	1	1	8	7	7	1	5	6	7	4	5	7	3	5	7	3	1	5	6	7	2	2	2	2	2	2	2	2	2	2	2	2	2
AEC5CM1	1	1	1	1	1	1	1	1	1	1	1	1	1	1	1	1	1	1	1	1	1	1	1	1	1	1	1	1	1	1	1	1	1	1	1	1	1	1	1	1	1	1	1	1	1	1	1	1	1
AEC5CM10	2	1	1	1	1	1	1	1	1	1	1	1	1	1	1	1	1	1	2	1	1	1	1	1	1	1	1	1	1	1	2	2	1	2	1	1	1	1	1	1	1	1	1	1	1	1	1	1	1
AEC5CM2	1	1	1	1	1	1	1	1	1	1	1	1	1	1	1	1	1	1	1	1	1	1	1	1	1	2	1	1	1	1	1	2	1	1	1	1	1	1	1	1	1	1	1	1	1	1	1	1	1
AEC5CM3	1	1	1	1	1	1	1	1	1	1	1	1	1	1	1	1	1	1	1	7	2	1	7	2	5	2	1	8	1	6	1	7	2	1	7	2	1	1	1	1	1	1	1	1	1	1	1	1	1
AEC5CM4	1	1	1	1	1	1	1	1	1	1	1	1	1	1	1	1	1	1	3	2	2	2	2	2	2	3	2	2	2	2	1	1	2	1	2	2	1	1	1	1	1	1	1	1	1	1	1	1	1
AEC5CM5	1	1	1	1	1	1	1	1	1	1	1	1	1	1	1	1	1	1	1	1	1	1	1	1	1	2	3	1	1	1	1	2	3	1	1	2	1	1	1	1	1	1	1	1	1	1	1	1	1
AEC5CM6	2	1	1	1	1	1	1	1	1	1	1	1	1	1	1	1	1	1	1	6	7	1	6	7	8	6	6	1	5	7	2	2	2	2	1	1	2	2	2	2	2	2	2	2	2	2	2	2	2
AEC5CM7	1	1	1	1	1	1	1	1	1	1	1	1	1	1	1	1	1	1	1	1	1	1	1	1	1	2	3	1	1	1	1	2	1	1	1	1	1	1	1	1	1	1	1	1	1	1	1	1	1
AEC5CM8	1	1	1	1	1	1	1	1	1	1	1	1	1	1	1	1	1	1	1	1	1	1	1	1	1	2	3	1	1	1	2	2	1	2	1	1	2	2	2	2	2	2	2	2	2	2	2	2	2
AEC5CM9	1	1	1	1	1	1	1	1	1	1	1	1	1	1	1	1	1	1	1	1	1	1	1	1	1	2	1	2	1	1	1	1	3	1	2	2	2	2	2	2	2	2	2	2	2	2	2	2	2
AEC6CM1	2	1	1	1	1	1	1	1	1	1	1	1	1	1	1	1	1	1	2	7	2	7	7	2	1	2	1	2	4	6	4	1	3	4	2	2	1	1	1	1	1	1	1	1	1	1	1	1	1
AEC6CM10	2	1	1	1	1	1	1	1	1	1	1	1	1	1	1	1	1	1	1	1	1	7	1	1	1	2	1	2	1	1	1	2	1	1	1	1	1	1	1	1	1	1	1	1	1	1	1	1	1
AEC6CM2	2	1	1	1	1	1	1	1	1	1	1	1	1	1	1	1	1	1	2	1	1	7	1	1	1	1	3	1	1	1	5	2	1	7	1	1	1	1	1	1	1	1	1	1	1	1	1	1	1
AEC6CM3	2	1	1	1	1	1	1	1	1	1	1	1	1	1	1	1	1	1	1	7	1	1	7	1	1	2	1	2	1	6	1	1	3	1	1	2	1	1	1	1	1	1	1	1	1	1	1	1	1
AEC6CM4	2	1	1	1	1	1	1	1	1	1	1	1	1	1	1	1	1	1	1	1	1	7	1	1	1	1	3	1	1	1	2	2	1	2	1	1	1	1	1	1	1	1	1	1	1	1	1	1	1
AEC6CM5	2	1	1	1	1	1	1	1	1	1	1	1	1	1	1	1	1	1	1	1	1	1	1	1	1	2	1	1	1	1	7	2	1	2	1	1	1	1	1	1	1	1	1	1	1	1	1	1	1
AEC6CM6	2	1	1	1	1	1	1	1	1	1	1	1	1	1	1	1	1	1	2	6	7	7	6	7	8	6	6	1	5	7	5	2	1	2	1	1	2	2	2	2	2	2	2	2	2	2	2	2	2
AEC6CM7	2	1	1	1	1	1	1	1	1	1	1	1	1	1	1	1	1	1	2	1	1	2	1	1	1	1	3	2	1	1	5	5	5	7	1	5	1	1	1	1	1	1	1	1	1	1	1	1	1
AEC6CM8	2	1	1	1	1	1	1	1	1	1	1	1	1	1	1	1	1	1	2	6	7	7	6	7	1	6	6	1	5	7	2	2	1	2	1	1	2	2	2	2	2	2	2	2	2	2	2	2	2
AEC6CM9	2	1	1	1	1	1	1	1	1	1	1	1	1	1	1	1	1	1	2	6	7	7	6	7	1	6	6	1	5	7	1	2	1	2	1	1	2	2	2	2	2	2	2	2	2	2	2	2	2
AEC7CM1	2	1	1	1	1	1	2	2	1	1	1	1	1	2	2	1	1	1	2	6	7	7	6	7	7	6	6	1	5	7	2	5	5	2	1	1	2	2	2	2	2	2	2	2	2	2	2	2	2
AEC7CM2	2	1	1	1	1	1	1	1	1	1	1	1	1	1	1	1	1	1	2	5	6	7	5	6	1	6	5	1	5	7	2	5	5	2	1	1	2	2	2	2	2	2	2	2	2	2	2	2	2
AEC7CM3	2	1	1	1	1	1	2	1	1	1	1	1	1	2	1	1	1	1	2	6	7	7	6	7	7	6	6	8	5	7	7	5	5	2	1	1	2	2	2	2	2	2	2	2	2	2	2	2	2
AEC7CM4	2	1	1	1	1	1	2	2	1	1	1	1	1	2	2	1	1	2	2	6	7	7	6	7	7	6	6	7	5	7	7	5	5	5	6	7	2	2	2	2	2	2	2	2	2	2	2	2	2
AEC7CM6	1	1	1	1	1	1	1	1	1	1	1	1	1	1	1	1	1	1	3	1	1	2	1	2	1	4	3	1	1	1	2	2	1	2	1	1	2	2	2	2	2	2	2	2	2	2	2	2	2
AEC7CM7	2	1	1	1	1	1	2	1	1	2	1	1	1	2	1	1	1	1	2	7	6	7	5	6	7	2	5	1	3	6	2	2	1	2	1	1	2	2	2	2	2	2	2	2	2	2	2	2	2
AEC7CM8	2	1	1	1	1	1	1	1	1	1	1	1	1	1	1	1	1	1	2	6	7	7	6	7	7	6	6	7	5	7	7	5	5	2	1	1	2	2	2	2	2	2	2	2	2	2	2	2	2
AEC7CM9	2	1	1	1	1	1	1	1	1	1	1	1	1	1	1	1	1	1	2	6	7	7	6	7	1	6	6	1	5	7	2	5	5	2	1	1	2	2	2	2	2	2	2	2	2	2	2	2	2
AEC8CM1	1	1	1	1	1	1	1	1	1	1	1	1	1	1	1	1	1	1	3	1	1	1	1	1	1	1	3	1	1	1	5	5	5	7	1	5	1	1	1	1	1	1	1	1	1	1	1	1	1
AEC8CM10	2	1	1	1	1	1	1	1	1	1	1	1	1	1	1	1	1	1	1	7	1	7	7	1	1	2	3	2	1	6	1	5	5	1	1	5	1	1	1	1	1	1	1	1	1	1	1	1	1
AEC8CM2	1	1	1	1	1	1	1	1	1	1	1	1	1	1	1	1	1	1	1	1	1	1	1	1	1	1	3	2	1	1	1	1	3	1	2	2	1	1	1	1	1	1	1	1	1	1	1	1	1
AEC8CM3	1	1	1	1	1	1	1	1	1	1	1	1	1	1	1	1	1	1	1	7	6	1	7	6	1	2	1	1	4	6	1	2	5	4	1	1	1	1	1	1	1	1	1	1	1	1	1	1	1
AEC8CM4	1	1	1	1	1	1	1	1	1	1	1	1	1	1	1	1	1	1	1	1	1	1	1	1	1	1	3	2	1	1	1	7	1	1	1	1	1	1	1	1	1	1	1	1	1	1	1	1	1
AEC8CM5	2	1	1	1	1	1	1	1	1	1	1	1	1	1	1	1	1	1	1	5	4	1	5	4	1	6	5	2	5	6	1	5	5	1	1	2	2	2	2	2	2	2	2	2	2	2	2	2	2
AEC8CM6	1	1	1	1	1	1	1	1	1	1	1	1	1	1	1	1	1	1	1	1	1	2	1	1	1	1	3	2	1	1	1	1	2	1	2	2	1	1	1	1	1	1	1	1	1	1	1	1	1
AEC8CM7	1	1	1	1	1	1	1	1	1	1	1	1	1	1	1	1	1	1	1	4	4	1	4	4	1	1	3	2	1	4	1	1	2	1	2	2	1	1	1	1	1	1	1	1	1	1	1	1	1
AEC8CM8	2	1	1	1	1	1	1	1	1	1	1	1	1	1	1	1	1	1	1	1	6	7	1	6	1	2	1	2	1	1	1	5	1	1	2	7	2	2	2	2	2	2	2	2	2	2	2	2	2
AEC8CM9	1	1	1	1	1	1	1	1	1	1	1	1	1	1	1	1	1	1	1	7	4	1	7	4	1	2	1	2	1	6	1	1	3	1	1	2	1	1	1	1	1	1	1	1	1	1	1	1	1
AEC9CM1	2	1	1	1	1	1	1	1	1	1	1	1	1	1	1	1	1	1	2	7	4	7	7	4	7	2	1	2	3	6	1	5	5	1	6	7	2	2	2	2	2	2	2	2	2	2	2	2	2
AEC9CM10	2	1	1	1	1	1	1	1	1	1	1	1	1	1	1	1	1	1	2	7	6	7	7	6	7	2	1	7	3	6	1	5	5	5	6	7	2	2	2	2	2	2	2	2	2	2	2	2	2
AEC9CM2	2	1	1	1	1	1	1	1	1	1	1	1	1	1	1	1	1	1	2	7	6	7	7	6	2	2	1	2	3	6	1	5	5	5	1	7	2	2	2	2	2	2	2	2	2	2	2	2	2
AEC9CM3	2	1	1	1	1	1	1	1	1	1	1	1	1	1	1	1	1	1	2	6	7	7	6	7	1	6	6	1	5	7	2	5	5	2	1	1	2	2	2	2	2	2	2	2	2	2	2	2	2
AEC9CM4	2	1	1	1	1	1	1	1	1	1	1	1	1	1	1	1	1	1	2	7	6	7	5	6	1	6	1	2	5	7	1	5	5	2	1	1	2	2	2	2	2	2	2	2	2	2	2	2	2
AEC9CM5	2	1	1	1	1	1	1	1	1	1	1	1	1	1	1	1	1	1	2	7	6	7	7	6	7	2	1	7	3	6	7	5	5	5	6	7	2	2	2	2	2	2	2	2	2	2	2	2	2
AEC9CM6	2	1	1	1	1	1	1	1	1	1	1	1	1	1	1	1	1	1	2	5	6	7	5	6	7	4	5	7	3	7	7	5	5	5	6	7	2	2	2	2	2	2	2	2	2	2	2	2	2
AEC9CM7	2	1	1	1	1	1	1	1	1	1	1	1	1	1	1	1	1	1	2	7	6	7	7	6	7	4	1	7	3	5	1	5	5	5	6	7	2	2	2	2	2	2	2	2	2	2	2	2	2
AEC9CM8	2	1	1	1	1	1	1	1	1	1	1	1	1	1	1	1	1	1	2	7	6	7	5	6	7	4	1	7	3	5	7	5	5	5	6	7	2	2	2	2	2	2	2	2	2	2	2	2	2
AEC9CM9	2	1	1	1	1	1	1	1	1	1	1	1	1	1	1	1	1	1	2	6	7	7	6	7	7	6	6	7	3	7	7	5	5	5	6	7	2	2	2	2	2	2	2	2	2	2	2	2	2
AECK10CM1	2	2	2	2	2	2	2	2	2	2	2	2	2	2	2	2	2	2	6	3	8	6	3	3	4	7	7	3	6	3	3	6	4	3	4	3	2	2	2	2	2	2	2	2	2	2	2	2	2
AECK10CM10	1	1	1	1	1	1	1	1	1	1	1	1	1	1	1	1	1	1	5	4	5	5	4	2	1	1	2	4	4	4	8	4	3	8	8	4	2	2	2	2	2	2	2	2	2	2	2	2	2
AECK10CM2	2	2	2	2	2	2	2	2	2	2	2	2	2	2	2	2	2	2	6	3	3	6	3	3	3	7	7	3	6	3	3	6	4	3	3	3	2	2	2	2	2	2	2	2	2	2	2	2	2
AECK10CM4	2	2	2	2	2	2	2	2	2	2	2	2	2	2	2	2	2	2	6	3	3	6	3	3	3	7	4	3	6	3	3	3	4	3	3	3	2	2	2	2	2	2	2	2	2	2	2	2	2
AECK10CM5	2	2	2	2	2	2	2	2	2	2	2	2	2	2	2	2	2	2	4	3	3	3	3	3	3	7	4	3	6	3	3	3	4	3	3	3	2	2	2	2	2	2	2	2	2	2	2	2	2
AECK10CM6	1	2	2	2	2	2	2	2	2	2	2	2	2	2	2	2	2	2	6	3	3	6	3	3	3	7	4	3	6	3	3	3	4	3	3	3	2	2	2	2	2	2	2	2	2	2	2	2	2
AECK10CM7	2	2	2	2	2	2	2	2	2	2	2	2	2	2	2	2	2	2	2	3	3	3	3	3	3	7	4	3	6	3	3	3	4	3	3	3	2	2	2	2	2	2	2	2	2	2	2	2	2
AECK10CM8	1	2	2	2	2	2	2	2	2	2	2	2	2	2	2	2	2	2	4	3	3	3	3	3	3	4	4	3	3	3	3	3	4	3	3	3	2	2	2	2	2	2	2	2	2	2	2	2	2
AECK10CM9	1	2	2	2	2	2	2	2	2	2	2	2	2	2	2	2	2	2	4	3	3	3	3	3	3	4	4	3	3	3	3	3	4	3	3	3	2	2	2	2	2	2	2	2	2	2	2	2	2
AECK11CM1	1	1	1	1	1	1	1	1	1	1	1	1	1	1	1	1	1	1	5	2	2	4	2	2	2	3	2	4	4	2	4	1	3	4	2	2	1	1	1	1	1	1	1	1	1	1	1	1	1
AECK11CM10	1	1	1	1	1	1	1	1	1	1	1	1	1	1	1	1	1	1	3	2	4	2	7	4	8	2	1	2	4	6	4	1	3	4	1	2	2	2	2	2	2	2	2	2	2	2	2	2	2
AECK11CM2	1	1	1	1	1	1	1	1	1	1	1	1	1	1	1	1	1	1	5	2	2	4	2	2	5	3	2	4	4	2	4	4	3	4	7	2	1	1	1	1	1	1	1	1	1	1	1	1	1
AECK11CM3	1	1	1	1	1	1	1	1	1	1	1	1	1	1	1	1	1	1	5	2	2	4	2	2	5	3	2	4	2	2	4	4	2	4	8	4	1	1	1	1	1	1	1	1	1	1	1	1	1
AECK11CM4	2	2	2	2	2	2	2	2	2	2	2	2	2	2	2	2	2	2	4	3	3	3	3	3	3	7	4	3	6	3	3	3	4	3	3	3	2	2	2	2	2	2	2	2	2	2	2	2	2
AECK11CM5	1	1	1	1	1	1	1	1	1	1	1	1	1	1	1	1	1	1	5	4	4	4	4	4	2	5	2	4	4	4	4	1	3	4	2	2	1	1	1	1	1	1	1	1	1	1	1	1	1
AECK11CM6	1	1	1	1	1	1	1	1	1	1	1	1	1	1	1	1	1	1	5	4	5	5	4	5	1	5	2	4	4	4	4	4	3	4	1	2	1	1	1	1	1	1	1	1	1	1	1	1	1
AECK11CM7	1	1	1	1	1	1	1	1	1	1	1	1	1	1	1	1	1	1	5	4	4	5	2	4	5	1	2	4	4	2	4	4	8	4	1	4	1	1	1	1	1	1	1	1	1	1	1	1	1
AECK11CM8	1	1	1	1	1	1	1	1	1	1	1	1	1	1	1	1	1	1	3	5	6	2	5	6	2	4	5	2	4	5	4	1	1	5	2	4	2	2	2	2	2	2	2	2	2	2	2	2	2
AECK11CM9	1	1	1	1	1	1	1	1	1	1	1	1	1	1	1	1	1	1	5	4	5	5	4	5	2	5	3	2	4	4	4	1	8	4	1	2	1	1	1	1	1	1	1	1	1	1	1	1	1
AECK12CM1	2	1	1	1	1	1	1	1	1	1	1	1	1	1	1	1	1	1	7	8	2	1	8	8	7	8	8	7	7	8	7	8	6	6	6	6	2	2	2	2	2	2	2	2	2	2	2	2	2
AECK12CM10	2	1	1	1	1	1	1	1	1	1	1	1	1	1	1	1	1	1	8	5	6	1	5	6	7	8	5	7	7	8	7	8	6	5	2	4	2	2	2	2	2	2	2	2	2	2	2	2	2
AECK12CM2	1	1	1	1	1	1	1	1	1	1	1	1	1	1	1	1	1	1	1	5	4	1	5	4	2	2	5	2	4	6	5	1	3	1	2	4	2	2	2	2	2	2	2	2	2	2	2	2	2
AECK12CM3	2	1	1	1	1	1	1	1	1	1	1	1	1	1	1	1	1	1	1	7	4	1	7	4	2	2	1	2	4	6	1	1	3	5	2	2	2	2	2	2	2	2	2	2	2	2	2	2	2
AECK12CM4	1	1	1	1	1	1	1	1	1	1	1	1	1	1	1	1	1	1	7	2	4	8	8	4	6	8	8	2	7	8	1	8	6	2	2	4	2	2	2	2	2	2	2	2	2	2	2	2	2
AECK12CM5	2	1	1	1	1	1	1	1	1	1	1	1	1	1	1	1	1	1	2	1	1	7	1	1	1	1	1	1	1	1	2	2	1	2	1	1	1	1	1	1	1	1	1	1	1	1	1	1	1
AECK12CM6	1	1	1	1	1	1	1	1	1	1	1	1	1	1	1	1	1	1	3	5	6	2	5	6	1	3	5	8	2	2	7	5	2	2	1	4	2	2	2	2	2	2	2	2	2	2	2	2	2
AECK12CM7	2	1	1	1	1	1	1	1	1	1	1	1	1	1	1	1	1	1	2	5	6	2	5	6	1	3	5	8	2	2	5	5	5	2	7	4	2	2	2	2	2	2	2	2	2	2	2	2	2
AECK12CM8	1	1	1	1	1	1	1	1	1	1	1	1	1	1	1	1	1	1	8	5	6	2	5	6	7	4	5	7	3	5	7	7	6	5	6	4	1	1	1	1	1	1	1	1	1	1	1	1	2
AECK12CM9	1	1	1	1	1	1	1	1	1	1	1	1	1	1	1	1	1	1	3	5	6	2	5	6	2	3	5	2	2	2	7	7	2	5	7	4	1	1	1	1	1	1	1	1	1	1	1	1	1
AECK13CM1	2	1	1	1	1	1	1	1	1	1	1	1	1	1	1	1	1	1	2	6	4	7	6	4	1	6	3	1	5	7	2	2	1	2	1	1	2	2	2	2	2	2	2	2	2	2	2	2	2
AECK13CM10	1	1	1	1	1	1	1	1	1	1	1	1	1	1	1	1	1	1	3	6	4	2	6	4	1	6	3	1	5	7	2	2	1	2	1	1	2	2	2	2	2	2	2	2	2	2	2	2	2
AECK13CM2	2	1	1	1	1	1	1	1	1	1	1	1	1	1	1	1	1	1	2	1	4	7	6	4	1	6	3	1	5	7	5	2	1	2	1	1	2	2	2	2	2	2	2	2	2	2	2	2	2
AECK13CM3	2	1	1	1	1	1	1	1	1	1	1	1	1	1	1	1	1	1	2	6	7	2	6	7	1	6	6	1	5	7	5	5	5	2	1	5	1	1	1	1	1	1	1	1	1	1	1	1	1
AECK13CM4	2	1	1	1	1	1	1	1	1	1	1	1	1	1	1	1	1	1	2	1	1	7	6	1	1	6	3	1	5	7	2	2	1	2	1	5	2	2	2	2	2	2	2	2	2	2	2	2	2
AECK13CM5	2	1	1	1	1	1	1	1	1	1	1	1	1	1	1	1	1	1	2	1	4	2	1	4	1	1	3	1	8	7	5	2	1	2	1	5	1	1	1	1	1	1	1	1	1	1	1	1	1
AECK13CM6	2	1	1	1	1	1	1	1	1	1	1	1	1	1	1	1	1	1	2	1	1	2	1	1	1	1	3	1	1	1	2	2	1	2	1	1	2	2	2	2	2	2	2	2	2	2	2	2	2
AECK13CM7	2	1	1	1	1	1	1	1	1	1	1	1	1	1	1	1	1	1	2	1	6	7	1	6	1	6	3	1	5	7	2	5	5	2	1	1	2	2	2	2	2	2	2	2	2	2	2	2	2
AECK13CM8	2	1	1	1	1	1	1	1	1	1	1	1	1	1	1	1	1	1	2	6	4	2	6	7	1	6	6	1	5	7	5	2	1	2	1	1	1	1	1	1	1	1	1	1	1	1	1	1	1
AECK13CM9	1	1	1	1	1	1	1	1	1	1	1	1	1	1	1	1	1	1	3	5	6	2	6	4	1	6	3	8	5	7	2	2	1	2	1	1	2	2	2	2	2	2	2	2	2	2	2	2	2
AECK14CM1	1	1	1	1	1	1	1	1	1	1	1	1	1	1	1	1	1	1	5	2	2	5	2	2	5	3	2	4	2	2	8	4	8	8	8	4	2	2	2	2	2	2	2	2	2	2	2	2	2
AECK14CM10	1	1	1	1	1	1	1	1	1	1	1	1	1	1	1	1	1	1	5	2	2	5	2	2	5	3	2	4	2	2	8	4	8	8	8	4	2	2	2	2	2	2	2	2	2	2	2	2	2
AECK14CM2	1	1	1	1	1	1	1	1	1	1	1	1	1	1	1	1	1	1	5	2	2	5	2	2	5	3	2	4	2	2	8	4	8	8	8	4	2	2	2	2	2	2	2	2	2	2	2	2	2
AECK14CM3	1	1	1	1	1	1	1	1	1	1	1	1	1	1	1	1	1	1	5	2	2	5	2	2	5	3	2	4	2	2	8	4	8	8	8	4	2	2	2	2	2	2	2	2	2	2	2	2	2
AECK14CM4	1	1	1	1	1	1	1	1	1	1	1	1	1	1	1	1	1	1	5	4	2	5	4	2	5	5	2	4	2	2	8	4	8	8	8	4	2	2	2	2	2	2	2	2	2	2	2	2	2
AECK14CM5	1	1	1	1	1	1	1	1	1	1	1	1	1	1	1	1	1	1	5	2	2	5	2	2	5	3	2	4	2	2	8	4	8	8	8	4	2	2	2	2	2	2	2	2	2	2	2	2	2
AECK14CM6	1	1	1	1	1	1	1	1	1	1	1	1	1	1	1	1	1	1	5	2	2	5	2	2	5	3	2	4	2	2	8	4	8	8	8	4	2	2	2	2	2	2	2	2	2	2	2	2	2
AECK14CM7	1	1	1	1	1	1	1	1	1	1	1	1	1	1	1	1	1	1	5	2	2	5	2	2	5	3	2	4	2	2	8	4	8	8	8	4	2	2	2	2	2	2	2	2	2	2	2	2	2
AECK14CM8	1	1	1	1	1	1	1	1	1	1	1	1	1	1	1	1	1	1	5	2	2	5	2	2	5	3	2	4	2	2	8	4	8	8	8	4	2	2	2	2	2	2	2	2	2	2	2	2	2
AECK14CM9	1	1	1	1	1	1	1	1	1	1	1	1	1	1	1	1	1	1	5	2	2	5	2	2	5	3	2	4	2	2	8	4	8	8	8	4	2	2	2	2	2	2	2	2	2	2	2	2	2
AECK15CM1	1	1	1	1	1	1	1	1	1	1	1	1	1	1	1	1	1	1	5	2	2	5	2	2	5	3	2	4	2	2	8	4	8	8	8	4	2	2	2	2	2	2	2	2	2	2	2	2	2
AECK15CM10	1	1	1	1	1	1	1	1	1	1	1	1	1	1	1	1	1	1	5	4	5	5	4	5	1	5	3	4	2	4	8	4	8	8	8	4	2	2	2	2	2	2	2	2	2	2	2	2	2
AECK15CM2	1	1	1	1	1	1	1	1	1	1	1	1	1	1	1	1	1	1	5	2	2	5	2	2	5	3	2	4	2	2	8	4	8	8	8	4	1	1	1	1	1	1	1	1	1	1	1	1	1
AECK15CM3	1	1	1	1	1	1	1	1	1	1	1	1	1	1	1	1	1	1	5	2	2	5	2	2	5	3	2	4	2	2	8	4	8	8	8	4	2	2	2	2	2	2	2	2	2	2	2	2	2
AECK15CM4	1	1	1	1	1	1	1	1	1	1	1	1	1	1	1	1	1	1	5	2	2	5	2	2	5	3	2	4	2	2	8	4	8	8	8	4	2	2	2	2	2	2	2	2	2	2	2	2	2
AECK15CM5	1	1	1	1	1	1	1	1	1	1	1	1	1	1	1	1	1	1	5	2	2	5	2	2	5	3	2	4	2	2	8	4	8	8	8	4	2	2	2	2	2	2	2	2	2	2	2	2	2
AECK15CM6	1	1	1	1	1	1	1	1	1	1	1	1	1	1	1	1	1	1	5	2	2	5	2	2	5	3	2	4	2	2	8	4	8	8	8	4	1	1	1	1	1	1	1	1	1	1	1	1	1
AECK15CM7	1	1	1	1	1	1	1	1	1	1	1	1	1	1	1	1	1	1	5	2	2	5	2	2	5	3	2	4	2	2	8	4	8	8	8	4	2	2	2	2	2	2	2	2	2	2	2	2	2
AECK15CM8	1	1	1	1	1	1	1	1	1	1	1	1	1	1	1	1	1	1	5	2	2	5	2	2	5	3	2	4	2	2	8	4	8	8	8	4	2	2	2	2	2	2	2	2	2	2	2	2	2
AECK15CM9	1	1	1	1	1	1	1	1	1	1	1	1	1	1	1	1	1	1	5	2	2	5	2	2	5	3	2	4	2	2	8	4	8	8	8	4	2	2	2	2	2	2	2	2	2	2	2	2	2
AECK16CM1	1	1	1	1	1	1	1	1	1	1	1	1	1	1	1	1	1	1	5	4	5	5	4	5	8	5	3	4	8	4	5	4	8	7	8	4	1	1	1	1	1	1	1	1	1	1	1	1	1
AECK16CM10	1	1	1	1	1	1	1	1	1	1	1	1	1	1	1	1	1	1	5	2	2	5	2	2	8	3	2	8	2	2	5	4	8	7	7	8	1	1	1	1	1	1	1	1	1	1	1	1	1
AECK16CM2	1	1	1	1	1	1	1	1	1	1	1	1	1	1	1	1	1	1	5	4	5	5	4	5	8	5	3	4	8	4	5	7	8	7	7	4	1	1	1	1	1	1	1	1	1	1	1	1	1
AECK16CM3	1	1	1	1	1	1	1	1	1	1	1	1	1	1	1	1	1	1	5	4	5	5	4	5	8	5	3	4	8	4	5	7	8	7	7	5	1	1	1	1	1	1	1	1	1	1	1	1	1
AECK16CM4	1	1	1	1	1	1	1	1	1	1	1	1	1	1	1	1	1	1	5	4	5	5	4	5	8	5	3	4	8	4	5	4	8	7	8	5	1	1	1	1	1	1	1	1	1	1	1	1	1
AECK16CM5	1	1	1	1	1	1	1	1	1	1	1	1	1	1	1	1	1	1	5	4	5	5	4	5	8	5	3	4	8	4	5	4	8	7	7	4	1	1	1	1	1	1	1	1	1	1	1	1	1
AECK16CM6	1	1	1	1	1	1	1	1	1	1	1	1	1	1	1	1	1	1	5	4	5	5	4	5	8	5	3	4	8	4	5	7	8	7	7	5	1	1	1	1	1	1	1	1	1	1	1	1	1
AECK16CM7	1	1	1	1	1	1	1	1	1	1	1	1	1	1	1	1	1	1	5	4	5	5	4	5	8	5	3	4	8	4	5	7	8	7	7	4	1	1	1	1	1	1	1	1	1	1	1	1	1
AECK16CM8	1	1	1	1	1	1	1	1	1	1	1	1	1	1	1	1	1	1	3	4	5	2	4	5	8	5	3	1	8	4	5	7	7	7	1	5	1	1	1	1	1	1	1	1	1	1	1	1	1
AECK16CM9	1	1	1	1	1	1	1	1	1	1	1	1	1	1	1	1	1	1	5	4	5	5	4	5	8	5	3	4	8	4	5	4	8	7	7	8	1	1	1	1	1	1	1	1	1	1	1	1	1
AECK17CM1	2	2	2	2	2	2	2	2	2	2	2	2	2	2	2	2	2	2	2	3	3	6	3	3	4	7	4	5	6	3	3	6	4	3	3	3	2	2	2	2	2	2	2	2	2	2	2	2	2
AECK17CM10	2	2	2	2	2	2	2	2	2	2	2	2	2	2	2	2	2	2	4	3	3	3	3	3	3	7	4	3	6	3	3	3	4	3	3	3	2	2	2	2	2	2	2	2	2	2	2	2	2
AECK17CM2	2	2	2	2	2	2	2	2	2	2	2	2	2	2	2	2	2	2	6	3	3	6	3	3	4	7	4	5	6	3	3	6	4	3	4	3	2	2	2	2	2	2	2	2	2	2	2	2	2
AECK17CM3	2	2	2	2	2	2	2	2	2	2	2	2	2	2	2	2	2	2	6	3	3	6	3	3	4	7	4	5	6	3	3	6	4	3	4	3	2	2	2	2	2	2	2	2	2	2	2	2	2
AECK17CM4	1	2	2	2	2	2	2	2	2	2	2	2	2	2	2	2	2	2	6	3	8	6	3	3	4	7	7	3	6	3	3	3	4	3	3	3	2	2	2	2	2	2	2	2	2	2	2	2	2
AECK17CM5	2	2	2	2	2	2	2	2	2	2	2	2	2	2	2	2	2	2	6	3	8	6	3	3	3	7	7	3	6	3	3	3	4	3	3	3	2	2	2	2	2	2	2	2	2	2	2	2	2
AECK17CM6	2	2	2	2	2	2	2	2	2	2	2	2	2	2	2	2	2	2	4	3	3	3	3	3	3	4	4	3	3	3	3	3	4	3	3	7	2	2	2	2	2	2	2	2	2	2	2	2	2
AECK17CM7	2	2	2	2	2	2	2	2	2	2	2	2	2	2	2	2	2	2	6	3	3	6	3	3	3	7	4	3	6	3	3	3	4	3	3	3	2	2	2	2	2	2	2	2	2	2	2	2	2
AECK17CM8	2	2	2	2	2	2	2	2	2	2	2	2	2	2	2	2	2	2	4	3	3	3	3	3	3	7	4	3	6	3	3	3	4	3	3	3	2	2	2	2	2	2	2	2	2	2	2	2	2
AECK17CM9	2	2	2	2	2	2	2	2	2	2	2	2	2	2	2	2	2	2	4	3	3	3	3	3	3	4	4	3	3	3	3	3	4	3	3	3	2	2	2	2	2	2	2	2	2	2	2	2	2
AECK18CM1	1	1	1	1	1	1	1	1	1	1	1	1	1	1	1	1	1	1	5	2	2	4	2	2	5	3	2	2	2	2	4	4	2	4	8	4	1	1	1	1	1	1	1	1	1	1	1	1	1
AECK18CM10	1	1	1	1	1	1	1	1	1	1	1	1	1	1	1	1	1	1	5	4	5	4	4	5	8	5	3	4	2	4	4	4	8	4	8	4	1	1	1	1	1	1	1	1	1	1	1	1	1
AECK18CM2	2	2	2	2	2	2	2	1	2	1	2	2	2	2	2	2	2	1	6	5	4	6	5	4	4	7	5	5	6	3	3	6	6	3	3	1	2	2	2	2	2	2	2	2	2	2	2	2	2
AECK18CM3	1	1	1	1	1	1	1	1	1	1	1	1	1	1	1	1	1	1	3	7	4	2	7	4	1	1	3	1	4	6	2	2	1	2	1	1	1	1	1	1	1	1	1	1	1	1	1	1	1
AECK18CM4	1	1	1	1	1	1	1	1	1	1	1	1	1	1	1	1	1	1	5	2	2	4	2	2	5	3	2	8	2	2	4	4	2	4	7	4	1	1	1	1	1	1	1	1	1	1	1	1	1
AECK18CM5	1	1	1	1	1	1	1	1	1	1	1	1	1	1	1	1	1	1	5	2	2	4	2	2	5	3	2	4	2	2	4	4	2	4	8	4	1	1	1	1	1	1	1	1	1	1	1	1	1
AECK18CM6	1	1	1	1	1	1	1	1	1	1	1	1	1	1	1	1	1	1	5	2	2	5	2	2	5	3	2	4	2	2	4	4	8	4	8	4	2	2	2	2	2	2	2	2	2	2	2	2	2
AECK18CM7	1	1	1	1	1	1	1	1	1	1	1	1	1	1	1	1	1	1	5	4	2	5	4	2	8	5	3	4	1	4	4	4	2	4	8	4	2	2	2	2	2	2	2	2	2	2	2	2	2
AECK18CM8	1	1	1	1	1	1	1	1	1	1	1	1	1	1	1	1	1	1	5	2	2	4	4	2	8	5	3	8	8	4	4	4	7	4	7	4	2	2	2	2	2	2	2	2	2	2	2	2	2
AECK18CM9	1	1	1	1	1	1	1	1	1	1	1	1	1	1	1	1	1	1	5	2	2	5	2	2	5	3	2	4	2	2	4	4	2	4	8	4	1	1	1	1	1	1	1	1	1	1	1	1	1
AECK19CM1	2	2	2	2	2	2	2	2	2	2	2	2	2	2	2	2	2	2	4	3	3	3	3	3	3	7	4	3	6	3	3	3	4	3	3	3	2	2	2	2	2	2	2	2	2	2	2	2	2
AECK19CM10	1	2	2	1	2	2	2	2	2	2	1	2	2	2	2	2	2	2	4	3	6	3	3	3	3	4	5	3	3	3	3	3	4	3	3	7	2	2	2	2	2	2	2	2	2	2	2	2	2
AECK19CM2	1	2	2	2	2	2	2	2	2	2	2	2	2	2	2	2	2	2	4	3	3	3	3	3	3	7	4	3	6	3	3	3	4	5	3	7	2	2	2	2	2	2	2	2	2	2	2	2	2
AECK19CM3	1	2	2	2	2	2	2	2	2	2	2	2	2	2	2	2	2	2	4	3	3	3	3	3	3	7	4	3	6	3	3	3	4	3	3	7	2	2	2	2	2	2	2	2	2	2	2	2	2
AECK19CM4	2	2	2	2	2	2	2	2	2	2	2	2	2	2	2	2	2	2	4	3	3	3	3	3	3	7	4	3	6	3	3	3	4	3	3	3	2	2	2	2	2	2	2	2	2	2	2	2	2
AECK19CM5	1	2	2	1	2	2	2	2	2	2	1	2	2	2	2	2	2	2	4	3	3	3	3	3	3	4	4	3	3	3	3	3	4	3	6	7	2	2	2	2	2	2	2	2	2	2	2	2	2
AECK19CM6	1	2	2	2	2	2	2	2	2	2	2	2	2	2	2	2	2	2	4	3	3	3	3	3	3	7	4	3	6	3	3	3	4	3	3	7	2	2	2	2	2	2	2	2	2	2	2	2	2
AECK19CM7	1	2	2	2	2	2	2	2	2	2	2	2	2	2	2	2	2	2	4	3	3	3	3	3	3	7	4	3	6	3	3	3	4	3	3	3	2	2	2	2	2	2	2	2	2	2	2	2	2
AECK19CM8	1	2	2	2	2	2	2	2	2	2	2	2	2	2	2	2	2	2	4	3	3	3	3	3	3	7	4	3	6	3	3	3	4	3	3	3	2	2	2	2	2	2	2	2	2	2	2	2	2
AECK19CM9	1	2	2	2	2	2	2	2	2	2	2	2	2	2	2	2	2	2	4	3	3	3	3	3	3	4	4	3	3	3	3	3	4	3	3	7	2	2	2	2	2	2	2	2	2	2	2	2	2
AECK1CM1	1	1	1	1	1	1	1	1	1	1	1	1	1	1	1	1	1	1	3	1	1	2	1	1	1	1	3	1	1	1	2	2	1	2	1	1	1	1	1	1	1	1	1	1	1	1	1	1	1
AECK1CM10	2	1	1	1	1	1	1	1	1	1	1	1	1	1	1	1	1	1	2	6	7	7	6	7	1	6	6	1	5	7	2	2	1	2	1	1	1	1	1	1	1	1	1	1	1	1	1	1	1
AECK1CM2	1	1	1	1	1	1	1	1	1	1	1	1	1	1	1	1	1	1	3	1	1	2	1	1	1	1	2	1	1	1	2	2	1	2	1	1	2	2	2	2	2	2	2	2	2	2	2	2	2
AECK1CM3	1	1	1	1	1	1	1	1	1	1	1	1	1	1	1	1	1	1	3	1	1	2	1	1	1	1	2	1	1	1	2	2	1	2	1	1	1	1	1	1	1	1	1	1	1	1	1	1	1
AECK1CM4	1	1	1	1	1	1	1	1	1	1	1	1	1	1	1	1	1	1	3	1	1	2	1	1	1	1	3	1	1	1	2	2	1	2	1	1	1	1	1	1	1	1	1	1	1	1	1	1	1
AECK1CM5	1	1	1	1	1	1	1	1	1	1	1	1	1	1	1	1	1	1	1	1	1	1	1	1	1	1	1	1	1	1	2	2	1	2	1	1	1	1	1	1	1	1	1	1	1	1	1	1	1
AECK1CM6	2	1	1	1	1	1	2	2	2	2	1	2	1	2	1	1	1	1	2	6	7	7	6	7	1	6	6	1	5	7	2	2	1	2	1	1	2	2	2	2	2	2	2	2	2	2	2	2	2
AECK1CM7	2	1	1	1	1	1	1	1	1	1	1	1	1	1	1	1	1	1	2	2	2	1	2	2	1	1	2	1	5	7	2	2	1	2	1	1	2	2	2	2	2	2	2	2	2	2	2	2	2
AECK1CM8	2	1	1	1	1	1	1	1	1	1	1	1	1	1	1	1	1	1	2	6	7	7	6	7	1	6	6	1	5	7	2	2	1	2	1	1	1	1	1	1	1	1	1	1	1	1	1	1	1
AECK1CM9	1	1	1	1	1	1	1	1	1	1	1	1	1	1	1	1	1	1	3	1	1	2	1	1	1	1	1	1	1	1	2	2	1	2	1	1	1	1	1	1	1	1	1	1	1	1	1	1	1
AECK20CM1	2	2	2	2	2	2	2	2	2	2	2	2	2	2	2	2	2	2	6	3	8	6	3	3	4	7	7	5	6	3	3	6	4	3	4	3	2	2	2	2	2	2	2	2	2	2	2	2	2
AECK20CM10	2	2	2	2	2	2	2	2	2	2	2	2	2	2	2	2	2	2	6	3	8	6	3	3	4	7	7	5	6	3	3	6	4	3	4	3	2	2	2	2	2	2	2	2	2	2	2	2	2
AECK20CM2	2	2	2	2	2	2	2	2	2	2	2	2	2	2	2	2	2	2	6	3	8	6	3	3	4	7	7	5	6	3	3	6	4	3	4	3	2	2	2	2	2	2	2	2	2	2	2	2	2
AECK20CM3	2	2	2	2	2	2	2	2	2	2	2	2	2	2	2	2	2	2	6	3	8	6	3	3	4	7	7	5	6	3	3	6	4	3	4	3	2	2	2	2	2	2	2	2	2	2	2	2	2
AECK20CM4	2	2	2	2	2	2	2	2	2	2	2	2	2	2	2	2	2	2	6	8	8	6	8	8	4	7	7	5	6	8	3	6	6	3	4	3	2	2	2	2	2	2	2	2	2	2	2	2	2
AECK20CM5	2	2	2	2	2	2	2	2	2	2	2	2	2	2	2	2	2	2	6	3	8	6	3	3	4	7	7	5	6	3	3	6	4	3	4	3	2	2	2	2	2	2	2	2	2	2	2	2	2
AECK20CM6	2	2	2	2	2	2	2	2	2	2	2	2	2	2	2	2	2	2	6	3	8	6	3	3	4	7	7	5	6	3	3	6	4	3	4	3	2	2	2	2	2	2	2	2	2	2	2	2	2
AECK20CM7	2	2	2	2	2	2	2	2	2	2	2	2	2	2	2	2	2	2	6	3	8	6	3	3	4	7	7	5	6	3	3	6	4	3	4	3	2	2	2	2	2	2	2	2	2	2	2	2	2
AECK20CM8	2	2	2	2	2	2	2	2	2	2	2	2	2	2	2	2	2	2	6	3	8	6	3	3	4	7	7	5	6	3	3	6	4	3	4	3	2	2	2	2	2	2	2	2	2	2	2	2	2
AECK20CM9	2	2	2	2	2	2	2	2	2	2	2	2	2	2	2	2	2	2	6	3	8	6	3	3	4	7	7	5	6	3	3	6	4	3	4	3	2	2	2	2	2	2	2	2	2	2	2	2	2
AECK21CM1	2	2	2	2	2	2	2	2	2	2	2	2	2	2	2	2	2	2	6	3	8	6	3	3	4	7	7	5	6	3	3	6	4	3	4	3	2	2	2	2	2	2	2	2	2	2	2	2	2
AECK21CM10	2	2	2	2	2	2	2	2	2	2	2	2	2	2	2	2	2	2	6	3	3	6	3	3	3	7	4	3	6	3	3	3	4	3	3	3	2	2	2	2	2	2	2	2	2	2	2	2	2
AECK21CM2	2	2	2	2	2	2	2	2	2	2	2	2	2	2	2	2	2	2	6	3	8	6	3	3	4	7	7	5	6	3	3	6	4	3	4	3	2	2	2	2	2	2	2	2	2	2	2	2	2
AECK21CM3	2	2	2	2	2	2	2	2	2	2	2	2	2	2	2	2	2	2	6	3	3	6	3	3	4	7	4	3	6	3	3	6	4	3	4	3	2	2	2	2	2	2	2	2	2	2	2	2	2
AECK21CM4	2	2	2	1	2	2	1	2	2	1	1	2	1	1	2	1	1	1	2	6	7	7	6	7	8	6	6	1	5	7	5	5	5	2	1	5	2	2	2	2	2	2	2	2	2	2	2	2	2
AECK21CM5	2	2	2	2	2	2	2	2	2	2	2	2	2	2	2	2	2	2	6	3	3	6	3	3	4	7	4	3	6	3	3	6	4	3	3	3	2	2	2	2	2	2	2	2	2	2	2	2	2
AECK21CM6	2	2	2	2	2	2	2	2	2	2	2	2	2	2	2	2	2	2	4	3	3	3	3	3	3	7	4	3	6	3	3	3	4	3	3	3	2	2	2	2	2	2	2	2	2	2	2	2	2
AECK21CM7	2	2	2	2	2	2	2	2	2	2	2	2	2	2	2	2	2	2	4	3	3	3	3	3	3	7	4	3	6	3	3	3	4	3	3	3	2	2	2	2	2	2	2	2	2	2	2	2	2
AECK21CM8	2	2	2	2	2	2	2	2	2	2	2	2	2	2	2	2	2	2	6	3	3	6	3	3	4	7	4	3	6	3	3	6	4	3	3	3	2	2	2	2	2	2	2	2	2	2	2	2	2
AECK21CM9	2	2	2	2	2	2	2	2	2	2	2	2	2	2	2	2	2	2	6	3	3	6	3	3	3	7	4	3	6	3	3	6	4	3	3	3	2	2	2	2	2	2	2	2	2	2	2	2	2
AECK22CM10	1	1	1	1	1	1	1	1	1	1	1	1	1	1	1	1	1	1	1	1	4	1	1	4	1	1	3	2	1	1	5	2	1	1	1	5	1	1	1	1	1	1	1	1	1	1	1	1	1
AECK22CM2	1	1	1	1	1	1	1	1	1	1	1	1	1	1	1	1	1	1	1	1	4	1	1	4	1	1	1	2	1	1	5	2	1	1	1	1	1	1	1	1	1	1	1	1	1	1	1	1	1
AECK22CM3	2	1	1	1	1	1	1	1	1	1	1	1	1	1	1	1	1	1	2	6	7	7	6	7	2	6	6	1	5	7	2	5	5	2	1	1	2	2	2	2	2	2	2	2	2	2	2	2	2
AECK22CM4	1	1	1	1	1	1	1	1	1	1	1	1	1	1	1	1	1	1	1	1	1	2	1	1	1	1	3	7	1	1	1	2	1	1	1	1	1	1	1	1	1	1	1	1	1	1	1	1	1
AECK22CM5	1	1	1	1	1	1	1	1	1	1	1	1	1	1	1	1	1	1	3	1	1	2	1	1	1	1	3	2	1	1	1	7	1	1	1	1	1	1	1	1	1	1	1	1	1	1	1	1	1
AECK22CM6	1	1	1	1	1	1	1	1	1	1	1	1	1	1	1	1	1	1	3	1	1	2	1	1	1	5	3	2	1	1	5	7	1	2	1	1	1	1	1	1	1	1	1	1	1	1	1	1	1
AECK22CM7	2	1	1	1	1	1	1	1	1	1	1	1	1	1	1	1	1	1	2	1	1	7	1	1	1	6	6	1	5	7	5	2	1	2	1	1	2	2	2	2	2	2	2	2	2	2	2	2	2
AECK22CM8	1	1	1	1	1	1	1	1	1	1	1	1	1	1	1	1	1	1	8	5	4	7	5	4	2	4	5	2	1	1	7	1	1	5	2	7	1	1	1	1	1	1	1	1	1	1	1	1	1
AECK22CM9	1	1	1	1	1	1	1	1	1	1	1	1	1	1	1	1	1	1	3	1	1	2	1	1	1	1	3	1	1	1	5	2	1	2	1	5	1	1	1	1	1	1	1	1	1	1	1	1	1
AECK23CM1	2	1	1	1	1	1	1	1	1	1	1	1	1	1	1	1	1	1	2	5	6	2	5	6	7	2	1	7	3	6	7	7	5	5	7	7	2	2	2	2	2	2	2	2	2	2	2	2	2
AECK23CM10	2	2	2	1	2	2	2	2	2	2	1	2	1	2	2	1	1	1	2	6	7	7	6	7	1	6	6	1	5	7	2	5	5	2	1	1	2	2	2	2	2	2	2	2	2	2	2	2	2
AECK23CM2	2	1	1	1	1	1	1	1	1	1	1	1	1	1	1	1	1	1	2	7	7	1	7	7	7	6	1	7	5	7	5	5	5	2	1	2	2	2	2	2	2	2	2	2	2	2	2	2	2
AECK23CM3	2	1	1	1	1	1	1	1	1	1	1	1	1	1	1	1	1	1	2	6	7	7	6	7	7	6	6	1	5	7	2	2	5	2	1	1	2	2	2	2	2	2	2	2	2	2	2	2	2
AECK23CM4	2	1	1	1	1	1	1	1	1	1	1	1	1	1	1	1	1	1	1	5	6	1	5	6	1	2	3	8	3	4	7	5	5	5	1	1	1	1	1	1	1	1	1	1	1	1	1	1	1
AECK23CM5	2	1	1	1	1	1	1	1	1	1	1	1	1	1	1	1	1	1	2	5	6	7	5	6	7	4	5	7	3	5	7	5	5	5	6	7	2	2	2	2	2	2	2	2	2	2	2	2	2
AECK23CM6	2	1	1	1	1	1	1	1	1	1	1	2	1	1	1	1	1	1	2	5	6	7	5	6	7	4	5	7	3	5	7	5	5	2	1	7	2	2	2	2	2	2	2	2	2	2	2	2	2
AECK23CM7	2	1	1	1	1	1	1	1	1	1	1	1	1	1	1	1	1	1	1	7	6	1	7	6	7	2	1	7	3	6	7	5	5	5	6	7	1	1	1	1	1	1	1	1	1	1	1	1	1
AECK23CM8	2	1	1	1	1	1	1	1	1	1	1	1	1	1	1	1	1	1	2	5	6	2	5	6	7	4	5	8	3	5	7	5	5	5	6	7	2	2	2	2	2	2	2	2	2	2	2	2	2
AECK23CM9	2	1	1	1	1	1	1	1	1	1	1	1	1	1	1	1	1	1	8	5	6	7	5	6	7	4	5	7	3	5	7	2	1	5	6	1	1	1	1	1	1	1	1	1	1	1	1	1	1
AECK24CM1	1	1	1	1	1	1	1	1	1	1	1	1	1	1	1	1	1	1	5	6	7	4	6	7	5	6	6	8	5	7	4	7	2	4	7	8	1	1	1	1	1	1	1	1	1	1	1	1	1
AECK24CM10	1	1	1	1	1	1	1	1	1	1	1	1	1	1	1	1	1	1	3	2	2	4	2	2	5	3	2	4	2	2	4	7	8	4	7	8	1	1	1	1	1	1	1	1	1	1	1	1	1
AECK24CM2	1	1	1	1	1	1	1	1	1	1	1	1	1	1	1	1	1	1	5	2	2	2	2	2	5	3	2	8	2	2	4	4	2	4	7	4	1	1	1	1	1	1	1	1	1	1	1	1	1
AECK24CM3	1	1	1	1	1	1	1	1	1	1	1	1	1	1	1	1	1	1	5	2	2	5	2	2	5	1	2	4	2	2	4	4	8	4	8	4	1	1	1	1	1	1	1	1	1	1	1	1	1
AECK24CM4	1	1	1	1	1	1	1	1	1	1	1	1	1	1	1	1	1	1	5	2	2	5	2	2	5	1	2	4	2	2	4	4	8	4	8	4	1	1	1	1	1	1	1	1	1	1	1	1	1
AECK24CM5	1	1	1	1	1	1	1	1	1	1	1	1	1	1	1	1	1	1	5	2	2	5	2	2	5	3	2	4	2	2	4	4	8	4	8	8	1	1	1	1	1	1	1	1	1	1	1	1	1
AECK24CM6	1	1	1	1	1	1	1	1	1	1	1	1	1	1	1	1	1	1	5	2	2	4	2	2	5	3	2	4	2	2	4	4	2	4	7	8	1	1	1	1	1	1	1	1	1	1	1	1	1
AECK24CM7	1	1	1	1	1	1	1	1	1	1	1	1	1	1	1	1	1	1	3	2	2	2	2	2	5	1	2	8	2	2	4	7	2	4	7	8	1	1	1	1	1	1	1	1	1	1	1	1	1
AECK24CM8	1	1	1	1	1	1	1	1	1	1	1	1	1	1	1	1	1	1	5	2	2	5	2	2	5	3	2	4	2	2	4	4	8	4	8	8	1	1	1	1	1	1	1	1	1	1	1	1	1
AECK24CM9	2	1	1	1	1	1	2	1	1	1	1	1	1	1	1	1	1	1	2	6	7	5	6	7	8	6	6	1	5	7	4	1	2	4	1	2	1	1	1	1	1	1	1	1	1	1	1	1	1
AECK25CM1	1	1	1	1	1	1	2	1	1	1	1	1	1	2	1	1	1	1	3	5	6	2	5	6	1	5	5	2	8	4	4	7	7	1	7	4	1	1	1	1	1	1	1	1	1	1	1	1	1
AECK25CM10	1	1	1	1	1	1	1	1	1	1	1	1	1	1	1	1	1	1	5	2	2	2	2	2	5	3	2	8	2	2	5	7	8	4	7	4	1	1	1	1	1	1	1	1	1	1	1	1	1
AECK25CM2	1	1	1	1	1	1	1	1	1	2	1	1	1	1	1	1	1	1	3	1	1	2	1	1	1	4	3	1	1	1	7	2	1	5	1	4	1	1	1	1	1	1	1	1	1	1	1	1	1
AECK25CM3	1	1	1	1	1	1	1	1	1	1	1	1	1	1	1	1	1	1	3	4	5	2	4	5	8	5	3	1	8	4	2	2	1	2	1	4	1	1	1	1	1	1	1	1	1	1	1	1	1
AECK25CM4	2	2	2	1	2	2	1	2	2	2	1	2	1	2	2	1	1	1	2	5	6	7	5	6	1	4	3	1	8	3	2	5	4	2	1	1	2	2	2	2	2	2	2	2	2	2	2	2	2
AECK25CM5	1	1	1	1	1	1	1	1	1	1	1	1	1	1	1	1	1	1	3	2	2	2	2	2	8	3	2	8	8	2	2	7	1	2	1	1	1	1	1	1	1	1	1	1	1	1	1	1	1
AECK25CM6	1	1	1	1	1	1	1	1	1	1	1	1	1	1	1	1	1	1	3	4	5	2	4	2	8	5	3	8	8	4	5	2	1	2	1	1	2	2	2	2	2	2	2	2	2	2	2	2	2
AECK25CM7	1	1	1	1	1	1	1	1	1	1	1	1	1	1	1	1	1	1	5	2	2	5	2	2	5	3	2	8	2	2	2	7	8	2	7	1	1	1	1	1	1	1	1	1	1	1	1	1	1
AECK25CM8	1	1	1	1	1	1	1	1	1	2	1	1	1	1	1	1	1	1	3	1	1	2	1	1	1	1	3	8	1	1	7	7	1	2	1	1	1	1	1	1	1	1	1	1	1	1	1	1	1
AECK25CM9	2	1	1	1	1	1	1	1	1	2	1	2	1	1	1	1	1	1	8	5	6	7	5	6	7	4	5	7	3	5	7	2	1	2	1	1	1	1	1	1	1	1	1	1	1	1	1	1	1
AECK26CM1	1	1	1	1	1	1	1	1	1	1	1	1	1	1	1	1	1	1	3	1	4	2	1	4	1	1	2	7	8	5	7	7	7	2	7	5	1	1	1	1	1	1	1	1	1	1	1	1	1
AECK26CM10	1	1	1	1	1	1	1	1	1	1	1	1	1	1	1	1	1	1	3	5	6	2	5	6	8	5	5	8	8	4	7	7	7	2	7	4	1	1	1	1	1	1	1	1	1	1	1	1	1
AECK26CM2	1	1	1	1	1	1	1	1	1	1	1	1	1	1	1	1	1	1	1	7	2	1	7	2	8	2	1	2	8	6	1	1	7	1	2	2	1	1	1	1	1	1	1	1	1	1	1	1	1
AECK26CM3	1	1	1	1	1	1	1	1	1	1	1	1	1	1	1	1	1	1	1	2	2	1	2	2	8	3	2	8	8	2	4	7	7	2	7	4	1	1	1	1	1	1	1	1	1	1	1	1	1
AECK26CM4	1	1	1	1	1	1	1	1	1	1	1	1	1	1	1	1	1	1	1	5	6	1	5	6	8	2	5	7	8	6	7	7	7	2	1	4	1	1	1	1	1	1	1	1	1	1	1	1	1
AECK26CM5	2	1	1	1	1	1	2	1	1	1	1	1	1	2	1	1	1	1	2	6	7	1	6	7	8	6	6	1	8	7	5	2	7	2	1	1	2	2	2	2	2	2	2	2	2	2	2	2	2
AECK26CM6	1	1	1	1	1	1	1	1	1	1	1	1	1	1	1	1	1	1	3	4	2	2	4	2	8	5	3	8	8	4	4	7	7	4	7	5	1	1	1	1	1	1	1	1	1	1	1	1	1
AECK26CM7	1	1	1	1	1	1	1	1	1	1	1	1	1	1	1	1	1	1	3	7	6	2	7	6	8	2	1	8	8	6	4	7	7	5	7	5	1	1	1	1	1	1	1	1	1	1	1	1	1
AECK26CM8	2	2	2	1	2	2	1	2	2	1	1	2	1	1	2	2	2	2	2	6	3	2	6	3	8	6	4	8	5	3	5	5	5	3	7	5	2	2	2	2	2	2	2	2	2	2	2	2	2
AECK26CM9	1	1	1	1	1	1	1	1	1	1	1	1	1	1	1	1	1	1	3	1	5	2	1	1	8	1	3	1	8	1	7	7	7	2	1	4	1	1	1	1	1	1	1	1	1	1	1	1	1
AECK27CM1	1	1	1	1	1	1	1	1	1	1	1	1	1	1	1	1	1	1	1	7	6	4	7	6	2	2	1	2	4	6	5	7	3	1	2	5	1	1	1	1	1	1	1	1	1	1	1	1	1
AECK27CM10	1	1	1	1	1	1	1	1	1	1	1	1	1	1	1	1	1	1	1	7	6	1	7	6	2	2	1	2	2	6	1	7	2	1	2	5	1	1	1	1	1	1	1	1	1	1	1	1	1
AECK27CM2	1	1	1	1	1	1	1	1	1	1	1	1	1	1	1	1	1	1	1	7	2	4	7	2	2	2	1	2	2	6	5	7	3	7	2	8	1	1	1	1	1	1	1	1	1	1	1	1	1
AECK27CM3	1	1	1	1	1	1	1	1	1	1	1	1	1	1	1	1	1	1	1	2	2	2	2	2	5	3	2	8	2	2	4	7	2	4	7	2	2	2	2	2	2	2	2	2	2	2	2	2	2
AECK27CM4	1	1	1	1	1	1	1	1	1	1	1	1	1	1	1	2	1	1	3	7	2	2	7	2	2	2	1	8	4	6	5	7	3	7	7	5	1	1	1	1	1	1	1	1	1	1	1	1	1
AECK27CM5	1	1	1	1	1	1	1	1	1	1	1	1	1	1	1	1	1	1	3	7	4	2	7	6	2	2	1	2	4	6	5	7	3	1	7	2	1	1	1	1	1	1	1	1	1	1	1	1	1
AECK27CM6	1	1	1	1	1	1	1	1	1	1	1	1	1	1	1	1	1	1	1	7	6	1	7	6	2	2	1	2	4	6	7	1	3	5	2	7	2	2	2	2	2	2	2	2	2	2	2	2	2
AECK27CM7	1	1	1	1	1	1	1	1	1	1	1	1	1	1	1	1	1	1	1	5	6	2	5	6	8	2	5	8	8	6	1	7	7	7	7	2	1	1	1	1	1	1	1	1	1	1	1	1	1
AECK27CM8	1	1	1	1	1	1	1	1	1	1	1	1	1	1	1	1	1	1	1	7	6	1	7	6	7	2	1	7	3	6	7	7	5	5	6	7	2	2	2	2	2	2	2	2	2	2	2	2	2
AECK27CM9	1	1	1	1	1	1	1	1	1	1	1	1	1	1	1	1	1	1	1	7	6	1	7	6	2	2	1	2	3	6	7	1	3	5	2	7	1	1	1	1	1	1	1	1	1	1	1	1	1
AECK28CM1	2	1	1	1	1	1	1	1	1	1	1	1	1	1	1	1	1	1	1	7	2	1	7	2	8	2	1	7	8	6	4	1	7	4	6	4	1	1	1	1	1	1	1	1	1	1	1	1	1
AECK28CM10	2	1	1	1	1	1	1	1	1	1	1	1	1	1	1	1	1	1	5	2	2	5	2	2	5	3	2	4	2	2	5	7	2	4	7	8	1	1	1	1	1	1	1	1	1	1	1	1	1
AECK28CM2	1	1	1	1	1	1	1	1	1	1	1	1	1	1	1	1	1	1	3	2	2	2	2	2	5	6	2	8	5	7	4	1	2	4	7	4	1	1	1	1	1	1	1	1	1	1	1	1	1
AECK28CM3	1	1	1	1	1	1	1	1	1	1	1	1	1	1	1	1	1	1	1	2	2	4	2	2	8	3	2	8	8	2	4	7	7	4	7	5	1	1	1	1	1	1	1	1	1	1	1	1	1
AECK28CM4	1	1	1	1	1	1	1	1	1	1	1	1	1	1	1	1	1	1	3	2	2	4	2	2	5	5	3	8	2	2	4	7	2	4	7	4	1	1	1	1	1	1	1	1	1	1	1	1	1
AECK28CM5	1	1	1	1	1	1	1	1	1	1	1	1	1	1	1	1	1	1	3	4	5	2	4	5	5	5	2	8	8	4	4	7	7	4	7	5	1	1	1	1	1	1	1	1	1	1	1	1	1
AECK28CM6	2	1	1	1	1	1	1	1	1	1	1	1	1	1	1	1	1	1	2	6	7	2	6	7	8	6	6	8	5	7	5	7	7	4	7	4	2	2	2	2	2	2	2	2	2	2	2	2	2
AECK28CM7	1	1	1	1	1	1	1	1	1	1	1	1	1	1	1	1	1	1	1	7	6	7	5	6	8	2	3	8	8	6	4	7	7	4	7	4	1	1	1	1	1	1	1	1	1	1	1	1	1
AECK28CM8	1	1	1	1	1	1	1	1	1	1	1	1	1	1	1	1	1	1	3	5	6	2	5	6	8	6	5	8	8	2	5	7	7	5	7	5	2	2	2	2	2	2	2	2	2	2	2	2	2
AECK28CM9	1	1	1	1	1	1	1	1	1	1	1	1	1	1	1	1	1	1	5	4	5	2	4	5	8	1	3	8	8	4	5	4	7	7	7	4	2	2	2	2	2	2	2	2	2	2	2	2	2
AECK29CM1	2	2	2	2	2	2	2	2	2	2	2	2	2	2	2	2	2	2	6	3	8	6	3	3	4	7	7	5	6	3	3	6	4	3	4	3	2	2	2	2	2	2	2	2	2	2	2	2	2
AECK29CM10	2	2	2	2	2	2	2	2	2	2	2	2	2	2	2	2	2	2	6	3	8	6	3	3	4	7	7	5	6	3	3	6	4	3	4	3	2	2	2	2	2	2	2	2	2	2	2	2	2
AECK29CM2	2	2	2	2	2	2	2	2	2	2	2	2	2	2	2	2	2	2	6	3	8	6	3	3	4	7	7	5	6	3	3	6	4	3	4	3	2	2	2	2	2	2	2	2	2	2	2	2	2
AECK29CM3	2	2	2	2	2	2	2	2	2	2	2	2	2	2	2	2	2	2	6	3	8	6	3	3	4	7	7	5	6	3	3	6	4	3	4	3	2	2	2	2	2	2	2	2	2	2	2	2	2
AECK29CM4	2	2	2	2	2	2	2	2	2	2	2	2	2	2	2	2	2	2	6	3	8	6	3	3	4	7	7	3	6	3	3	6	4	3	4	3	2	2	2	2	2	2	2	2	2	2	2	2	2
AECK29CM5	2	2	2	2	2	2	2	2	2	2	2	2	2	2	2	2	2	2	6	3	3	6	3	3	4	7	4	3	6	3	3	6	4	3	4	3	2	2	2	2	2	2	2	2	2	2	2	2	2
AECK29CM6	2	2	2	2	2	2	2	2	2	2	2	2	2	2	2	2	2	2	6	3	3	6	3	3	3	7	4	3	6	3	3	3	4	3	3	3	2	2	2	2	2	2	2	2	2	2	2	2	2
AECK29CM7	2	2	2	2	2	2	2	2	2	2	2	2	2	2	2	2	2	2	2	3	3	6	3	3	3	7	4	3	6	3	3	3	4	3	3	3	2	2	2	2	2	2	2	2	2	2	2	2	2
AECK29CM8	2	2	2	2	2	2	2	2	2	2	2	2	2	2	2	2	2	2	6	3	8	6	3	3	4	7	7	5	6	3	3	6	4	3	4	3	2	2	2	2	2	2	2	2	2	2	2	2	2
AECK29CM9	2	2	2	2	2	2	2	2	2	2	2	2	2	2	2	2	2	2	6	3	3	6	3	3	3	7	7	3	6	3	3	6	4	3	4	3	2	2	2	2	2	2	2	2	2	2	2	2	2
AECK2CM1	1	1	1	1	1	1	1	1	1	1	1	1	1	1	1	1	1	1	1	1	1	1	1	1	1	1	2	1	1	1	2	2	1	2	1	1	1	1	1	1	1	1	1	1	1	1	1	1	1
AECK2CM10	1	1	1	1	1	1	1	1	1	1	1	1	1	1	1	1	1	1	1	2	2	1	2	2	1	1	2	1	2	2	2	2	1	2	1	1	1	1	1	1	1	1	1	1	1	1	1	1	1
AECK2CM2	1	1	1	1	1	1	1	1	1	1	1	1	1	1	1	1	1	1	3	1	1	2	1	1	1	1	1	1	1	1	1	2	1	2	1	1	1	1	1	1	1	1	1	1	1	1	1	1	1
AECK2CM3	1	1	1	1	1	1	1	1	1	1	1	1	1	1	1	1	1	1	3	1	1	2	1	1	1	1	1	1	1	1	2	2	1	2	1	1	1	1	1	1	1	1	1	1	1	1	1	1	1
AECK2CM4	1	1	1	1	1	1	1	1	1	1	1	1	1	1	1	1	1	1	1	1	1	1	1	1	1	1	1	1	1	1	2	2	1	2	1	1	1	1	1	1	1	1	1	1	1	1	1	1	1
AECK2CM5	1	1	1	1	1	1	1	1	1	1	1	1	1	1	1	1	1	1	3	1	1	2	1	1	1	1	3	1	1	1	2	2	1	2	1	1	1	1	1	1	1	1	1	1	1	1	1	1	1
AECK2CM6	1	1	1	1	1	1	1	1	1	1	1	1	1	1	1	1	1	1	1	2	2	1	2	2	1	1	2	1	2	2	2	2	1	2	1	1	1	1	1	1	1	1	1	1	1	1	1	1	1
AECK2CM7	1	1	1	1	1	1	1	1	1	1	1	1	1	1	1	1	1	1	3	1	4	2	1	4	1	1	5	1	1	5	2	2	1	2	1	1	1	1	1	1	1	1	1	1	1	1	1	1	1
AECK2CM8	1	1	1	1	1	1	1	1	1	1	1	1	1	1	1	1	1	1	3	1	1	2	1	1	1	1	1	1	1	1	2	2	1	2	1	1	1	1	1	1	1	1	1	1	1	1	1	1	1
AECK2CM9	1	1	1	1	1	1	1	1	1	1	1	1	1	1	1	1	1	1	3	1	1	2	1	1	1	1	2	1	1	1	2	2	1	2	1	1	1	1	1	1	1	1	1	1	1	1	1	1	1
AECK30CM1	2	2	2	1	2	2	2	2	2	2	2	2	2	2	2	2	2	2	2	3	3	2	3	3	8	7	4	8	8	3	3	5	4	3	3	3	2	2	2	2	2	2	2	2	2	2	2	2	2
AECK30CM10	2	2	2	2	2	2	2	2	2	2	2	2	2	2	2	2	2	2	6	3	8	6	3	3	3	7	4	3	6	3	3	6	4	3	3	3	2	2	2	2	2	2	2	2	2	2	2	2	2
AECK30CM2	2	2	2	1	2	2	2	2	2	2	1	2	2	2	2	2	2	2	2	3	3	2	3	3	8	6	4	1	5	3	3	5	4	3	3	3	2	2	2	2	2	2	2	2	2	2	2	2	2
AECK30CM3	2	2	2	1	2	2	1	2	2	1	1	2	1	1	2	1	1	2	2	6	7	8	6	7	8	6	6	8	5	7	5	5	4	7	1	5	2	2	2	2	2	2	2	2	2	2	2	2	2
AECK30CM4	2	1	1	1	1	1	1	1	1	1	1	1	1	1	1	2	2	2	2	7	6	2	8	8	8	8	8	8	8	8	5	7	7	7	7	5	2	2	2	2	2	2	2	2	2	2	2	2	2
AECK30CM5	2	2	2	1	2	2	2	2	2	2	1	2	2	2	2	2	2	2	2	3	3	7	3	3	3	4	4	3	8	3	3	5	4	3	3	5	2	2	2	2	2	2	2	2	2	2	2	2	2
AECK30CM6	1	1	1	1	1	1	1	1	1	1	1	1	1	1	1	1	1	1	3	2	2	2	2	2	8	3	2	8	8	2	5	7	7	2	7	5	1	1	1	1	1	1	1	1	1	1	1	1	1
AECK30CM7	1	1	1	1	1	1	1	1	1	1	1	2	1	1	1	2	1	2	3	4	5	7	4	5	8	5	1	8	8	4	5	7	5	3	7	5	2	2	2	2	2	2	2	2	2	2	2	2	2
AECK30CM8	1	1	1	1	1	1	1	1	1	2	1	1	2	1	2	2	2	2	8	5	6	7	5	6	8	4	3	8	8	6	3	7	7	3	3	7	2	2	2	2	2	2	2	2	2	2	2	2	2
AECK30CM9	1	1	1	1	1	1	1	1	1	2	1	1	1	1	1	2	2	1	1	7	6	7	7	6	8	2	1	8	8	6	7	7	7	3	6	7	2	2	2	2	2	2	2	2	2	2	2	2	2
AECK3CM1	1	1	1	1	1	1	1	1	1	1	1	1	1	1	1	1	1	1	3	1	1	2	1	1	1	1	3	1	1	1	2	2	1	2	1	1	1	1	1	1	1	1	1	1	1	1	1	1	1
AECK3CM10	1	1	1	1	1	1	1	1	1	1	1	1	1	1	1	1	1	1	1	1	1	1	1	1	1	1	1	1	1	1	2	2	1	2	1	1	1	1	1	1	1	1	1	1	1	1	1	1	1
AECK3CM2	2	1	1	1	1	1	1	1	1	1	1	1	1	1	1	1	1	1	2	1	1	2	1	1	1	1	3	1	1	1	2	2	1	2	1	1	1	1	1	1	1	1	1	1	1	1	1	1	1
AECK3CM3	1	1	1	1	1	1	1	1	1	1	1	1	1	1	1	1	1	1	3	1	1	2	1	1	1	1	2	1	1	1	2	2	1	2	1	1	1	1	1	1	1	1	1	1	1	1	1	1	1
AECK3CM4	1	1	1	1	1	1	1	1	1	1	1	1	1	1	1	1	1	1	3	1	1	1	1	1	1	1	1	1	1	1	2	2	1	2	1	1	1	1	1	1	1	1	1	1	1	1	1	1	1
AECK3CM5	1	1	1	1	1	1	1	1	1	1	1	1	1	1	1	1	1	1	3	1	1	2	1	1	1	1	3	1	1	1	2	2	1	2	1	1	2	2	2	2	2	2	2	2	2	2	2	2	2
AECK3CM6	2	1	1	1	1	1	1	1	1	1	1	1	1	1	1	1	1	1	2	6	7	2	6	7	1	6	6	1	5	7	2	2	1	2	1	1	1	1	1	1	1	1	1	1	1	1	1	1	1
AECK3CM7	1	1	1	1	1	1	1	1	1	1	1	1	1	1	1	1	1	1	1	2	2	2	2	2	5	1	2	1	2	2	2	2	1	2	1	1	1	1	1	1	1	1	1	1	1	1	1	1	1
AECK3CM8	2	1	1	1	1	1	1	1	1	1	1	1	1	1	1	1	1	1	1	1	1	1	1	1	1	1	1	1	1	1	2	2	1	2	1	1	1	1	1	1	1	1	1	1	1	1	1	1	1
AECK3CM9	2	1	1	1	1	1	1	1	1	1	1	1	1	1	1	1	1	1	2	2	2	1	2	2	5	1	2	1	2	2	2	2	1	2	1	1	1	1	1	1	1	1	1	1	1	1	1	1	1
AECK4CM1	1	1	1	1	1	1	1	1	1	1	1	1	1	1	1	1	1	1	1	7	4	1	7	4	2	2	1	2	4	6	1	1	3	1	2	2	1	1	1	1	1	1	1	1	1	1	1	1	1
AECK4CM10	1	1	1	1	1	1	1	1	1	1	1	1	1	1	1	1	1	1	8	5	6	2	5	6	7	4	5	7	3	5	7	7	1	5	6	7	1	1	1	1	1	1	1	1	1	1	1	1	1
AECK4CM2	1	1	1	1	1	1	1	1	1	1	1	1	1	1	1	1	1	1	1	7	4	1	7	4	2	2	1	2	4	6	1	1	3	1	2	2	1	1	1	1	1	1	1	1	1	1	1	1	1
AECK4CM3	1	1	1	1	1	1	1	1	1	1	1	1	1	1	1	1	1	1	1	7	4	1	7	4	2	2	1	2	4	6	1	1	3	1	2	2	1	1	1	1	1	1	1	1	1	1	1	1	1
AECK4CM4	2	1	1	1	1	1	1	1	1	1	1	1	1	1	1	1	1	1	1	7	4	1	7	4	2	2	1	2	4	6	1	1	3	1	2	2	1	1	1	1	1	1	1	1	1	1	1	1	1
AECK4CM5	1	1	1	1	1	1	1	1	1	1	1	1	1	1	1	1	1	1	1	7	4	1	7	4	2	2	1	2	4	6	1	1	3	1	2	2	1	1	1	1	1	1	1	1	1	1	1	1	1
AECK4CM6	1	1	1	1	1	1	1	1	1	1	1	1	1	1	1	1	1	1	8	5	6	1	5	6	7	4	5	7	3	5	7	1	3	5	6	7	2	2	2	2	2	2	2	2	2	2	2	2	2
AECK4CM7	1	1	1	1	1	1	1	1	1	1	1	1	1	1	1	1	1	1	8	5	6	1	5	6	7	4	5	7	3	5	7	1	3	5	6	7	2	2	2	2	2	2	2	2	2	2	2	2	2
AECK4CM8	1	1	1	1	1	1	1	1	1	1	1	1	1	1	1	1	1	1	8	5	6	1	5	6	7	4	5	7	3	5	7	1	3	5	6	7	2	2	2	2	2	2	2	2	2	2	2	2	2
AECK4CM9	1	1	1	1	1	1	1	1	1	1	1	1	1	1	1	1	1	1	8	5	6	1	5	6	7	4	5	7	3	5	7	1	3	5	6	7	2	2	2	2	2	2	2	2	2	2	2	2	2
AECK5CM1	1	1	1	1	1	1	1	1	1	1	1	1	1	1	1	1	1	1	1	7	4	1	7	4	2	2	1	2	4	6	1	1	3	1	2	2	2	2	2	2	2	2	2	2	2	2	2	2	2
AECK5CM10	1	1	1	1	1	1	1	1	1	1	1	1	1	1	1	1	1	1	1	7	4	1	7	4	2	2	1	2	4	6	1	1	3	1	2	2	1	1	1	1	1	1	1	1	1	1	1	1	1
AECK5CM2	2	1	1	1	1	1	1	1	1	1	1	1	1	1	1	1	1	1	1	7	4	1	7	4	2	2	1	2	4	6	1	1	3	1	2	2	1	1	1	1	1	1	1	1	1	1	1	1	1
AECK5CM3	1	1	1	1	1	1	1	1	1	1	1	1	1	1	1	1	1	1	1	7	4	1	7	4	2	2	1	2	4	6	1	1	3	1	2	2	1	1	1	1	1	1	1	1	1	1	1	1	1
AECK5CM4	1	1	1	1	1	1	1	1	1	1	1	1	1	1	1	1	1	1	1	7	4	1	7	4	2	2	1	2	4	6	1	1	3	1	2	2	1	1	1	1	1	1	1	1	1	1	1	1	1
AECK5CM5	1	1	1	1	1	1	1	1	1	1	1	1	1	1	1	1	1	1	8	5	6	7	5	6	7	4	5	7	3	5	7	1	3	5	6	7	1	1	1	1	1	1	1	1	1	1	1	1	1
AECK5CM6	1	1	1	1	1	1	1	1	1	1	1	1	1	1	1	1	1	1	8	5	6	1	5	6	7	4	5	7	3	5	7	7	3	5	6	7	1	1	1	1	1	1	1	1	1	1	1	1	1
AECK5CM7	1	1	1	1	1	1	1	1	1	1	1	1	1	1	1	1	1	1	8	5	6	2	5	6	7	4	5	7	3	5	7	1	3	5	6	7	1	1	1	1	1	1	1	1	1	1	1	1	1
AECK5CM8	1	1	1	1	1	1	1	1	1	1	1	1	1	1	1	1	1	1	1	7	4	1	7	4	2	2	1	2	4	6	1	1	3	1	2	2	1	1	1	1	1	1	1	1	1	1	1	1	1
AECK5CM9	1	1	1	1	1	1	1	1	1	1	1	1	1	1	1	1	1	1	8	5	6	1	5	6	7	4	5	7	3	5	7	1	3	5	6	7	1	1	1	1	1	1	1	1	1	1	1	1	1
AECK6CM1	1	1	1	1	1	1	1	1	1	1	1	1	1	1	1	1	1	1	1	7	4	1	7	4	2	2	1	2	4	6	1	1	3	1	2	2	1	1	1	1	1	1	1	1	1	1	1	1	1
AECK6CM10	1	1	1	1	1	1	1	1	1	1	1	1	1	1	1	1	1	1	8	5	6	1	5	6	7	4	5	7	3	5	7	1	3	5	6	7	1	1	1	1	1	1	1	1	1	1	1	1	1
AECK6CM2	2	1	1	1	1	1	1	1	1	1	1	1	1	1	1	1	1	1	1	7	4	1	7	4	2	2	1	2	4	6	1	1	3	1	2	2	1	1	1	1	1	1	1	1	1	1	1	1	1
AECK6CM3	2	1	1	1	1	1	1	1	1	1	1	1	1	1	1	1	1	1	1	7	4	1	7	4	2	2	1	2	4	6	1	1	3	1	2	2	2	2	2	2	2	2	2	2	2	2	2	2	2
AECK6CM4	1	1	1	1	1	1	1	1	1	1	1	1	1	1	1	1	1	1	1	7	4	1	7	4	2	2	1	2	4	6	1	1	3	1	2	2	1	1	1	1	1	1	1	1	1	1	1	1	1
AECK6CM5	2	1	1	1	1	1	1	1	1	1	1	1	1	1	1	1	1	1	8	7	4	1	7	6	2	4	3	2	3	5	1	5	5	1	1	1	1	1	1	1	1	1	1	1	1	1	1	1	1
AECK6CM6	1	1	1	1	1	1	1	1	1	1	1	1	1	1	1	1	1	1	8	5	6	2	5	6	7	4	5	7	3	5	7	1	3	5	6	7	2	2	2	2	2	2	2	2	2	2	2	2	2
AECK6CM7	2	1	1	1	1	1	1	1	1	1	1	1	1	1	1	1	1	1	8	1	4	7	1	4	2	2	1	1	4	1	1	1	1	1	2	2	1	1	1	1	1	1	1	1	1	1	1	1	1
AECK6CM8	1	1	1	1	1	1	1	1	1	1	1	1	1	1	1	1	1	1	1	7	4	1	7	4	2	2	1	2	4	6	5	2	3	7	2	5	1	1	1	1	1	1	1	1	1	1	1	1	1
AECK6CM9	2	1	1	1	1	1	1	1	1	1	1	1	1	1	1	1	1	1	1	7	4	1	7	4	2	2	3	2	4	6	1	5	5	1	2	5	1	1	1	1	1	1	1	1	1	1	1	1	1
AECK7CM1	2	1	1	1	1	1	2	1	1	1	1	1	1	2	1	1	1	1	8	5	6	1	5	6	7	4	5	7	3	5	7	1	3	5	6	7	2	2	2	2	2	2	2	2	2	2	2	2	2
AECK7CM10	1	2	2	2	2	2	2	2	2	2	2	2	2	2	2	2	2	2	6	3	8	6	3	3	4	7	7	3	6	3	3	6	4	3	3	3	2	2	2	2	2	2	2	2	2	2	2	2	2
AECK7CM2	1	1	1	1	1	1	1	1	1	1	1	1	1	1	1	1	1	1	8	5	6	7	5	6	7	4	5	7	3	5	7	1	3	5	6	7	1	1	1	1	1	1	1	1	1	1	1	1	1
AECK7CM3	1	1	1	1	1	1	1	1	1	1	1	1	1	1	1	1	1	1	8	5	6	1	5	6	7	4	5	7	3	5	7	1	3	5	6	7	1	1	1	1	1	1	1	1	1	1	1	1	2
AECK7CM4	1	1	1	1	1	1	1	1	1	1	1	1	1	1	1	1	1	1	3	5	4	2	5	4	2	2	3	2	4	6	1	1	3	1	2	5	1	1	1	1	1	1	1	1	1	1	1	1	1
AECK7CM5	2	1	1	1	1	1	1	1	1	1	1	1	1	1	1	1	1	1	1	7	4	1	7	4	2	2	1	2	4	6	1	1	3	1	2	2	1	1	1	1	1	1	1	1	1	1	1	1	1
AECK7CM6	2	1	1	1	1	1	1	1	1	1	1	1	1	1	1	1	1	1	1	7	4	1	7	4	2	2	1	2	4	6	1	1	3	1	2	2	2	2	2	2	2	2	2	2	2	2	2	2	2
AECK7CM7	1	1	1	1	1	1	1	1	1	1	1	1	1	1	1	1	1	1	1	7	4	1	7	4	2	2	1	2	4	6	1	1	3	1	2	2	2	2	2	2	2	2	2	2	2	2	2	2	2
AECK7CM8	2	1	1	1	1	1	1	1	1	1	1	1	1	1	1	1	1	1	1	7	4	1	7	4	2	2	1	2	4	6	1	1	3	1	2	2	1	1	1	1	1	1	1	1	1	1	1	1	1
AECK7CM9	2	1	1	1	1	1	1	1	1	1	1	1	1	1	1	1	1	1	1	5	4	1	5	4	2	2	5	2	4	6	1	1	3	1	2	2	1	1	1	1	1	1	1	1	1	1	1	1	1
AECK8CM1	2	2	2	2	2	2	2	2	2	2	2	2	2	2	2	2	2	2	6	3	8	6	3	3	4	7	7	3	6	3	3	6	4	3	3	3	2	2	2	2	2	2	2	2	2	2	2	2	2
AECK8CM10	2	2	2	2	2	2	2	2	2	2	2	2	2	2	2	2	2	2	8	3	3	6	3	3	4	7	4	3	6	3	3	3	4	3	3	3	2	2	2	2	2	2	2	2	2	2	2	2	2
AECK8CM2	1	1	1	1	1	1	1	1	1	1	1	1	1	1	1	1	1	1	8	5	6	7	5	6	7	4	5	7	3	5	7	1	3	5	6	7	1	1	1	1	1	1	1	1	1	1	1	1	1
AECK8CM3	1	2	2	2	2	2	2	2	2	2	2	2	2	2	2	2	2	2	8	5	6	6	5	6	7	4	5	3	3	5	3	3	4	3	3	7	2	2	2	2	2	2	2	2	2	2	2	2	2
AECK8CM4	1	2	2	2	2	2	2	2	2	2	2	2	2	2	2	2	2	2	6	3	3	6	3	3	3	7	4	3	6	3	3	3	4	3	3	3	2	2	2	2	2	2	2	2	2	2	2	2	2
AECK8CM5	1	2	2	2	2	2	2	2	2	2	1	2	2	2	2	2	2	2	8	3	3	6	3	3	3	4	4	3	3	3	3	3	4	3	3	3	2	2	2	2	2	2	2	2	2	2	2	2	2
AECK8CM6	1	2	2	1	2	2	2	2	2	2	1	2	2	2	2	2	2	2	3	5	6	2	5	6	3	4	5	3	3	5	3	3	4	3	3	7	2	2	2	2	2	2	2	2	2	2	2	2	2
AECK8CM7	2	2	2	2	2	2	2	2	2	2	1	2	2	2	2	2	2	2	8	3	3	6	3	3	3	4	4	3	3	3	3	3	4	3	3	7	2	2	2	2	2	2	2	2	2	2	2	2	2
AECK8CM8	1	2	2	1	2	2	2	2	2	2	1	2	2	2	2	2	2	2	8	3	3	2	3	3	3	4	4	3	3	3	3	3	4	3	3	3	2	2	2	2	2	2	2	2	2	2	2	2	2
AECK8CM9	2	2	2	2	2	2	2	2	2	2	2	2	2	2	2	2	2	2	6	3	3	6	3	3	4	7	4	3	6	3	3	3	4	3	3	3	2	2	2	2	2	2	2	2	2	2	2	2	2
AECK9CM1	2	2	2	2	2	2	2	2	2	2	2	2	2	2	2	2	2	2	6	3	3	6	3	3	4	7	4	5	6	3	3	6	4	3	3	3	2	2	2	2	2	2	2	2	2	2	2	2	2
AECK9CM10	2	2	2	2	2	2	2	2	2	2	2	2	2	2	2	2	2	2	6	3	3	6	3	3	3	7	7	3	6	3	3	3	4	3	4	3	2	2	2	2	2	2	2	2	2	2	2	2	2
AECK9CM2	2	2	2	2	2	2	2	2	2	2	2	2	2	2	2	2	2	2	6	3	3	6	3	3	4	7	7	5	6	3	3	6	4	3	3	3	2	2	2	2	2	2	2	2	2	2	2	2	2
AECK9CM3	2	2	2	2	2	2	2	2	2	2	2	2	2	2	2	2	2	2	6	3	3	6	3	3	4	7	4	5	6	3	3	6	4	3	3	3	2	2	2	2	2	2	2	2	2	2	2	2	2
AECK9CM4	2	2	2	2	2	2	2	2	2	2	2	2	2	2	2	2	2	2	2	3	8	6	3	3	4	7	4	5	6	3	3	6	4	3	4	3	2	2	2	2	2	2	2	2	2	2	2	2	2
AECK9CM5	1	2	2	2	2	2	2	2	2	2	2	2	2	2	2	2	2	2	8	3	3	6	3	3	3	4	4	3	3	3	3	3	4	3	3	3	2	2	2	2	2	2	2	2	2	2	2	2	2
AECK9CM6	2	2	2	2	2	2	2	2	2	2	2	2	2	2	2	2	2	2	6	3	3	6	3	3	3	7	4	3	6	3	3	3	4	3	3	3	2	2	2	2	2	2	2	2	2	2	2	2	2
AECK9CM7	1	2	2	2	2	2	2	2	2	2	2	2	2	2	2	2	2	2	6	3	3	6	3	3	3	7	4	3	6	3	3	6	4	3	3	3	2	2	2	2	2	2	2	2	2	2	2	2	2
AECK9CM8	2	2	2	2	2	2	2	2	2	2	2	2	2	2	2	2	2	2	6	3	3	6	3	3	4	7	4	5	6	3	3	6	4	3	3	3	2	2	2	2	2	2	2	2	2	2	2	2	2
AECK9CM9	1	2	2	2	2	2	2	2	2	2	2	2	2	2	2	2	2	2	6	3	3	6	3	3	3	7	4	3	6	3	3	3	4	3	3	3	2	2	2	2	2	2	2	2	2	2	2	2	2
AEK10CM1	1	1	1	1	1	1	1	1	1	1	1	1	1	1	1	1	1	1	1	2	2	4	2	2	5	3	2	2	2	2	4	1	2	4	2	2	1	1	1	1	1	1	1	1	1	1	1	1	1
AEK10CM10	1	1	1	1	1	1	1	1	1	1	1	1	1	1	1	1	1	1	1	2	2	4	2	2	5	3	2	8	2	2	4	1	2	4	2	2	1	1	1	1	1	1	1	1	1	1	1	1	1
AEK10CM2	1	1	1	1	1	1	1	1	1	1	1	1	1	1	1	1	1	1	1	2	2	4	2	2	5	3	2	2	2	2	4	1	2	4	2	2	1	1	1	1	1	1	1	1	1	1	1	1	1
AEK10CM3	1	1	1	1	1	1	1	1	1	1	1	1	1	1	1	1	1	1	1	7	4	4	7	4	2	2	1	2	4	6	4	1	3	1	2	2	1	1	1	1	1	1	1	1	1	1	1	1	1
AEK10CM4	1	1	1	1	1	1	1	1	1	1	1	1	1	1	1	1	1	1	1	2	2	4	2	2	5	3	2	2	2	2	4	1	2	4	2	2	1	1	1	1	1	1	1	1	1	1	1	1	1
AEK10CM5	1	1	1	1	1	1	1	1	1	1	1	1	1	1	1	1	1	1	1	2	2	4	2	2	5	3	2	2	2	2	4	1	2	4	2	2	1	1	1	1	1	1	1	1	1	1	1	1	1
AEK10CM6	1	1	1	1	1	1	1	1	1	1	1	1	1	1	1	1	1	1	1	2	2	4	2	2	5	3	2	8	2	2	4	1	2	4	2	8	1	1	1	1	1	1	1	1	1	1	1	1	1
AEK10CM7	1	1	1	1	1	1	1	1	1	1	1	1	1	1	1	1	1	1	1	2	2	4	2	2	5	3	2	8	2	2	4	1	2	4	7	2	1	1	1	1	1	1	1	1	1	1	1	1	1
AEK10CM8	1	1	1	1	1	1	1	1	1	1	1	1	1	1	1	1	1	1	1	2	2	4	2	2	5	3	2	2	2	2	4	1	2	4	2	2	1	1	1	1	1	1	1	1	1	1	1	1	1
AEK10CM9	2	1	1	1	1	1	1	1	1	1	1	1	1	1	1	1	1	1	1	7	2	1	7	2	2	2	1	2	2	6	1	1	5	1	2	5	1	1	1	1	1	1	1	1	1	1	1	1	1
AEK11CM1	1	1	1	1	1	1	1	1	1	1	1	1	1	1	1	1	1	1	3	2	2	4	2	2	5	3	2	8	2	2	4	7	2	4	7	8	1	1	1	1	1	1	1	1	1	1	1	1	1
AEK11CM10	1	1	1	1	1	1	1	1	1	1	1	1	1	1	1	1	1	1	3	2	2	4	2	2	5	3	2	8	2	2	4	7	2	4	7	8	1	1	1	1	1	1	1	1	1	1	1	1	1
AEK11CM2	1	1	1	1	1	1	1	1	1	1	1	1	1	1	1	1	1	1	3	2	2	4	2	2	5	3	2	8	2	2	4	7	2	4	7	8	1	1	1	1	1	1	1	1	1	1	1	1	1
AEK11CM3	1	1	1	1	1	1	1	1	1	1	1	1	1	1	1	1	1	1	3	2	2	4	2	2	5	3	2	8	2	2	4	7	2	4	7	8	1	1	1	1	1	1	1	1	1	1	1	1	1
AEK11CM4	1	1	1	1	1	1	1	1	1	1	1	1	1	1	1	1	1	1	3	2	2	4	2	2	5	3	2	8	2	2	4	7	2	4	7	8	1	1	1	1	1	1	1	1	1	1	1	1	1
AEK11CM5	1	1	1	1	1	1	1	1	1	1	1	1	1	1	1	1	1	1	3	2	2	4	2	2	5	3	2	8	2	2	4	7	2	4	7	8	1	1	1	1	1	1	1	1	1	1	1	1	1
AEK11CM6	1	1	1	1	1	1	1	1	1	1	1	1	1	1	1	1	1	1	3	2	2	4	2	2	5	3	2	8	2	2	4	7	2	4	7	8	1	1	1	1	1	1	1	1	1	1	1	1	1
AEK11CM7	1	1	1	1	1	1	1	1	1	1	1	1	1	1	1	1	1	1	3	2	2	4	2	2	5	3	2	8	2	2	4	7	2	4	7	8	1	1	1	1	1	1	1	1	1	1	1	1	1
AEK11CM8	1	1	1	1	1	1	1	1	1	1	1	1	1	1	1	1	1	1	3	2	2	4	2	2	5	3	2	8	2	2	4	7	2	4	7	8	1	1	1	1	1	1	1	1	1	1	1	1	1
AEK11CM9	1	1	1	1	1	1	1	1	1	1	1	1	1	1	1	1	1	1	3	2	2	4	2	2	5	3	2	8	2	2	4	7	2	4	7	8	1	1	1	1	1	1	1	1	1	1	1	1	1
AEK12CM1	1	1	1	1	1	1	1	1	1	1	1	1	1	1	1	1	1	1	3	2	2	2	2	2	5	3	2	8	2	2	1	7	2	4	7	8	1	1	1	1	1	1	1	1	1	1	1	1	1
AEK12CM10	1	1	1	1	1	1	1	1	1	1	1	1	1	1	1	1	1	1	3	2	2	4	2	2	5	3	2	8	2	2	4	7	2	4	7	8	1	1	1	1	1	1	1	1	1	1	1	1	1
AEK12CM2	1	1	1	1	1	1	1	1	1	1	1	1	1	1	1	1	1	1	3	2	2	2	2	2	5	3	2	8	2	2	5	7	2	4	7	8	1	1	1	1	1	1	1	1	1	1	1	1	1
AEK12CM3	1	1	1	1	1	1	1	1	1	1	1	1	1	1	1	1	1	1	3	2	2	2	2	2	5	3	2	8	2	2	4	7	2	4	7	8	1	1	1	1	1	1	1	1	1	1	1	1	1
AEK12CM4	1	1	1	1	1	1	1	1	1	1	1	1	1	1	1	1	1	1	3	2	2	2	2	2	5	3	2	8	2	2	5	7	2	7	7	8	1	1	1	1	1	1	1	1	1	1	1	1	1
AEK12CM5	1	1	1	1	1	1	1	1	1	1	1	1	1	1	1	1	1	1	3	2	2	2	2	2	5	3	2	8	2	2	5	7	2	7	7	8	1	1	1	1	1	1	1	1	1	1	1	1	1
AEK12CM6	1	1	1	1	1	1	1	1	1	1	1	1	1	1	1	1	1	1	3	2	2	2	2	2	5	3	2	8	2	2	5	7	2	7	7	8	1	1	1	1	1	1	1	1	1	1	1	1	1
AEK12CM7	1	1	1	1	1	1	1	1	1	1	1	1	1	1	1	1	1	1	3	2	2	2	2	2	5	3	2	8	2	2	1	7	2	1	7	8	1	1	1	1	1	1	1	1	1	1	1	1	1
AEK12CM8	1	1	1	1	1	1	1	1	1	1	1	1	1	1	1	1	1	1	3	2	2	2	2	2	5	3	2	8	2	2	5	7	2	7	7	8	1	1	1	1	1	1	1	1	1	1	1	1	1
AEK12CM9	1	1	1	1	1	1	1	1	1	1	1	1	1	1	1	1	1	1	3	2	2	2	2	2	5	3	2	8	2	2	4	7	2	4	7	8	1	1	1	1	1	1	1	1	1	1	1	1	1
AEK13CM1	1	1	1	1	1	1	1	1	1	1	1	1	1	1	1	1	1	1	3	2	2	2	2	2	5	3	2	8	2	2	1	7	2	4	7	8	1	1	1	1	1	1	1	1	1	1	1	1	1
AEK13CM10	1	1	1	1	1	1	1	1	1	1	1	1	1	1	1	1	1	1	3	2	2	2	2	2	5	3	2	8	2	2	1	7	2	5	7	8	1	1	1	1	1	1	1	1	1	1	1	1	1
AEK13CM2	1	1	1	1	1	1	1	1	1	1	1	1	1	1	1	1	1	1	3	2	2	2	2	2	5	3	2	8	2	2	4	7	2	4	7	8	1	1	1	1	1	1	1	1	1	1	1	1	1
AEK13CM3	1	1	1	1	1	1	1	1	1	1	1	1	1	1	1	1	1	1	3	2	2	2	2	2	5	3	2	8	2	2	1	7	2	1	7	8	1	1	1	1	1	1	1	1	1	1	1	1	1
AEK13CM4	1	1	1	1	1	1	1	1	1	1	1	1	1	1	1	1	1	1	3	2	2	2	2	2	5	3	2	8	2	2	5	7	2	4	7	8	1	1	1	1	1	1	1	1	1	1	1	1	1
AEK13CM5	1	1	1	1	1	1	1	1	1	1	1	1	1	1	1	1	1	1	3	2	2	2	2	2	5	3	2	8	2	2	1	7	2	4	7	8	1	1	1	1	1	1	1	1	1	1	1	1	1
AEK13CM6	1	1	1	1	1	1	1	1	1	1	1	1	1	1	1	1	1	1	3	2	2	4	2	2	5	3	2	8	2	2	5	7	2	4	7	8	1	1	1	1	1	1	1	1	1	1	1	1	1
AEK13CM7	1	1	1	1	1	1	1	1	1	1	1	1	1	1	1	1	1	1	3	4	5	2	4	5	8	5	2	8	8	4	5	7	3	7	7	5	1	1	1	1	1	1	1	1	1	1	1	1	1
AEK13CM8	1	1	1	1	1	1	1	1	1	1	1	1	1	1	1	1	1	1	3	2	2	4	2	2	5	3	2	8	2	2	4	7	2	4	7	8	1	1	1	1	1	1	1	1	1	1	1	1	1
AEK13CM9	1	1	1	1	1	1	1	1	1	1	1	1	1	1	1	1	1	1	3	2	2	2	2	2	5	3	2	8	2	2	4	7	2	4	7	8	1	1	1	1	1	1	1	1	1	1	1	1	1
AEK14CM1	1	1	1	1	1	1	1	1	1	1	1	1	1	1	1	1	1	1	3	4	5	2	4	5	8	5	3	8	8	4	5	7	7	7	7	5	1	1	1	1	1	1	1	1	1	1	1	1	1
AEK14CM10	1	1	1	1	1	1	1	1	1	1	1	1	1	1	1	1	1	1	3	4	5	2	4	5	8	5	3	8	8	4	5	7	7	7	7	5	1	1	1	1	1	1	1	1	1	1	1	1	1
AEK14CM2	1	1	1	1	1	1	1	1	1	1	1	1	1	1	1	1	1	1	3	4	5	2	4	5	8	5	3	8	8	4	5	7	7	7	7	5	1	1	1	1	1	1	1	1	1	1	1	1	1
AEK14CM3	1	1	1	1	1	1	1	1	1	1	1	1	1	1	1	1	1	1	3	4	5	2	4	5	8	5	3	8	8	4	5	7	7	7	7	5	1	1	1	1	1	1	1	1	1	1	1	1	1
AEK14CM4	1	1	1	1	1	1	1	1	1	1	1	1	1	1	1	1	1	1	3	4	5	2	4	5	8	5	3	8	8	4	5	7	7	7	7	5	1	1	1	1	1	1	1	1	1	1	1	1	1
AEK14CM5	1	1	1	1	1	1	1	1	1	1	1	1	1	1	1	1	1	1	3	4	5	2	4	5	8	5	3	8	8	4	5	7	7	7	7	5	1	1	1	1	1	1	1	1	1	1	1	1	1
AEK14CM6	1	1	1	1	1	1	1	1	1	1	1	1	1	1	1	1	1	1	3	4	5	2	4	5	8	5	3	8	8	4	5	7	7	7	7	5	1	1	1	1	1	1	1	1	1	1	1	1	1
AEK14CM7	1	1	1	1	1	1	1	1	1	1	1	1	1	1	1	1	1	1	3	4	5	2	4	5	8	5	3	8	8	4	5	7	7	7	7	5	1	1	1	1	1	1	1	1	1	1	1	1	1
AEK14CM8	1	1	1	1	1	1	1	1	1	1	1	1	1	1	1	1	1	1	3	4	5	2	4	5	8	5	3	8	8	4	5	7	7	7	7	5	1	1	1	1	1	1	1	1	1	1	1	1	1
AEK14CM9	1	1	1	1	1	1	1	1	1	1	1	1	1	1	1	1	1	1	3	4	5	2	4	5	8	5	3	8	8	4	5	7	7	7	7	5	1	1	1	1	1	1	1	1	1	1	1	1	1
AEK15CM1	1	1	1	1	1	1	1	1	1	1	1	1	1	1	1	1	1	1	3	4	5	2	4	5	8	5	3	8	8	4	5	7	7	7	7	5	1	1	1	1	1	1	1	1	1	1	1	1	1
AEK15CM10	1	1	1	1	1	1	1	1	1	1	1	1	1	1	1	1	1	1	3	4	5	2	4	5	8	5	3	8	8	4	5	7	7	7	7	5	1	1	1	1	1	1	1	1	1	1	1	1	1
AEK15CM2	1	1	1	1	1	1	1	1	1	1	1	1	1	1	1	1	1	1	3	4	5	2	4	5	8	5	3	8	8	4	5	7	7	7	7	5	1	1	1	1	1	1	1	1	1	1	1	1	1
AEK15CM3	1	1	1	1	1	1	1	1	1	1	1	1	1	1	1	1	1	1	3	4	5	2	4	5	8	5	3	8	8	4	5	7	7	7	7	5	1	1	1	1	1	1	1	1	1	1	1	1	1
AEK15CM4	1	1	1	1	1	1	1	1	1	1	1	1	1	1	1	1	1	1	3	4	5	2	4	5	8	5	3	8	8	4	5	7	7	7	7	5	1	1	1	1	1	1	1	1	1	1	1	1	1
AEK15CM5	1	1	1	1	1	1	1	1	1	1	1	1	1	1	1	1	1	1	3	4	5	2	4	5	8	5	3	8	8	4	5	7	7	7	7	5	1	1	1	1	1	1	1	1	1	1	1	1	1
AEK15CM6	1	1	1	1	1	1	1	1	1	1	1	1	1	1	1	1	1	1	3	4	5	2	4	5	8	5	3	8	8	4	5	7	7	7	7	5	1	1	1	1	1	1	1	1	1	1	1	1	1
AEK15CM7	1	1	1	1	1	1	1	1	1	1	1	1	1	1	1	1	1	1	3	4	5	2	4	5	8	5	3	8	8	4	5	7	7	7	7	5	1	1	1	1	1	1	1	1	1	1	1	1	1
AEK15CM8	1	1	1	1	1	1	1	1	1	1	1	1	1	1	1	1	1	1	3	4	5	2	4	5	8	5	3	8	8	4	5	7	7	7	7	5	1	1	1	1	1	1	1	1	1	1	1	1	1
AEK15CM9	1	1	1	1	1	1	1	1	1	1	1	1	1	1	1	1	1	1	3	4	5	2	4	5	8	5	3	8	8	4	5	7	7	7	7	5	1	1	1	1	1	1	1	1	1	1	1	1	1
AEK1CM1	2	2	2	2	2	2	2	2	2	2	2	2	2	2	2	2	2	2	6	3	8	6	3	3	4	7	7	5	6	3	3	6	5	3	3	3	2	2	2	2	2	2	2	2	2	2	2	2	2
AEK1CM10	2	2	2	2	2	2	2	2	2	2	2	2	2	2	2	2	2	2	6	3	8	6	3	3	4	7	7	5	6	3	3	6	4	3	4	3	2	2	2	2	2	2	2	2	2	2	2	2	2
AEK1CM2	2	2	2	2	2	2	2	2	2	2	2	2	2	2	2	2	2	2	6	3	3	6	3	3	4	7	4	5	6	3	3	6	4	3	3	3	2	2	2	2	2	2	2	2	2	2	2	2	2
AEK1CM3	2	2	2	2	2	2	2	2	2	2	2	2	2	2	2	2	1	2	6	6	7	6	6	7	4	6	7	5	5	7	2	6	4	3	4	3	2	2	2	2	2	2	2	2	2	2	2	2	2
AEK1CM4	2	2	2	2	2	2	2	2	2	2	2	2	2	2	2	2	2	2	2	3	3	6	3	3	4	7	4	3	6	3	3	5	4	3	3	3	2	2	2	2	2	2	2	2	2	2	2	2	2
AEK1CM5	2	2	2	2	2	2	2	2	2	2	2	2	2	2	2	2	2	2	6	3	8	6	3	3	4	7	7	5	6	3	3	6	4	3	4	3	2	2	2	2	2	2	2	2	2	2	2	2	2
AEK1CM6	2	2	2	2	2	2	2	2	2	2	2	2	2	2	2	2	2	2	2	6	8	6	6	7	4	6	7	5	5	7	3	6	5	3	4	3	2	2	2	2	2	2	2	2	2	2	2	2	2
AEK1CM7	2	2	2	2	2	2	2	2	2	2	2	2	2	2	2	2	2	2	2	3	3	6	3	3	4	6	7	5	5	3	3	6	5	3	4	3	2	2	2	2	2	2	2	2	2	2	2	2	2
AEK1CM8	2	2	2	2	2	2	2	2	2	2	2	2	2	2	2	2	2	2	2	6	3	7	6	3	3	6	6	3	5	7	3	5	5	3	3	3	2	2	2	2	2	2	2	2	2	2	2	2	2
AEK1CM9	2	2	2	2	2	2	2	2	2	2	2	2	2	2	2	2	2	2	6	3	8	6	3	3	4	7	7	5	6	3	3	6	4	3	4	3	2	2	2	2	2	2	2	2	2	2	2	2	2
AEK2CM1	2	1	1	1	1	1	1	1	1	1	1	1	1	1	1	1	1	1	2	6	7	7	6	7	8	6	6	8	5	7	5	5	5	7	1	5	2	2	2	2	2	2	2	2	2	2	2	2	2
AEK2CM10	2	1	1	1	1	1	2	2	1	1	1	1	2	2	2	2	1	1	2	6	7	7	6	7	7	6	6	7	5	7	3	1	5	3	4	3	1	1	1	1	1	1	1	1	1	1	1	1	1
AEK2CM2	2	2	2	2	2	2	2	2	2	2	2	2	2	2	2	2	2	2	2	3	3	6	3	3	4	6	4	3	5	3	3	6	4	3	4	3	2	2	2	2	2	2	2	2	2	2	2	2	2
AEK2CM3	2	1	1	1	1	1	2	1	1	1	1	1	1	2	1	2	1	1	2	6	7	7	6	7	8	6	6	2	5	7	5	5	5	3	1	5	1	1	1	1	1	1	1	1	1	1	1	1	1
AEK2CM4	2	1	1	1	2	1	2	2	2	1	1	2	2	2	2	1	1	1	2	6	7	7	6	7	7	6	6	1	5	7	2	5	5	2	1	1	2	2	2	2	2	2	2	2	2	2	2	2	2
AEK2CM5	2	1	1	1	2	1	1	1	2	1	1	2	1	1	1	1	1	1	2	6	7	7	6	7	7	6	6	1	5	7	5	5	5	7	1	2	2	2	2	2	2	2	2	2	2	2	2	2	2
AEK2CM6	2	1	1	1	1	1	1	1	1	1	1	1	1	1	1	1	1	1	2	6	7	7	6	7	2	6	6	2	5	7	2	5	5	2	1	6	2	2	2	2	2	2	2	2	2	2	2	2	2
AEK2CM7	2	1	1	1	1	1	1	1	1	1	1	1	1	1	1	1	1	1	2	6	7	7	6	7	2	6	6	1	5	7	2	5	5	2	1	1	2	2	2	2	2	2	2	2	2	2	2	2	2
AEK2CM8	2	1	1	2	1	1	2	2	1	1	2	1	2	2	2	1	1	1	7	6	7	8	6	7	6	6	6	6	5	7	5	1	6	2	2	6	1	1	1	1	1	1	1	1	1	1	1	1	1
AEK2CM9	2	1	1	1	1	1	2	2	1	1	1	1	1	2	1	2	1	1	2	6	7	7	6	7	7	6	6	7	5	7	7	1	5	5	6	5	1	1	1	1	1	1	1	1	1	1	1	1	1
AEK3CM1	2	1	1	1	1	1	1	1	1	1	1	1	1	1	1	1	1	1	2	5	2	2	5	2	7	1	5	7	3	2	4	5	5	5	7	5	1	1	1	1	1	1	1	1	1	1	1	1	1
AEK3CM10	2	1	1	1	1	1	1	1	1	1	1	1	1	1	1	1	1	1	1	7	6	1	7	6	8	2	3	7	8	6	5	7	7	7	7	5	2	2	2	2	2	2	2	2	2	2	2	2	2
AEK3CM2	2	1	1	1	1	1	1	1	1	1	1	2	1	1	1	1	1	1	2	6	7	7	6	7	8	6	6	1	5	7	2	2	1	2	1	1	2	2	2	2	2	2	2	2	2	2	2	2	2
AEK3CM3	2	1	1	1	1	1	1	1	1	1	1	1	1	1	1	1	1	1	2	7	7	7	7	7	8	2	1	8	8	6	5	7	5	7	7	5	1	1	1	1	1	1	1	1	1	1	1	1	1
AEK3CM4	2	1	1	1	1	1	1	1	1	1	1	1	1	1	1	1	1	1	2	2	4	2	2	4	7	6	3	8	4	7	5	5	5	7	7	5	1	1	1	1	1	1	1	1	1	1	1	1	1
AEK3CM5	2	1	1	1	1	1	2	2	1	1	1	1	1	2	2	1	2	2	2	6	7	7	6	7	8	6	6	7	8	7	7	5	7	5	6	5	2	2	2	2	2	2	2	2	2	2	2	2	2
AEK3CM6	1	1	1	1	1	1	1	1	1	1	1	1	1	1	1	1	1	1	3	5	6	2	5	6	7	4	5	8	3	5	5	7	1	5	7	5	1	1	1	1	1	1	1	1	1	1	1	1	1
AEK3CM7	2	1	1	1	1	1	1	1	1	1	1	1	1	1	1	1	1	1	2	6	7	7	6	7	8	6	6	8	5	7	5	7	5	7	7	5	2	2	2	2	2	2	2	2	2	2	2	2	2
AEK3CM8	2	1	1	1	1	1	1	1	1	1	1	1	1	1	1	1	1	1	2	6	7	7	6	7	8	6	3	8	8	7	5	5	7	7	7	5	2	2	2	2	2	2	2	2	2	2	2	2	2
AEK3CM9	2	1	1	1	1	1	1	1	1	1	1	1	1	1	1	1	1	1	8	5	4	2	5	4	7	4	5	7	3	5	7	5	7	5	6	7	2	2	2	2	2	2	2	2	2	2	2	2	2
AEK4CM1	1	1	1	1	1	1	1	1	1	1	1	1	1	1	1	1	1	1	1	7	4	1	7	4	2	2	1	2	4	6	1	1	3	1	2	2	1	1	1	1	1	1	1	1	1	1	1	1	1
AEK4CM10	1	1	1	1	1	1	1	1	1	1	1	1	1	1	1	1	1	1	1	7	4	1	7	4	2	2	1	2	4	6	1	1	3	1	2	2	1	1	1	1	1	1	1	1	1	1	1	1	1
AEK4CM2	2	1	1	1	1	1	1	1	1	1	1	1	1	1	1	1	1	1	1	7	4	1	7	4	2	2	1	2	4	6	1	1	3	1	2	2	1	1	1	1	1	1	1	1	1	1	1	1	1
AEK4CM3	2	1	1	1	1	1	2	2	1	1	2	1	2	2	2	1	2	2	2	5	4	7	5	4	2	6	5	2	5	7	1	5	5	5	2	3	2	2	2	2	2	2	2	2	2	2	2	2	2
AEK4CM4	1	1	1	1	1	1	1	1	1	1	1	1	1	1	1	1	1	1	1	7	4	1	7	4	2	2	1	2	4	6	1	1	3	1	2	2	1	1	1	1	1	1	1	1	1	1	1	1	1
AEK4CM5	2	1	1	1	1	1	1	1	1	1	1	1	1	1	1	1	1	1	1	7	4	1	7	4	2	2	1	2	4	6	1	1	3	1	2	2	1	1	1	1	1	1	1	1	1	1	1	1	1
AEK4CM6	2	1	1	1	1	1	1	1	1	1	1	1	1	1	1	1	1	1	1	7	4	1	7	4	2	2	1	2	4	6	1	1	3	1	2	2	1	1	1	1	1	1	1	1	1	1	1	1	1
AEK4CM7	1	1	1	1	1	1	1	1	1	1	1	1	1	1	1	1	1	1	1	7	4	1	7	4	2	2	1	2	4	6	1	1	3	1	2	2	1	1	1	1	1	1	1	1	1	1	1	1	1
AEK4CM9	2	1	1	1	1	1	1	1	1	1	1	1	1	1	1	1	1	1	1	7	4	1	7	4	2	2	1	2	4	6	1	1	3	1	2	2	1	1	1	1	1	1	1	1	1	1	1	1	1
AEK5CM1	2	1	1	1	1	1	1	1	1	1	1	1	1	1	1	1	1	1	2	6	7	7	6	7	8	6	6	2	5	7	1	5	5	1	2	2	1	1	1	1	1	1	1	1	1	1	1	1	1
AEK5CM10	1	1	1	1	1	1	1	1	1	1	1	1	1	1	1	1	1	1	1	7	4	1	7	4	2	2	1	2	4	6	1	2	1	1	1	5	1	1	1	1	1	1	1	1	1	1	1	1	1
AEK5CM2	2	1	1	1	1	1	1	1	1	1	1	1	1	1	1	1	1	1	2	5	4	7	5	6	2	4	3	2	4	1	1	1	5	2	2	2	1	1	1	1	1	1	1	1	1	1	1	1	1
AEK5CM3	1	1	1	1	1	1	1	1	1	1	1	1	1	1	1	1	1	1	1	7	4	1	7	4	2	2	1	2	4	6	1	1	3	1	2	2	1	1	1	1	1	1	1	1	1	1	1	1	1
AEK5CM4	1	1	1	1	1	1	1	1	1	1	1	1	1	1	1	1	1	1	1	5	6	1	5	6	2	2	1	2	4	6	1	1	3	1	2	2	1	1	1	1	1	1	1	1	1	1	1	1	1
AEK5CM5	2	1	1	1	1	1	1	1	1	1	1	1	1	1	1	1	1	1	1	7	4	1	7	4	2	2	1	2	4	6	1	1	5	1	2	2	1	1	1	1	1	1	1	1	1	1	1	1	1
AEK5CM6	1	1	1	1	1	1	1	1	1	1	1	1	1	1	1	1	1	1	3	4	4	1	4	5	2	5	3	2	4	4	1	7	3	1	2	2	1	1	1	1	1	1	1	1	1	1	1	1	1
AEK5CM7	2	1	1	1	1	1	1	1	1	1	1	1	1	1	1	1	1	1	1	7	4	1	7	4	2	2	1	2	4	6	1	1	3	2	1	1	1	1	1	1	1	1	1	1	1	1	1	1	1
AEK5CM8	2	1	1	1	1	1	1	1	1	1	1	1	1	1	1	1	1	1	2	7	4	1	7	4	2	6	1	2	5	7	1	5	5	1	2	2	1	1	1	1	1	1	1	1	1	1	1	1	1
AEK5CM9	2	1	1	1	1	1	1	1	1	1	1	1	1	1	1	1	1	1	2	6	7	7	6	7	2	6	6	1	5	7	2	5	5	2	1	1	2	2	2	2	2	2	2	2	2	2	2	2	2
AEK6CM1	2	1	1	2	1	1	2	2	1	1	2	2	2	2	2	2	1	1	7	8	7	8	8	8	6	8	8	6	7	8	6	8	6	6	5	6	2	2	2	2	2	2	2	2	2	2	2	2	2
AEK6CM10	2	1	1	2	1	1	1	1	1	1	2	1	1	1	1	2	1	1	7	8	7	8	8	8	6	8	8	6	7	8	6	8	6	6	5	6	2	2	2	2	2	2	2	2	2	2	2	2	2
AEK6CM2	2	1	1	1	1	1	1	1	1	1	1	1	1	1	1	1	1	1	7	8	7	8	8	8	6	8	8	6	7	8	6	8	6	6	5	6	2	2	2	2	2	2	2	2	2	2	2	2	2
AEK6CM3	2	1	1	1	1	1	1	1	1	1	1	1	1	1	1	1	1	1	7	8	4	8	8	8	6	8	8	6	7	8	6	8	6	6	5	6	2	2	2	2	2	2	2	2	2	2	2	2	2
AEK6CM4	2	1	1	1	1	1	1	1	1	1	1	1	1	1	1	1	1	1	7	8	7	8	8	8	6	8	8	6	7	8	6	8	6	6	5	6	2	2	2	2	2	2	2	2	2	2	2	2	2
AEK6CM5	2	1	1	1	1	1	1	1	1	1	1	1	1	1	1	2	1	1	7	8	7	8	8	8	6	8	8	6	7	8	6	8	6	6	5	6	2	2	2	2	2	2	2	2	2	2	2	2	2
AEK6CM6	2	1	1	1	1	1	1	1	1	1	2	1	1	1	1	1	1	1	7	8	7	8	8	8	6	8	8	6	7	8	6	8	6	6	5	6	2	2	2	2	2	2	2	2	2	2	2	2	2
AEK6CM7	2	1	1	2	1	1	1	1	1	1	2	1	1	1	1	1	1	1	7	8	7	8	8	8	6	8	8	6	7	8	6	8	6	6	5	6	2	2	2	2	2	2	2	2	2	2	2	2	2
AEK6CM8	2	1	1	1	1	1	1	1	1	1	1	1	1	1	1	1	1	1	7	8	7	8	8	8	6	8	8	6	7	8	6	8	6	6	5	6	2	2	2	2	2	2	2	2	2	2	2	2	2
AEK6CM9	2	1	1	2	1	1	2	2	1	1	2	1	2	2	2	2	1	1	7	8	7	8	8	8	6	8	8	6	7	8	6	8	6	6	5	6	2	2	2	2	2	2	2	2	2	2	2	2	2
AEK7CM1	1	1	1	1	1	1	1	1	1	1	1	1	1	1	1	1	1	1	7	8	4	8	8	8	6	8	8	6	7	8	6	8	6	6	5	6	2	2	2	2	2	2	2	2	2	2	2	2	2
AEK7CM10	2	1	1	1	1	1	2	1	1	1	1	1	2	1	1	2	1	2	7	8	6	8	8	8	6	8	8	6	7	8	6	8	6	6	5	6	2	2	2	2	2	2	2	2	2	2	2	2	2
AEK7CM2	2	1	1	2	1	1	2	2	1	2	2	2	2	2	2	2	2	1	7	8	7	8	8	8	6	8	8	6	7	8	6	8	6	6	5	6	2	2	2	2	2	2	2	2	2	2	2	2	2
AEK7CM3	2	1	1	1	1	1	2	1	1	1	2	1	1	1	1	1	1	1	7	8	7	8	8	8	6	8	8	6	7	8	6	8	6	6	5	6	2	2	2	2	2	2	2	2	2	2	2	2	2
AEK7CM4	1	1	1	1	1	1	1	1	1	1	1	1	1	1	1	1	1	1	7	8	4	8	8	8	6	8	8	6	7	8	6	8	6	6	5	6	2	2	2	2	2	2	2	2	2	2	2	2	2
AEK7CM5	1	1	1	1	1	1	1	1	1	1	1	1	1	1	1	1	1	1	7	8	4	8	8	8	6	8	8	6	7	8	6	8	6	6	5	6	2	2	2	2	2	2	2	2	2	2	2	2	2
AEK7CM6	1	1	1	1	1	1	1	1	1	1	1	1	1	1	1	1	1	1	7	8	4	8	8	8	6	8	8	6	7	8	6	8	6	6	5	6	2	2	2	2	2	2	2	2	2	2	2	2	2
AEK7CM7	1	1	1	1	1	1	1	1	1	1	1	1	1	1	1	1	1	1	7	8	4	8	8	8	6	8	8	6	7	8	6	8	6	6	5	6	2	2	2	2	2	2	2	2	2	2	2	2	2
AEK7CM8	2	1	1	2	1	1	2	2	1	1	2	1	2	2	1	2	1	1	7	8	7	8	8	8	6	8	8	6	7	8	6	8	6	6	5	6	2	2	2	2	2	2	2	2	2	2	2	2	2
AEK7CM9	2	1	1	1	1	1	1	1	1	1	1	1	1	1	1	1	1	1	7	8	4	8	8	8	6	8	8	6	7	8	6	8	6	6	5	6	2	2	2	2	2	2	2	2	2	2	2	2	2
AEK8CM1	2	1	1	1	1	1	1	1	1	1	1	1	1	1	1	1	1	1	1	7	6	1	7	6	2	2	1	2	3	6	1	1	3	1	2	2	2	2	2	2	2	2	2	2	2	2	2	2	2
AEK8CM10	1	1	1	1	1	1	1	1	1	1	1	1	1	1	1	1	1	1	8	5	4	1	5	4	2	2	5	2	4	6	1	1	3	1	2	2	1	1	1	1	1	1	1	1	1	1	1	1	1
AEK8CM2	2	1	1	1	1	1	1	1	1	1	1	1	1	1	1	1	1	1	1	6	7	1	6	7	2	6	6	2	5	7	1	1	3	1	2	2	1	1	1	1	1	1	1	1	1	1	1	1	1
AEK8CM3	2	1	1	1	1	1	1	1	1	1	1	1	1	1	1	1	1	1	1	5	6	1	5	6	2	2	5	2	5	6	1	1	3	1	2	2	1	1	1	1	1	1	1	1	1	1	1	1	1
AEK8CM4	1	1	1	1	1	1	1	1	1	1	1	1	1	1	1	1	1	1	8	7	6	1	7	6	7	4	1	7	3	5	7	1	3	5	6	7	1	1	1	1	1	1	1	1	1	1	1	1	1
AEK8CM5	2	1	1	1	1	1	1	1	1	1	1	1	1	1	1	1	1	1	2	5	4	7	5	4	2	4	5	2	4	6	5	2	3	2	1	2	2	2	2	2	2	2	2	2	2	2	2	2	2
AEK8CM6	1	1	1	1	1	1	1	1	1	1	1	1	1	1	1	1	1	1	8	5	6	7	5	6	7	4	5	2	3	5	7	1	3	5	2	7	2	2	2	2	2	2	2	2	2	2	2	2	2
AEK8CM7	2	1	1	1	1	1	1	1	1	1	1	1	1	1	1	1	1	1	1	7	6	1	7	6	2	2	1	2	3	6	1	1	3	5	2	2	1	1	1	1	1	1	1	1	1	1	1	1	1
AEK8CM8	1	1	1	1	1	1	1	1	1	1	1	1	1	1	1	1	1	1	8	5	6	1	5	6	7	4	5	2	3	5	1	1	3	5	6	7	2	2	2	2	2	2	2	2	2	2	2	2	2
AEK8CM9	2	1	1	1	1	1	1	1	1	1	1	1	1	1	1	1	1	1	1	7	6	1	7	6	7	2	1	7	3	6	7	5	5	5	6	7	1	1	1	1	1	1	1	1	1	1	1	1	1
AEK9CM1	1	1	1	1	1	1	1	1	1	1	1	1	1	1	1	1	1	1	3	2	2	4	2	2	5	3	2	2	2	2	4	1	3	4	2	2	1	1	1	1	1	1	1	1	1	1	1	1	1
AEK9CM10	1	1	1	1	1	1	1	1	1	1	1	1	1	1	1	1	1	1	3	2	2	4	2	2	5	3	2	2	4	2	4	1	3	4	2	2	1	1	1	1	1	1	1	1	1	1	1	1	1
AEK9CM2	2	1	1	1	1	1	1	1	1	1	1	1	1	1	1	1	1	1	2	6	7	2	6	7	2	6	6	1	5	7	4	5	5	4	1	1	1	1	1	1	1	1	1	1	1	1	1	1	1
AEK9CM3	1	1	1	1	1	1	1	1	1	1	1	1	1	1	1	1	1	1	3	5	6	4	5	6	2	3	5	2	2	2	4	1	3	4	2	2	1	1	1	1	1	1	1	1	1	1	1	1	1
AEK9CM4	1	1	1	1	1	1	1	1	1	1	1	1	1	1	1	1	1	1	3	2	2	4	2	2	5	3	2	8	2	2	4	7	2	4	7	8	1	1	1	1	1	1	1	1	1	1	1	1	1
AEK9CM5	1	1	1	1	1	1	1	1	1	1	1	1	1	1	1	1	1	1	3	2	2	2	2	2	2	3	2	2	2	2	4	1	5	4	2	2	1	1	1	1	1	1	1	1	1	1	1	1	1
AEK9CM6	1	1	1	1	1	1	1	1	1	1	1	1	1	1	1	1	1	1	3	2	2	4	2	2	5	3	2	2	2	2	4	2	2	4	1	2	1	1	1	1	1	1	1	1	1	1	1	1	1
AEK9CM7	1	1	1	1	1	1	1	1	1	1	1	1	1	1	1	1	1	1	3	2	2	4	2	2	5	3	2	8	2	2	4	7	2	4	7	2	1	1	1	1	1	1	1	1	1	1	1	1	1
AEK9CM8	1	1	1	1	1	1	1	1	1	1	1	1	1	1	1	1	1	1	3	2	2	4	2	2	5	3	2	2	2	2	4	2	2	4	1	4	1	1	1	1	1	1	1	1	1	1	1	1	1
AEK9CM9	1	1	1	1	1	1	1	1	1	1	1	1	1	1	1	1	1	1	3	2	6	4	5	6	2	3	2	2	4	2	4	1	3	4	1	2	1	1	1	1	1	1	1	1	1	1	1	1	1
[truncated: 59 more columns]
