# Supplementary material for: Chicken caecal enterotypes in indigenous Kadaknath and commercial Cobb chicken lines are associated with Campylobacter abundance and influenced by farming practices
Source: Front Microbiomes. 2023 Dec 4;2:1301609. doi: 10.3389/frmbi.2023.1301609 (PMC12993513; doi:10.3389/frmbi.2023.1301609)
Supplement: Supplementary Data Sheet 1 — Table of geographical location and farming practices of the 60 farms. [file DataSheet_1.zip › Supplementary Data 7.xlsx]

## Sheet: PA2.1
sample_data(outliers_out.g)$index2	sample_data(outliers_out.g)$index3	pam.res.g.ait.232.k2$cluster	pam.res.g.ait.329.k2$cluster	pam.res.g.ait.381.k2$cluster	pam.res.g.ait.209.k2$cluster	pam.res.g.ait.302.k2$cluster	pam.res.g.ait.345.k2$cluster	pam.res.g.ait.191.k2$cluster	pam.res.g.ait.265.k2$cluster	pam.res.g.ait.297.k2$cluster	pam.res.g.ait.174.k2$cluster	pam.res.g.ait.250.k2$cluster	pam.res.g.ait.283.k2$cluster	pam.res.g.ait.139.k2$cluster	pam.res.g.ait.221.k2$cluster	pam.res.g.ait.242.k2$cluster	pam.res.g.ait.124.k2$cluster	pam.res.g.ait.199.k2$cluster	pam.res.g.ait.223.k2$cluster
AEC5CM1	PA2.1	1	1	1	1	1	1	1	1	1	1	1	1	1	1	1	1	1	1
AEK15CM9	PA2.1	1	1	1	1	1	1	1	1	1	1	1	1	1	1	1	1	1	1
AEC5CM2	PA2.1	1	1	1	1	1	1	1	1	1	1	1	1	1	1	1	1	1	1
AEC5CM4	PA2.1	1	1	1	1	1	1	1	1	1	1	1	1	1	1	1	1	1	1
AEC5CM5	PA2.1	1	1	1	1	1	1	1	1	1	1	1	1	1	1	1	1	1	1
AEC5CM7	PA2.1	1	1	1	1	1	1	1	1	1	1	1	1	1	1	1	1	1	1
AEC7CM6	PA2.1	1	1	1	1	1	1	1	1	1	1	1	1	1	1	1	1	1	1
AEK15CM8	PA2.1	1	1	1	1	1	1	1	1	1	1	1	1	1	1	1	1	1	1
AECK11CM5	PA2.1	1	1	1	1	1	1	1	1	1	1	1	1	1	1	1	1	1	1
AECK11CM6	PA2.1	1	1	1	1	1	1	1	1	1	1	1	1	1	1	1	1	1	1
AECK11CM8	PA2.1	1	1	1	1	1	1	1	1	1	1	1	1	1	1	1	1	1	1
AECK12CM2	PA2.1	1	1	1	1	1	1	1	1	1	1	1	1	1	1	1	1	1	1
AEK15CM7	PA2.1	1	1	1	1	1	1	1	1	1	1	1	1	1	1	1	1	1	1
AECK1CM9	PA2.1	1	1	1	1	1	1	1	1	1	1	1	1	1	1	1	1	1	1
AEK15CM6	PA2.1	1	1	1	1	1	1	1	1	1	1	1	1	1	1	1	1	1	1
AEK15CM5	PA2.1	1	1	1	1	1	1	1	1	1	1	1	1	1	1	1	1	1	1
AEK15CM4	PA2.1	1	1	1	1	1	1	1	1	1	1	1	1	1	1	1	1	1	1
AECK2CM8	PA2.1	1	1	1	1	1	1	1	1	1	1	1	1	1	1	1	1	1	1
AECK2CM9	PA2.1	1	1	1	1	1	1	1	1	1	1	1	1	1	1	1	1	1	1
AEK15CM3	PA2.1	1	1	1	1	1	1	1	1	1	1	1	1	1	1	1	1	1	1
AEK15CM2	PA2.1	1	1	1	1	1	1	1	1	1	1	1	1	1	1	1	1	1	1
AECK4CM3	PA2.1	1	1	1	1	1	1	1	1	1	1	1	1	1	1	1	1	1	1
AEK10CM3	PA2.1	1	1	1	1	1	1	1	1	1	1	1	1	1	1	1	1	1	1
AEK10CM8	PA2.1	1	1	1	1	1	1	1	1	1	1	1	1	1	1	1	1	1	1
AEK5CM10	PA2.1	1	1	1	1	1	1	1	1	1	1	1	1	1	1	1	1	1	1
AEK5CM3	PA2.1	1	1	1	1	1	1	1	1	1	1	1	1	1	1	1	1	1	1
AEK5CM4	PA2.1	1	1	1	1	1	1	1	1	1	1	1	1	1	1	1	1	1	1
AEK15CM10	PA2.1	1	1	1	1	1	1	1	1	1	1	1	1	1	1	1	1	1	1
AEK5CM6	PA2.1	1	1	1	1	1	1	1	1	1	1	1	1	1	1	1	1	1	1
AEK15CM1	PA2.1	1	1	1	1	1	1	1	1	1	1	1	1	1	1	1	1	1	1
AEK14CM9	PA2.1	1	1	1	1	1	1	1	1	1	1	1	1	1	1	1	1	1	1
AEK14CM8	PA2.1	1	1	1	1	1	1	1	1	1	1	1	1	1	1	1	1	1	1
AEK14CM7	PA2.1	1	1	1	1	1	1	1	1	1	1	1	1	1	1	1	1	1	1
AEK14CM6	PA2.1	1	1	1	1	1	1	1	1	1	1	1	1	1	1	1	1	1	1
AEK7CM1	PA2.1	1	1	1	1	1	1	1	1	1	1	1	1	1	1	1	1	1	1
AEK14CM5	PA2.1	1	1	1	1	1	1	1	1	1	1	1	1	1	1	1	1	1	1
AEK7CM4	PA2.1	1	1	1	1	1	1	1	1	1	1	1	1	1	1	1	1	1	1
AEK7CM5	PA2.1	1	1	1	1	1	1	1	1	1	1	1	1	1	1	1	1	1	1
AEK7CM6	PA2.1	1	1	1	1	1	1	1	1	1	1	1	1	1	1	1	1	1	1
AEK7CM7	PA2.1	1	1	1	1	1	1	1	1	1	1	1	1	1	1	1	1	1	1
AEK14CM4	PA2.1	1	1	1	1	1	1	1	1	1	1	1	1	1	1	1	1	1	1
AEK8CM10	PA2.1	1	1	1	1	1	1	1	1	1	1	1	1	1	1	1	1	1	1
AEK8CM4	PA2.1	1	1	1	1	1	1	1	1	1	1	1	1	1	1	1	1	1	1
AEK14CM3	PA2.1	1	1	1	1	1	1	1	1	1	1	1	1	1	1	1	1	1	1
AEK8CM6	PA2.1	1	1	1	1	1	1	1	1	1	1	1	1	1	1	1	1	1	1
AEK14CM2	PA2.1	1	1	1	1	1	1	1	1	1	1	1	1	1	1	1	1	1	1
AEK8CM8	PA2.1	1	1	1	1	1	1	1	1	1	1	1	1	1	1	1	1	1	1
AEK9CM1	PA2.1	1	1	1	1	1	1	1	1	1	1	1	1	1	1	1	1	1	1
AEK9CM10	PA2.1	1	1	1	1	1	1	1	1	1	1	1	1	1	1	1	1	1	1
AEK14CM10	PA2.1	1	1	1	1	1	1	1	1	1	1	1	1	1	1	1	1	1	1
AEK9CM3	PA2.1	1	1	1	1	1	1	1	1	1	1	1	1	1	1	1	1	1	1
AEK9CM5	PA2.1	1	1	1	1	1	1	1	1	1	1	1	1	1	1	1	1	1	1
AEK9CM6	PA2.1	1	1	1	1	1	1	1	1	1	1	1	1	1	1	1	1	1	1
AEK9CM7	PA2.1	1	1	1	1	1	1	1	1	1	1	1	1	1	1	1	1	1	1
AEK9CM8	PA2.1	1	1	1	1	1	1	1	1	1	1	1	1	1	1	1	1	1	1
AEK9CM9	PA2.1	1	1	1	1	1	1	1	1	1	1	1	1	1	1	1	1	1	1
AEK14CM1	PA2.1	1	1	1	1	1	1	1	1	1	1	1	1	1	1	1	1	1	1
AEK13CM9	PA2.1	1	1	1	1	1	1	1	1	1	1	1	1	1	1	1	1	1	1
AEK13CM8	PA2.1	1	1	1	1	1	1	1	1	1	1	1	1	1	1	1	1	1	1
AEK13CM7	PA2.1	1	1	1	1	1	1	1	1	1	1	1	1	1	1	1	1	1	1
AEK13CM6	PA2.1	1	1	1	1	1	1	1	1	1	1	1	1	1	1	1	1	1	1
AEK13CM5	PA2.1	1	1	1	1	1	1	1	1	1	1	1	1	1	1	1	1	1	1
AEK13CM4	PA2.1	1	1	1	1	1	1	1	1	1	1	1	1	1	1	1	1	1	1
AEK13CM3	PA2.1	1	1	1	1	1	1	1	1	1	1	1	1	1	1	1	1	1	1
AEC5CM3	PA2.1	1	1	1	1	1	1	1	1	1	1	1	1	1	1	1	1	1	1
AEK13CM2	PA2.1	1	1	1	1	1	1	1	1	1	1	1	1	1	1	1	1	1	1
AEC5CM8	PA2.1	1	1	1	1	1	1	1	1	1	1	1	1	1	1	1	1	1	1
AEC5CM9	PA2.1	1	1	1	1	1	1	1	1	1	1	1	1	1	1	1	1	1	1
AEK13CM10	PA2.1	1	1	1	1	1	1	1	1	1	1	1	1	1	1	1	1	1	1
AEK13CM1	PA2.1	1	1	1	1	1	1	1	1	1	1	1	1	1	1	1	1	1	1
AEK12CM9	PA2.1	1	1	1	1	1	1	1	1	1	1	1	1	1	1	1	1	1	1
AEK12CM8	PA2.1	1	1	1	1	1	1	1	1	1	1	1	1	1	1	1	1	1	1
AEK12CM7	PA2.1	1	1	1	1	1	1	1	1	1	1	1	1	1	1	1	1	1	1
AEK12CM6	PA2.1	1	1	1	1	1	1	1	1	1	1	1	1	1	1	1	1	1	1
AEK12CM5	PA2.1	1	1	1	1	1	1	1	1	1	1	1	1	1	1	1	1	1	1
AEK12CM4	PA2.1	1	1	1	1	1	1	1	1	1	1	1	1	1	1	1	1	1	1
AEK12CM3	PA2.1	1	1	1	1	1	1	1	1	1	1	1	1	1	1	1	1	1	1
AEK12CM2	PA2.1	1	1	1	1	1	1	1	1	1	1	1	1	1	1	1	1	1	1
AEK12CM10	PA2.1	1	1	1	1	1	1	1	1	1	1	1	1	1	1	1	1	1	1
AEK12CM1	PA2.1	1	1	1	1	1	1	1	1	1	1	1	1	1	1	1	1	1	1
AEK11CM9	PA2.1	1	1	1	1	1	1	1	1	1	1	1	1	1	1	1	1	1	1
AEK11CM8	PA2.1	1	1	1	1	1	1	1	1	1	1	1	1	1	1	1	1	1	1
AEK11CM7	PA2.1	1	1	1	1	1	1	1	1	1	1	1	1	1	1	1	1	1	1
AEK11CM6	PA2.1	1	1	1	1	1	1	1	1	1	1	1	1	1	1	1	1	1	1
AEK11CM5	PA2.1	1	1	1	1	1	1	1	1	1	1	1	1	1	1	1	1	1	1
AECK14CM1	PA2.1	1	1	1	1	1	1	1	1	1	1	1	1	1	1	1	1	1	1
AECK14CM10	PA2.1	1	1	1	1	1	1	1	1	1	1	1	1	1	1	1	1	1	1
AECK14CM2	PA2.1	1	1	1	1	1	1	1	1	1	1	1	1	1	1	1	1	1	1
AECK14CM3	PA2.1	1	1	1	1	1	1	1	1	1	1	1	1	1	1	1	1	1	1
AECK14CM4	PA2.1	1	1	1	1	1	1	1	1	1	1	1	1	1	1	1	1	1	1
AECK14CM5	PA2.1	1	1	1	1	1	1	1	1	1	1	1	1	1	1	1	1	1	1
AECK14CM6	PA2.1	1	1	1	1	1	1	1	1	1	1	1	1	1	1	1	1	1	1
AECK14CM7	PA2.1	1	1	1	1	1	1	1	1	1	1	1	1	1	1	1	1	1	1
AECK14CM8	PA2.1	1	1	1	1	1	1	1	1	1	1	1	1	1	1	1	1	1	1
AECK14CM9	PA2.1	1	1	1	1	1	1	1	1	1	1	1	1	1	1	1	1	1	1
AECK15CM1	PA2.1	1	1	1	1	1	1	1	1	1	1	1	1	1	1	1	1	1	1
AECK15CM10	PA2.1	1	1	1	1	1	1	1	1	1	1	1	1	1	1	1	1	1	1
AECK15CM2	PA2.1	1	1	1	1	1	1	1	1	1	1	1	1	1	1	1	1	1	1
AECK15CM3	PA2.1	1	1	1	1	1	1	1	1	1	1	1	1	1	1	1	1	1	1
AECK15CM4	PA2.1	1	1	1	1	1	1	1	1	1	1	1	1	1	1	1	1	1	1
AECK15CM5	PA2.1	1	1	1	1	1	1	1	1	1	1	1	1	1	1	1	1	1	1
AECK15CM6	PA2.1	1	1	1	1	1	1	1	1	1	1	1	1	1	1	1	1	1	1
AECK15CM7	PA2.1	1	1	1	1	1	1	1	1	1	1	1	1	1	1	1	1	1	1
AECK15CM8	PA2.1	1	1	1	1	1	1	1	1	1	1	1	1	1	1	1	1	1	1
AECK15CM9	PA2.1	1	1	1	1	1	1	1	1	1	1	1	1	1	1	1	1	1	1
AECK16CM1	PA2.1	1	1	1	1	1	1	1	1	1	1	1	1	1	1	1	1	1	1
AECK16CM10	PA2.1	1	1	1	1	1	1	1	1	1	1	1	1	1	1	1	1	1	1
AECK16CM2	PA2.1	1	1	1	1	1	1	1	1	1	1	1	1	1	1	1	1	1	1
AECK16CM3	PA2.1	1	1	1	1	1	1	1	1	1	1	1	1	1	1	1	1	1	1
AECK16CM4	PA2.1	1	1	1	1	1	1	1	1	1	1	1	1	1	1	1	1	1	1
AECK16CM5	PA2.1	1	1	1	1	1	1	1	1	1	1	1	1	1	1	1	1	1	1
AECK16CM6	PA2.1	1	1	1	1	1	1	1	1	1	1	1	1	1	1	1	1	1	1
AECK16CM7	PA2.1	1	1	1	1	1	1	1	1	1	1	1	1	1	1	1	1	1	1
AECK16CM8	PA2.1	1	1	1	1	1	1	1	1	1	1	1	1	1	1	1	1	1	1
AECK16CM9	PA2.1	1	1	1	1	1	1	1	1	1	1	1	1	1	1	1	1	1	1
AEK11CM4	PA2.1	1	1	1	1	1	1	1	1	1	1	1	1	1	1	1	1	1	1
AEK11CM3	PA2.1	1	1	1	1	1	1	1	1	1	1	1	1	1	1	1	1	1	1
AEK11CM2	PA2.1	1	1	1	1	1	1	1	1	1	1	1	1	1	1	1	1	1	1
AEK11CM10	PA2.1	1	1	1	1	1	1	1	1	1	1	1	1	1	1	1	1	1	1
AEK11CM1	PA2.1	1	1	1	1	1	1	1	1	1	1	1	1	1	1	1	1	1	1
AECK4CM9	PA2.1	1	1	1	1	1	1	1	1	1	1	1	1	1	1	1	1	1	1
AECK4CM8	PA2.1	1	1	1	1	1	1	1	1	1	1	1	1	1	1	1	1	1	1
AECK4CM7	PA2.1	1	1	1	1	1	1	1	1	1	1	1	1	1	1	1	1	1	1
AECK4CM6	PA2.1	1	1	1	1	1	1	1	1	1	1	1	1	1	1	1	1	1	1
AECK4CM5	PA2.1	1	1	1	1	1	1	1	1	1	1	1	1	1	1	1	1	1	1
AECK18CM1	PA2.1	1	1	1	1	1	1	1	1	1	1	1	1	1	1	1	1	1	1
AECK18CM10	PA2.1	1	1	1	1	1	1	1	1	1	1	1	1	1	1	1	1	1	1
AECK4CM2	PA2.1	1	1	1	1	1	1	1	1	1	1	1	1	1	1	1	1	1	1
AECK18CM3	PA2.1	1	1	1	1	1	1	1	1	1	1	1	1	1	1	1	1	1	1
AECK18CM4	PA2.1	1	1	1	1	1	1	1	1	1	1	1	1	1	1	1	1	1	1
AECK18CM5	PA2.1	1	1	1	1	1	1	1	1	1	1	1	1	1	1	1	1	1	1
AECK18CM6	PA2.1	1	1	1	1	1	1	1	1	1	1	1	1	1	1	1	1	1	1
AECK18CM7	PA2.1	1	1	1	1	1	1	1	1	1	1	1	1	1	1	1	1	1	1
AECK18CM8	PA2.1	1	1	1	1	1	1	1	1	1	1	1	1	1	1	1	1	1	1
AECK18CM9	PA2.1	1	1	1	1	1	1	1	1	1	1	1	1	1	1	1	1	1	1
AECK4CM10	PA2.1	1	1	1	1	1	1	1	1	1	1	1	1	1	1	1	1	1	1
AECK4CM1	PA2.1	1	1	1	1	1	1	1	1	1	1	1	1	1	1	1	1	1	1
AECK3CM7	PA2.1	1	1	1	1	1	1	1	1	1	1	1	1	1	1	1	1	1	1
AECK3CM5	PA2.1	1	1	1	1	1	1	1	1	1	1	1	1	1	1	1	1	1	1
AECK3CM4	PA2.1	1	1	1	1	1	1	1	1	1	1	1	1	1	1	1	1	1	1
AECK3CM3	PA2.1	1	1	1	1	1	1	1	1	1	1	1	1	1	1	1	1	1	1
AECK3CM10	PA2.1	1	1	1	1	1	1	1	1	1	1	1	1	1	1	1	1	1	1
AECK3CM1	PA2.1	1	1	1	1	1	1	1	1	1	1	1	1	1	1	1	1	1	1
AECK2CM7	PA2.1	1	1	1	1	1	1	1	1	1	1	1	1	1	1	1	1	1	1
AECK2CM6	PA2.1	1	1	1	1	1	1	1	1	1	1	1	1	1	1	1	1	1	1
AECK2CM5	PA2.1	1	1	1	1	1	1	1	1	1	1	1	1	1	1	1	1	1	1
AECK2CM4	PA2.1	1	1	1	1	1	1	1	1	1	1	1	1	1	1	1	1	1	1
AECK2CM3	PA2.1	1	1	1	1	1	1	1	1	1	1	1	1	1	1	1	1	1	1
AECK2CM2	PA2.1	1	1	1	1	1	1	1	1	1	1	1	1	1	1	1	1	1	1
AECK2CM10	PA2.1	1	1	1	1	1	1	1	1	1	1	1	1	1	1	1	1	1	1
AECK2CM1	PA2.1	1	1	1	1	1	1	1	1	1	1	1	1	1	1	1	1	1	1
AECK1CM5	PA2.1	1	1	1	1	1	1	1	1	1	1	1	1	1	1	1	1	1	1
AECK1CM4	PA2.1	1	1	1	1	1	1	1	1	1	1	1	1	1	1	1	1	1	1
AECK1CM3	PA2.1	1	1	1	1	1	1	1	1	1	1	1	1	1	1	1	1	1	1
AECK1CM2	PA2.1	1	1	1	1	1	1	1	1	1	1	1	1	1	1	1	1	1	1
AECK1CM1	PA2.1	1	1	1	1	1	1	1	1	1	1	1	1	1	1	1	1	1	1
AEK9CM4	PA2.1	1	1	1	1	1	1	1	1	1	1	1	1	1	1	1	1	1	1
AEK4CM7	PA2.1	1	1	1	1	1	1	1	1	1	1	1	1	1	1	1	1	1	1
AEK4CM4	PA2.1	1	1	1	1	1	1	1	1	1	1	1	1	1	1	1	1	1	1
AEK4CM10	PA2.1	1	1	1	1	1	1	1	1	1	1	1	1	1	1	1	1	1	1
AEK4CM1	PA2.1	1	1	1	1	1	1	1	1	1	1	1	1	1	1	1	1	1	1
AEK3CM6	PA2.1	1	1	1	1	1	1	1	1	1	1	1	1	1	1	1	1	1	1
AECK22CM10	PA2.1	1	1	1	1	1	1	1	1	1	1	1	1	1	1	1	1	1	1
AECK22CM2	PA2.1	1	1	1	1	1	1	1	1	1	1	1	1	1	1	1	1	1	1
AEK10CM7	PA2.1	1	1	1	1	1	1	1	1	1	1	1	1	1	1	1	1	1	1
AECK22CM4	PA2.1	1	1	1	1	1	1	1	1	1	1	1	1	1	1	1	1	1	1
AECK22CM5	PA2.1	1	1	1	1	1	1	1	1	1	1	1	1	1	1	1	1	1	1
AECK22CM6	PA2.1	1	1	1	1	1	1	1	1	1	1	1	1	1	1	1	1	1	1
AEK10CM6	PA2.1	1	1	1	1	1	1	1	1	1	1	1	1	1	1	1	1	1	1
AECK22CM8	PA2.1	1	1	1	1	1	1	1	1	1	1	1	1	1	1	1	1	1	1
AECK22CM9	PA2.1	1	1	1	1	1	1	1	1	1	1	1	1	1	1	1	1	1	1
AEC11CM6	PA2.1	1	1	1	1	1	1	1	1	1	1	1	1	1	1	1	1	1	1
AEK10CM5	PA2.1	1	1	1	1	1	1	1	1	1	1	1	1	1	1	1	1	1	1
AEK10CM4	PA2.1	1	1	1	1	1	1	1	1	1	1	1	1	1	1	1	1	1	1
AEC14CM9	PA2.1	1	1	1	1	1	1	1	1	1	1	1	1	1	1	1	1	1	1
AEK10CM2	PA2.1	1	1	1	1	1	1	1	1	1	1	1	1	1	1	1	1	1	1
AEK10CM10	PA2.1	1	1	1	1	1	1	1	1	1	1	1	1	1	1	1	1	1	1
AEK10CM1	PA2.1	1	1	1	1	1	1	1	1	1	1	1	1	1	1	1	1	1	1
AEC4CM2	PA2.1	1	1	1	1	1	1	1	1	1	1	1	1	1	1	1	1	1	1
AEC3CM9	PA2.1	1	1	1	1	1	1	1	1	1	1	1	1	1	1	1	1	1	1
AEC3CM8	PA2.1	1	1	1	1	1	1	1	1	1	1	1	1	1	1	1	1	1	1
AEC3CM7	PA2.1	1	1	1	1	1	1	1	1	1	1	1	1	1	1	1	1	1	1
AEC3CM6	PA2.1	1	1	1	1	1	1	1	1	1	1	1	1	1	1	1	1	1	1
AEC3CM5	PA2.1	1	1	1	1	1	1	1	1	1	1	1	1	1	1	1	1	1	1
AEC3CM4	PA2.1	1	1	1	1	1	1	1	1	1	1	1	1	1	1	1	1	1	1
AEC3CM3	PA2.1	1	1	1	1	1	1	1	1	1	1	1	1	1	1	1	1	1	1
AEC3CM2	PA2.1	1	1	1	1	1	1	1	1	1	1	1	1	1	1	1	1	1	1
AECK24CM1	PA2.1	1	1	1	1	1	1	1	1	1	1	1	1	1	1	1	1	1	1
AECK24CM10	PA2.1	1	1	1	1	1	1	1	1	1	1	1	1	1	1	1	1	1	1
AECK24CM2	PA2.1	1	1	1	1	1	1	1	1	1	1	1	1	1	1	1	1	1	1
AECK24CM3	PA2.1	1	1	1	1	1	1	1	1	1	1	1	1	1	1	1	1	1	1
AECK24CM4	PA2.1	1	1	1	1	1	1	1	1	1	1	1	1	1	1	1	1	1	1
AECK24CM5	PA2.1	1	1	1	1	1	1	1	1	1	1	1	1	1	1	1	1	1	1
AECK24CM6	PA2.1	1	1	1	1	1	1	1	1	1	1	1	1	1	1	1	1	1	1
AECK24CM7	PA2.1	1	1	1	1	1	1	1	1	1	1	1	1	1	1	1	1	1	1
AECK24CM8	PA2.1	1	1	1	1	1	1	1	1	1	1	1	1	1	1	1	1	1	1
AEC3CM10	PA2.1	1	1	1	1	1	1	1	1	1	1	1	1	1	1	1	1	1	1
AEC1CM9	PA2.1	1	1	1	1	1	1	1	1	1	1	1	1	1	1	1	1	1	1
AECK25CM10	PA2.1	1	1	1	1	1	1	1	1	1	1	1	1	1	1	1	1	1	1
AEC1CM8	PA2.1	1	1	1	1	1	1	1	1	1	1	1	1	1	1	1	1	1	1
AECK25CM3	PA2.1	1	1	1	1	1	1	1	1	1	1	1	1	1	1	1	1	1	1
AEC1CM7	PA2.1	1	1	1	1	1	1	1	1	1	1	1	1	1	1	1	1	1	1
AECK25CM5	PA2.1	1	1	1	1	1	1	1	1	1	1	1	1	1	1	1	1	1	1
AECK25CM6	PA2.1	1	1	1	1	1	1	1	1	1	1	1	1	1	1	1	1	1	1
AECK25CM7	PA2.1	1	1	1	1	1	1	1	1	1	1	1	1	1	1	1	1	1	1
AEC1CM6	PA2.1	1	1	1	1	1	1	1	1	1	1	1	1	1	1	1	1	1	1
AEC1CM5	PA2.1	1	1	1	1	1	1	1	1	1	1	1	1	1	1	1	1	1	1
AECK26CM1	PA2.1	1	1	1	1	1	1	1	1	1	1	1	1	1	1	1	1	1	1
AECK26CM10	PA2.1	1	1	1	1	1	1	1	1	1	1	1	1	1	1	1	1	1	1
AECK26CM2	PA2.1	1	1	1	1	1	1	1	1	1	1	1	1	1	1	1	1	1	1
AECK26CM3	PA2.1	1	1	1	1	1	1	1	1	1	1	1	1	1	1	1	1	1	1
AECK26CM4	PA2.1	1	1	1	1	1	1	1	1	1	1	1	1	1	1	1	1	1	1
AEC1CM4	PA2.1	1	1	1	1	1	1	1	1	1	1	1	1	1	1	1	1	1	1
AECK26CM6	PA2.1	1	1	1	1	1	1	1	1	1	1	1	1	1	1	1	1	1	1
AECK26CM7	PA2.1	1	1	1	1	1	1	1	1	1	1	1	1	1	1	1	1	1	1
AEC1CM3	PA2.1	1	1	1	1	1	1	1	1	1	1	1	1	1	1	1	1	1	1
AECK26CM9	PA2.1	1	1	1	1	1	1	1	1	1	1	1	1	1	1	1	1	1	1
AECK27CM1	PA2.1	1	1	1	1	1	1	1	1	1	1	1	1	1	1	1	1	1	1
AECK27CM10	PA2.1	1	1	1	1	1	1	1	1	1	1	1	1	1	1	1	1	1	1
AECK27CM2	PA2.1	1	1	1	1	1	1	1	1	1	1	1	1	1	1	1	1	1	1
AECK27CM3	PA2.1	1	1	1	1	1	1	1	1	1	1	1	1	1	1	1	1	1	1
AEC1CM2	PA2.1	1	1	1	1	1	1	1	1	1	1	1	1	1	1	1	1	1	1
AECK27CM5	PA2.1	1	1	1	1	1	1	1	1	1	1	1	1	1	1	1	1	1	1
AECK27CM6	PA2.1	1	1	1	1	1	1	1	1	1	1	1	1	1	1	1	1	1	1
AECK27CM7	PA2.1	1	1	1	1	1	1	1	1	1	1	1	1	1	1	1	1	1	1
AECK27CM8	PA2.1	1	1	1	1	1	1	1	1	1	1	1	1	1	1	1	1	1	1
AECK27CM9	PA2.1	1	1	1	1	1	1	1	1	1	1	1	1	1	1	1	1	1	1
AEC1CM10	PA2.1	1	1	1	1	1	1	1	1	1	1	1	1	1	1	1	1	1	1
AEC1CM1	PA2.1	1	1	1	1	1	1	1	1	1	1	1	1	1	1	1	1	1	1
AECK28CM2	PA2.1	1	1	1	1	1	1	1	1	1	1	1	1	1	1	1	1	1	1
AECK28CM3	PA2.1	1	1	1	1	1	1	1	1	1	1	1	1	1	1	1	1	1	1
AECK28CM4	PA2.1	1	1	1	1	1	1	1	1	1	1	1	1	1	1	1	1	1	1
AECK28CM5	PA2.1	1	1	1	1	1	1	1	1	1	1	1	1	1	1	1	1	1	1
AEC8CM9	PA2.1	1	1	1	1	1	1	1	1	1	1	1	1	1	1	1	1	1	1
AECK28CM7	PA2.1	1	1	1	1	1	1	1	1	1	1	1	1	1	1	1	1	1	1
AECK28CM8	PA2.1	1	1	1	1	1	1	1	1	1	1	1	1	1	1	1	1	1	1
AECK28CM9	PA2.1	1	1	1	1	1	1	1	1	1	1	1	1	1	1	1	1	1	1
AEC8CM7	PA2.1	1	1	1	1	1	1	1	1	1	1	1	1	1	1	1	1	1	1
AEC8CM6	PA2.1	1	1	1	1	1	1	1	1	1	1	1	1	1	1	1	1	1	1
AEC8CM4	PA2.1	1	1	1	1	1	1	1	1	1	1	1	1	1	1	1	1	1	1
AEC8CM3	PA2.1	1	1	1	1	1	1	1	1	1	1	1	1	1	1	1	1	1	1
AEC8CM2	PA2.1	1	1	1	1	1	1	1	1	1	1	1	1	1	1	1	1	1	1
AEC8CM1	PA2.1	1	1	1	1	1	1	1	1	1	1	1	1	1	1	1	1	1	1
AEC15CM9	PA2.1	1	1	1	1	1	1	1	1	1	1	1	1	1	1	1	1	1	1
AEC15CM8	PA2.1	1	1	1	1	1	1	1	1	1	1	1	1	1	1	1	1	1	1
AEC15CM6	PA2.1	1	1	1	1	1	1	1	1	1	1	1	1	1	1	1	1	1	1
AEC15CM2	PA2.1	1	1	1	1	1	1	1	1	1	1	1	1	1	1	1	1	1	1
AEC15CM10	PA2.1	1	1	1	1	1	1	1	1	1	1	1	1	1	1	1	1	1	1
AEC15CM1	PA2.1	1	1	1	1	1	1	1	1	1	1	1	1	1	1	1	1	1	1
AEC13CM3	PA2.1	1	1	1	1	1	1	1	1	1	1	1	1	1	1	1	1	1	1
AEC13CM2	PA2.1	1	1	1	1	1	1	1	1	1	1	1	1	1	1	1	1	1	1
AEC12CM4	PA2.1	1	1	1	1	1	1	1	1	1	1	1	1	1	1	1	1	1	1
AECK30CM6	PA2.1	1	1	1	1	1	1	1	1	1	1	1	1	1	1	1	1	1	1
AEC11CM9	PA2.1	1	1	1	1	1	1	1	1	1	1	1	1	1	1	1	1	1	1
AEC11CM7	PA2.1	1	1	1	1	1	1	1	1	1	1	1	1	1	1	1	1	1	1
AEC11CM5	PA2.1	1	1	1	1	1	1	1	1	1	1	1	1	1	1	1	1	1	1
AEC11CM3	PA2.1	1	1	1	1	1	1	1	1	1	1	1	1	1	1	1	1	1	1
AECK10CM10	PA2.1	1	1	1	1	1	1	1	1	1	1	1	1	1	1	1	1	1	1
AEC11CM10	PA2.1	1	1	1	1	1	1	1	1	1	1	1	1	1	1	1	1	1	1
AECK8CM2	PA2.1	1	1	1	1	1	1	1	1	1	1	1	1	1	1	1	1	1	1
AECK7CM7	PA2.1	1	1	1	1	1	1	1	1	1	1	1	1	1	1	1	1	1	1
AECK7CM4	PA2.1	1	1	1	1	1	1	1	1	1	1	1	1	1	1	1	1	1	1
AECK7CM3	PA2.1	1	1	1	1	1	1	1	1	1	1	1	1	1	1	1	1	1	1
AECK7CM2	PA2.1	1	1	1	1	1	1	1	1	1	1	1	1	1	1	1	1	1	1
AECK11CM1	PA2.1	1	1	1	1	1	1	1	1	1	1	1	1	1	1	1	1	1	1
AECK11CM10	PA2.1	1	1	1	1	1	1	1	1	1	1	1	1	1	1	1	1	1	1
AECK11CM2	PA2.1	1	1	1	1	1	1	1	1	1	1	1	1	1	1	1	1	1	1
AECK11CM3	PA2.1	1	1	1	1	1	1	1	1	1	1	1	1	1	1	1	1	1	1
AECK6CM8	PA2.1	1	1	1	1	1	1	1	1	1	1	1	1	1	1	1	1	1	1
AECK11CM7	PA2.1	1	1	1	1	1	1	1	1	1	1	1	1	1	1	1	1	1	1
AECK11CM9	PA2.1	1	1	1	1	1	1	1	1	1	1	1	1	1	1	1	1	1	1
AECK6CM6	PA2.1	1	1	1	1	1	1	1	1	1	1	1	1	1	1	1	1	1	1
AECK6CM4	PA2.1	1	1	1	1	1	1	1	1	1	1	1	1	1	1	1	1	1	1
AECK6CM10	PA2.1	1	1	1	1	1	1	1	1	1	1	1	1	1	1	1	1	1	1
AECK12CM4	PA2.1	1	1	1	1	1	1	1	1	1	1	1	1	1	1	1	1	1	1
AECK6CM1	PA2.1	1	1	1	1	1	1	1	1	1	1	1	1	1	1	1	1	1	1
AECK12CM6	PA2.1	1	1	1	1	1	1	1	1	1	1	1	1	1	1	1	1	1	1
AECK5CM9	PA2.1	1	1	1	1	1	1	1	1	1	1	1	1	1	1	1	1	1	1
AECK12CM8	PA2.1	1	1	1	1	1	1	1	1	1	1	1	1	1	1	1	1	1	1
AECK12CM9	PA2.1	1	1	1	1	1	1	1	1	1	1	1	1	1	1	1	1	1	1
AECK5CM8	PA2.1	1	1	1	1	1	1	1	1	1	1	1	1	1	1	1	1	1	1
AECK13CM10	PA2.1	1	1	1	1	1	1	1	1	1	1	1	1	1	1	1	1	1	1
AECK5CM7	PA2.1	1	1	1	1	1	1	1	1	1	1	1	1	1	1	1	1	1	1
AECK5CM6	PA2.1	1	1	1	1	1	1	1	1	1	1	1	1	1	1	1	1	1	1
AECK5CM5	PA2.1	1	1	1	1	1	1	1	1	1	1	1	1	1	1	1	1	1	1
AECK5CM4	PA2.1	1	1	1	1	1	1	1	1	1	1	1	1	1	1	1	1	1	1
AECK5CM3	PA2.1	1	1	1	1	1	1	1	1	1	1	1	1	1	1	1	1	1	1
AECK5CM10	PA2.1	1	1	1	1	1	1	1	1	1	1	1	1	1	1	1	1	1	1
AECK13CM9	PA2.1	1	1	1	1	1	1	1	1	1	1	1	1	1	1	1	1	1	1
AECK5CM1	PA2.1	1	1	1	1	1	1	1	1	1	1	1	1	1	1	1	1	1	1

## Sheet: PA2.2
sample_data(outliers_out.g)$index2	sample_data(outliers_out.g)$index3	pam.res.g.ait.232.k2$cluster	pam.res.g.ait.329.k2$cluster	pam.res.g.ait.381.k2$cluster	pam.res.g.ait.209.k2$cluster	pam.res.g.ait.302.k2$cluster	pam.res.g.ait.345.k2$cluster	pam.res.g.ait.191.k2$cluster	pam.res.g.ait.265.k2$cluster	pam.res.g.ait.297.k2$cluster	pam.res.g.ait.174.k2$cluster	pam.res.g.ait.250.k2$cluster	pam.res.g.ait.283.k2$cluster	pam.res.g.ait.139.k2$cluster	pam.res.g.ait.221.k2$cluster	pam.res.g.ait.242.k2$cluster	pam.res.g.ait.124.k2$cluster	pam.res.g.ait.199.k2$cluster	pam.res.g.ait.223.k2$cluster
AECK4CM4	PA2.2	2	1	1	1	1	1	1	1	1	1	1	1	1	1	1	1	1	1
AEC5CM10	PA2.2	2	1	1	1	1	1	1	1	1	1	1	1	1	1	1	1	1	1
AECK3CM9	PA2.2	2	1	1	1	1	1	1	1	1	1	1	1	1	1	1	1	1	1
AECK3CM8	PA2.2	2	1	1	1	1	1	1	1	1	1	1	1	1	1	1	1	1	1
AECK3CM6	PA2.2	2	1	1	1	1	1	1	1	1	1	1	1	1	1	1	1	1	1
AECK1CM8	PA2.2	2	1	1	1	1	1	1	1	1	1	1	1	1	1	1	1	1	1
AECK1CM7	PA2.2	2	1	1	1	1	1	1	1	1	1	1	1	1	1	1	1	1	1
AECK1CM10	PA2.2	2	1	1	1	1	1	1	1	1	1	1	1	1	1	1	1	1	1
AEK8CM9	PA2.2	2	1	1	1	1	1	1	1	1	1	1	1	1	1	1	1	1	1
AEK8CM3	PA2.2	2	1	1	1	1	1	1	1	1	1	1	1	1	1	1	1	1	1
AEK8CM2	PA2.2	2	1	1	1	1	1	1	1	1	1	1	1	1	1	1	1	1	1
AEK8CM1	PA2.2	2	1	1	1	1	1	1	1	1	1	1	1	1	1	1	1	1	1
AECK13CM3	PA2.2	2	1	1	1	1	1	1	1	1	1	1	1	1	1	1	1	1	1
AEK6CM4	PA2.2	2	1	1	1	1	1	1	1	1	1	1	1	1	1	1	1	1	1
AEK6CM2	PA2.2	2	1	1	1	1	1	1	1	1	1	1	1	1	1	1	1	1	1
AEK5CM2	PA2.2	2	1	1	1	1	1	1	1	1	1	1	1	1	1	1	1	1	1
AEK5CM1	PA2.2	2	1	1	1	1	1	1	1	1	1	1	1	1	1	1	1	1	1
AEK4CM9	PA2.2	2	1	1	1	1	1	1	1	1	1	1	1	1	1	1	1	1	1
AEK4CM6	PA2.2	2	1	1	1	1	1	1	1	1	1	1	1	1	1	1	1	1	1
AEK4CM5	PA2.2	2	1	1	1	1	1	1	1	1	1	1	1	1	1	1	1	1	1
AECK3CM2	PA2.2	2	1	1	1	1	1	1	1	1	1	1	1	1	1	1	1	1	1
AEK4CM2	PA2.2	2	1	1	1	1	1	1	1	1	1	1	1	1	1	1	1	1	1
AEK3CM9	PA2.2	2	1	1	1	1	1	1	1	1	1	1	1	1	1	1	1	1	1
AEK3CM8	PA2.2	2	1	1	1	1	1	1	1	1	1	1	1	1	1	1	1	1	1
AEK3CM7	PA2.2	2	1	1	1	1	1	1	1	1	1	1	1	1	1	1	1	1	1
AEK3CM4	PA2.2	2	1	1	1	1	1	1	1	1	1	1	1	1	1	1	1	1	1
AEK3CM3	PA2.2	2	1	1	1	1	1	1	1	1	1	1	1	1	1	1	1	1	1
AEK5CM5	PA2.2	2	1	1	1	1	1	1	1	1	1	1	1	1	1	1	1	1	1
AEK3CM10	PA2.2	2	1	1	1	1	1	1	1	1	1	1	1	1	1	1	1	1	1
AEK5CM7	PA2.2	2	1	1	1	1	1	1	1	1	1	1	1	1	1	1	1	1	1
AEK5CM8	PA2.2	2	1	1	1	1	1	1	1	1	1	1	1	1	1	1	1	1	1
AEK5CM9	PA2.2	2	1	1	1	1	1	1	1	1	1	1	1	1	1	1	1	1	1
AEK6CM3	PA2.2	2	1	1	1	1	1	1	1	1	1	1	1	1	1	1	1	1	1
AEK6CM8	PA2.2	2	1	1	1	1	1	1	1	1	1	1	1	1	1	1	1	1	1
AEK3CM1	PA2.2	2	1	1	1	1	1	1	1	1	1	1	1	1	1	1	1	1	1
AEK2CM7	PA2.2	2	1	1	1	1	1	1	1	1	1	1	1	1	1	1	1	1	1
AEK2CM6	PA2.2	2	1	1	1	1	1	1	1	1	1	1	1	1	1	1	1	1	1
AEK2CM1	PA2.2	2	1	1	1	1	1	1	1	1	1	1	1	1	1	1	1	1	1
AEK10CM9	PA2.2	2	1	1	1	1	1	1	1	1	1	1	1	1	1	1	1	1	1
AEC2CM9	PA2.2	2	1	1	1	1	1	1	1	1	1	1	1	1	1	1	1	1	1
AEK7CM9	PA2.2	2	1	1	1	1	1	1	1	1	1	1	1	1	1	1	1	1	1
AEC2CM7	PA2.2	2	1	1	1	1	1	1	1	1	1	1	1	1	1	1	1	1	1
AEC2CM6	PA2.2	2	1	1	1	1	1	1	1	1	1	1	1	1	1	1	1	1	1
AEK8CM5	PA2.2	2	1	1	1	1	1	1	1	1	1	1	1	1	1	1	1	1	1
AEC2CM10	PA2.2	2	1	1	1	1	1	1	1	1	1	1	1	1	1	1	1	1	1
AEK8CM7	PA2.2	2	1	1	1	1	1	1	1	1	1	1	1	1	1	1	1	1	1
AEC2CM1	PA2.2	2	1	1	1	1	1	1	1	1	1	1	1	1	1	1	1	1	1
AEC9CM9	PA2.2	2	1	1	1	1	1	1	1	1	1	1	1	1	1	1	1	1	1
AEC9CM8	PA2.2	2	1	1	1	1	1	1	1	1	1	1	1	1	1	1	1	1	1
AEK9CM2	PA2.2	2	1	1	1	1	1	1	1	1	1	1	1	1	1	1	1	1	1
AEC9CM7	PA2.2	2	1	1	1	1	1	1	1	1	1	1	1	1	1	1	1	1	1
AEC9CM6	PA2.2	2	1	1	1	1	1	1	1	1	1	1	1	1	1	1	1	1	1
AEC9CM5	PA2.2	2	1	1	1	1	1	1	1	1	1	1	1	1	1	1	1	1	1
AEC9CM4	PA2.2	2	1	1	1	1	1	1	1	1	1	1	1	1	1	1	1	1	1
AEC9CM3	PA2.2	2	1	1	1	1	1	1	1	1	1	1	1	1	1	1	1	1	1
AEC9CM2	PA2.2	2	1	1	1	1	1	1	1	1	1	1	1	1	1	1	1	1	1
AEC9CM10	PA2.2	2	1	1	1	1	1	1	1	1	1	1	1	1	1	1	1	1	1
AEC8CM8	PA2.2	2	1	1	1	1	1	1	1	1	1	1	1	1	1	1	1	1	1
AEC8CM5	PA2.2	2	1	1	1	1	1	1	1	1	1	1	1	1	1	1	1	1	1
AEC8CM10	PA2.2	2	1	1	1	1	1	1	1	1	1	1	1	1	1	1	1	1	1
AEC15CM7	PA2.2	2	1	1	1	1	1	1	1	1	1	1	1	1	1	1	1	1	1
AEC15CM4	PA2.2	2	1	1	1	1	1	1	1	1	1	1	1	1	1	1	1	1	1
AEC15CM3	PA2.2	2	1	1	1	1	1	1	1	1	1	1	1	1	1	1	1	1	1
AEC14CM10	PA2.2	2	1	1	1	1	1	1	1	1	1	1	1	1	1	1	1	1	1
AEC13CM9	PA2.2	2	1	1	1	1	1	1	1	1	1	1	1	1	1	1	1	1	1
AEC5CM6	PA2.2	2	1	1	1	1	1	1	1	1	1	1	1	1	1	1	1	1	1
AEC13CM8	PA2.2	2	1	1	1	1	1	1	1	1	1	1	1	1	1	1	1	1	1
AEC13CM7	PA2.2	2	1	1	1	1	1	1	1	1	1	1	1	1	1	1	1	1	1
AEC6CM1	PA2.2	2	1	1	1	1	1	1	1	1	1	1	1	1	1	1	1	1	1
AEC6CM10	PA2.2	2	1	1	1	1	1	1	1	1	1	1	1	1	1	1	1	1	1
AEC6CM2	PA2.2	2	1	1	1	1	1	1	1	1	1	1	1	1	1	1	1	1	1
AEC6CM3	PA2.2	2	1	1	1	1	1	1	1	1	1	1	1	1	1	1	1	1	1
AEC6CM4	PA2.2	2	1	1	1	1	1	1	1	1	1	1	1	1	1	1	1	1	1
AEC6CM5	PA2.2	2	1	1	1	1	1	1	1	1	1	1	1	1	1	1	1	1	1
AEC6CM6	PA2.2	2	1	1	1	1	1	1	1	1	1	1	1	1	1	1	1	1	1
AEC6CM7	PA2.2	2	1	1	1	1	1	1	1	1	1	1	1	1	1	1	1	1	1
AEC6CM8	PA2.2	2	1	1	1	1	1	1	1	1	1	1	1	1	1	1	1	1	1
AEC6CM9	PA2.2	2	1	1	1	1	1	1	1	1	1	1	1	1	1	1	1	1	1
AEC13CM6	PA2.2	2	1	1	1	1	1	1	1	1	1	1	1	1	1	1	1	1	1
AEC7CM2	PA2.2	2	1	1	1	1	1	1	1	1	1	1	1	1	1	1	1	1	1
AEC13CM5	PA2.2	2	1	1	1	1	1	1	1	1	1	1	1	1	1	1	1	1	1
AEC13CM4	PA2.2	2	1	1	1	1	1	1	1	1	1	1	1	1	1	1	1	1	1
AEC12CM9	PA2.2	2	1	1	1	1	1	1	1	1	1	1	1	1	1	1	1	1	1
AEC7CM8	PA2.2	2	1	1	1	1	1	1	1	1	1	1	1	1	1	1	1	1	1
AEC7CM9	PA2.2	2	1	1	1	1	1	1	1	1	1	1	1	1	1	1	1	1	1
AEC12CM8	PA2.2	2	1	1	1	1	1	1	1	1	1	1	1	1	1	1	1	1	1
AEC12CM7	PA2.2	2	1	1	1	1	1	1	1	1	1	1	1	1	1	1	1	1	1
AEC12CM6	PA2.2	2	1	1	1	1	1	1	1	1	1	1	1	1	1	1	1	1	1
AEC12CM5	PA2.2	2	1	1	1	1	1	1	1	1	1	1	1	1	1	1	1	1	1
AEC12CM3	PA2.2	2	1	1	1	1	1	1	1	1	1	1	1	1	1	1	1	1	1
AEC12CM2	PA2.2	2	1	1	1	1	1	1	1	1	1	1	1	1	1	1	1	1	1
AEC12CM10	PA2.2	2	1	1	1	1	1	1	1	1	1	1	1	1	1	1	1	1	1
AEC12CM1	PA2.2	2	1	1	1	1	1	1	1	1	1	1	1	1	1	1	1	1	1
AEC11CM8	PA2.2	2	1	1	1	1	1	1	1	1	1	1	1	1	1	1	1	1	1
AEC11CM4	PA2.2	2	1	1	1	1	1	1	1	1	1	1	1	1	1	1	1	1	1
AEC11CM2	PA2.2	2	1	1	1	1	1	1	1	1	1	1	1	1	1	1	1	1	1
AEC10CM9	PA2.2	2	1	1	1	1	1	1	1	1	1	1	1	1	1	1	1	1	1
AEC10CM8	PA2.2	2	1	1	1	1	1	1	1	1	1	1	1	1	1	1	1	1	1
AEC10CM7	PA2.2	2	1	1	1	1	1	1	1	1	1	1	1	1	1	1	1	1	1
AEC10CM5	PA2.2	2	1	1	1	1	1	1	1	1	1	1	1	1	1	1	1	1	1
AEC10CM4	PA2.2	2	1	1	1	1	1	1	1	1	1	1	1	1	1	1	1	1	1
AEC10CM3	PA2.2	2	1	1	1	1	1	1	1	1	1	1	1	1	1	1	1	1	1
AEC10CM2	PA2.2	2	1	1	1	1	1	1	1	1	1	1	1	1	1	1	1	1	1
AEC10CM10	PA2.2	2	1	1	1	1	1	1	1	1	1	1	1	1	1	1	1	1	1
AEC10CM1	PA2.2	2	1	1	1	1	1	1	1	1	1	1	1	1	1	1	1	1	1
AECK7CM9	PA2.2	2	1	1	1	1	1	1	1	1	1	1	1	1	1	1	1	1	1
AECK7CM8	PA2.2	2	1	1	1	1	1	1	1	1	1	1	1	1	1	1	1	1	1
AECK7CM6	PA2.2	2	1	1	1	1	1	1	1	1	1	1	1	1	1	1	1	1	1
AECK7CM5	PA2.2	2	1	1	1	1	1	1	1	1	1	1	1	1	1	1	1	1	1
AECK6CM9	PA2.2	2	1	1	1	1	1	1	1	1	1	1	1	1	1	1	1	1	1
AECK6CM7	PA2.2	2	1	1	1	1	1	1	1	1	1	1	1	1	1	1	1	1	1
AECK6CM5	PA2.2	2	1	1	1	1	1	1	1	1	1	1	1	1	1	1	1	1	1
AECK6CM3	PA2.2	2	1	1	1	1	1	1	1	1	1	1	1	1	1	1	1	1	1
AECK6CM2	PA2.2	2	1	1	1	1	1	1	1	1	1	1	1	1	1	1	1	1	1
AECK5CM2	PA2.2	2	1	1	1	1	1	1	1	1	1	1	1	1	1	1	1	1	1
AECK13CM8	PA2.2	2	1	1	1	1	1	1	1	1	1	1	1	1	1	1	1	1	1
AECK13CM7	PA2.2	2	1	1	1	1	1	1	1	1	1	1	1	1	1	1	1	1	1
AECK13CM6	PA2.2	2	1	1	1	1	1	1	1	1	1	1	1	1	1	1	1	1	1
AECK13CM5	PA2.2	2	1	1	1	1	1	1	1	1	1	1	1	1	1	1	1	1	1
AECK13CM4	PA2.2	2	1	1	1	1	1	1	1	1	1	1	1	1	1	1	1	1	1
AECK13CM2	PA2.2	2	1	1	1	1	1	1	1	1	1	1	1	1	1	1	1	1	1
AECK13CM1	PA2.2	2	1	1	1	1	1	1	1	1	1	1	1	1	1	1	1	1	1
AECK12CM7	PA2.2	2	1	1	1	1	1	1	1	1	1	1	1	1	1	1	1	1	1
AECK12CM5	PA2.2	2	1	1	1	1	1	1	1	1	1	1	1	1	1	1	1	1	1
AECK12CM3	PA2.2	2	1	1	1	1	1	1	1	1	1	1	1	1	1	1	1	1	1
AECK12CM10	PA2.2	2	1	1	1	1	1	1	1	1	1	1	1	1	1	1	1	1	1
AECK12CM1	PA2.2	2	1	1	1	1	1	1	1	1	1	1	1	1	1	1	1	1	1
AECK28CM6	PA2.2	2	1	1	1	1	1	1	1	1	1	1	1	1	1	1	1	1	1
AECK28CM10	PA2.2	2	1	1	1	1	1	1	1	1	1	1	1	1	1	1	1	1	1
AECK28CM1	PA2.2	2	1	1	1	1	1	1	1	1	1	1	1	1	1	1	1	1	1
AECK23CM9	PA2.2	2	1	1	1	1	1	1	1	1	1	1	1	1	1	1	1	1	1
AECK23CM8	PA2.2	2	1	1	1	1	1	1	1	1	1	1	1	1	1	1	1	1	1
AECK23CM7	PA2.2	2	1	1	1	1	1	1	1	1	1	1	1	1	1	1	1	1	1
AECK23CM5	PA2.2	2	1	1	1	1	1	1	1	1	1	1	1	1	1	1	1	1	1
AECK23CM4	PA2.2	2	1	1	1	1	1	1	1	1	1	1	1	1	1	1	1	1	1
AECK23CM3	PA2.2	2	1	1	1	1	1	1	1	1	1	1	1	1	1	1	1	1	1
AECK23CM2	PA2.2	2	1	1	1	1	1	1	1	1	1	1	1	1	1	1	1	1	1
AECK23CM1	PA2.2	2	1	1	1	1	1	1	1	1	1	1	1	1	1	1	1	1	1
AEC9CM1	PA2.2	2	1	1	1	1	1	1	1	1	1	1	1	1	1	1	1	1	1
AEC15CM5	PA2.2	2	1	1	1	1	1	1	1	1	1	1	1	1	1	1	1	1	1
AECK22CM7	PA2.2	2	1	1	1	1	1	1	1	1	1	1	1	1	1	1	1	1	1
AECK22CM3	PA2.2	2	1	1	1	1	1	1	1	1	1	1	1	1	1	1	1	1	1

## Sheet: PA2.3
sample_data(outliers_out.g)$index2	sample_data(outliers_out.g)$index3	pam.res.g.ait.232.k2$cluster	pam.res.g.ait.329.k2$cluster	pam.res.g.ait.381.k2$cluster	pam.res.g.ait.209.k2$cluster	pam.res.g.ait.302.k2$cluster	pam.res.g.ait.345.k2$cluster	pam.res.g.ait.191.k2$cluster	pam.res.g.ait.265.k2$cluster	pam.res.g.ait.297.k2$cluster	pam.res.g.ait.174.k2$cluster	pam.res.g.ait.250.k2$cluster	pam.res.g.ait.283.k2$cluster	pam.res.g.ait.139.k2$cluster	pam.res.g.ait.221.k2$cluster	pam.res.g.ait.242.k2$cluster	pam.res.g.ait.124.k2$cluster	pam.res.g.ait.199.k2$cluster	pam.res.g.ait.223.k2$cluster
AEK2CM2	PA2.3	2	2	2	2	2	2	2	2	2	2	2	2	2	2	2	2	2	2
AEK1CM9	PA2.3	2	2	2	2	2	2	2	2	2	2	2	2	2	2	2	2	2	2
AEK1CM8	PA2.3	2	2	2	2	2	2	2	2	2	2	2	2	2	2	2	2	2	2
AEK1CM7	PA2.3	2	2	2	2	2	2	2	2	2	2	2	2	2	2	2	2	2	2
AEK1CM6	PA2.3	2	2	2	2	2	2	2	2	2	2	2	2	2	2	2	2	2	2
AEK1CM5	PA2.3	2	2	2	2	2	2	2	2	2	2	2	2	2	2	2	2	2	2
AEK1CM4	PA2.3	2	2	2	2	2	2	2	2	2	2	2	2	2	2	2	2	2	2
AEK1CM2	PA2.3	2	2	2	2	2	2	2	2	2	2	2	2	2	2	2	2	2	2
AEK1CM10	PA2.3	2	2	2	2	2	2	2	2	2	2	2	2	2	2	2	2	2	2
AEK1CM1	PA2.3	2	2	2	2	2	2	2	2	2	2	2	2	2	2	2	2	2	2
AECK9CM8	PA2.3	2	2	2	2	2	2	2	2	2	2	2	2	2	2	2	2	2	2
AECK9CM6	PA2.3	2	2	2	2	2	2	2	2	2	2	2	2	2	2	2	2	2	2
AECK9CM4	PA2.3	2	2	2	2	2	2	2	2	2	2	2	2	2	2	2	2	2	2
AECK9CM3	PA2.3	2	2	2	2	2	2	2	2	2	2	2	2	2	2	2	2	2	2
AECK20CM7	PA2.3	2	2	2	2	2	2	2	2	2	2	2	2	2	2	2	2	2	2
AECK21CM1	PA2.3	2	2	2	2	2	2	2	2	2	2	2	2	2	2	2	2	2	2
AECK21CM5	PA2.3	2	2	2	2	2	2	2	2	2	2	2	2	2	2	2	2	2	2
AECK9CM2	PA2.3	2	2	2	2	2	2	2	2	2	2	2	2	2	2	2	2	2	2
AECK9CM10	PA2.3	2	2	2	2	2	2	2	2	2	2	2	2	2	2	2	2	2	2
AECK30CM10	PA2.3	2	2	2	2	2	2	2	2	2	2	2	2	2	2	2	2	2	2
AECK9CM1	PA2.3	2	2	2	2	2	2	2	2	2	2	2	2	2	2	2	2	2	2
AECK8CM9	PA2.3	2	2	2	2	2	2	2	2	2	2	2	2	2	2	2	2	2	2
AECK8CM10	PA2.3	2	2	2	2	2	2	2	2	2	2	2	2	2	2	2	2	2	2
AECK8CM1	PA2.3	2	2	2	2	2	2	2	2	2	2	2	2	2	2	2	2	2	2
AECK11CM4	PA2.3	2	2	2	2	2	2	2	2	2	2	2	2	2	2	2	2	2	2
AECK10CM7	PA2.3	2	2	2	2	2	2	2	2	2	2	2	2	2	2	2	2	2	2
AECK10CM5	PA2.3	2	2	2	2	2	2	2	2	2	2	2	2	2	2	2	2	2	2
AECK10CM4	PA2.3	2	2	2	2	2	2	2	2	2	2	2	2	2	2	2	2	2	2
AECK10CM2	PA2.3	2	2	2	2	2	2	2	2	2	2	2	2	2	2	2	2	2	2
AECK10CM1	PA2.3	2	2	2	2	2	2	2	2	2	2	2	2	2	2	2	2	2	2
AECK29CM9	PA2.3	2	2	2	2	2	2	2	2	2	2	2	2	2	2	2	2	2	2
AECK29CM8	PA2.3	2	2	2	2	2	2	2	2	2	2	2	2	2	2	2	2	2	2
AECK29CM7	PA2.3	2	2	2	2	2	2	2	2	2	2	2	2	2	2	2	2	2	2
AECK29CM6	PA2.3	2	2	2	2	2	2	2	2	2	2	2	2	2	2	2	2	2	2
AECK29CM5	PA2.3	2	2	2	2	2	2	2	2	2	2	2	2	2	2	2	2	2	2
AECK29CM4	PA2.3	2	2	2	2	2	2	2	2	2	2	2	2	2	2	2	2	2	2
AECK29CM3	PA2.3	2	2	2	2	2	2	2	2	2	2	2	2	2	2	2	2	2	2
AECK29CM2	PA2.3	2	2	2	2	2	2	2	2	2	2	2	2	2	2	2	2	2	2
AECK29CM10	PA2.3	2	2	2	2	2	2	2	2	2	2	2	2	2	2	2	2	2	2
AECK29CM1	PA2.3	2	2	2	2	2	2	2	2	2	2	2	2	2	2	2	2	2	2
AECK21CM9	PA2.3	2	2	2	2	2	2	2	2	2	2	2	2	2	2	2	2	2	2
AECK21CM8	PA2.3	2	2	2	2	2	2	2	2	2	2	2	2	2	2	2	2	2	2
AECK21CM7	PA2.3	2	2	2	2	2	2	2	2	2	2	2	2	2	2	2	2	2	2
AECK21CM6	PA2.3	2	2	2	2	2	2	2	2	2	2	2	2	2	2	2	2	2	2
AECK21CM3	PA2.3	2	2	2	2	2	2	2	2	2	2	2	2	2	2	2	2	2	2
AECK21CM2	PA2.3	2	2	2	2	2	2	2	2	2	2	2	2	2	2	2	2	2	2
AECK21CM10	PA2.3	2	2	2	2	2	2	2	2	2	2	2	2	2	2	2	2	2	2
AECK20CM9	PA2.3	2	2	2	2	2	2	2	2	2	2	2	2	2	2	2	2	2	2
AECK20CM8	PA2.3	2	2	2	2	2	2	2	2	2	2	2	2	2	2	2	2	2	2
AECK20CM6	PA2.3	2	2	2	2	2	2	2	2	2	2	2	2	2	2	2	2	2	2
AECK20CM5	PA2.3	2	2	2	2	2	2	2	2	2	2	2	2	2	2	2	2	2	2
AECK20CM4	PA2.3	2	2	2	2	2	2	2	2	2	2	2	2	2	2	2	2	2	2
AECK20CM3	PA2.3	2	2	2	2	2	2	2	2	2	2	2	2	2	2	2	2	2	2
AECK20CM2	PA2.3	2	2	2	2	2	2	2	2	2	2	2	2	2	2	2	2	2	2
AECK20CM10	PA2.3	2	2	2	2	2	2	2	2	2	2	2	2	2	2	2	2	2	2
AECK20CM1	PA2.3	2	2	2	2	2	2	2	2	2	2	2	2	2	2	2	2	2	2
AECK19CM4	PA2.3	2	2	2	2	2	2	2	2	2	2	2	2	2	2	2	2	2	2
AECK19CM1	PA2.3	2	2	2	2	2	2	2	2	2	2	2	2	2	2	2	2	2	2
AECK17CM9	PA2.3	2	2	2	2	2	2	2	2	2	2	2	2	2	2	2	2	2	2
AECK17CM8	PA2.3	2	2	2	2	2	2	2	2	2	2	2	2	2	2	2	2	2	2
AECK17CM7	PA2.3	2	2	2	2	2	2	2	2	2	2	2	2	2	2	2	2	2	2
AECK17CM6	PA2.3	2	2	2	2	2	2	2	2	2	2	2	2	2	2	2	2	2	2
AECK17CM5	PA2.3	2	2	2	2	2	2	2	2	2	2	2	2	2	2	2	2	2	2
AECK17CM3	PA2.3	2	2	2	2	2	2	2	2	2	2	2	2	2	2	2	2	2	2
AECK17CM2	PA2.3	2	2	2	2	2	2	2	2	2	2	2	2	2	2	2	2	2	2
AECK17CM10	PA2.3	2	2	2	2	2	2	2	2	2	2	2	2	2	2	2	2	2	2
AECK17CM1	PA2.3	2	2	2	2	2	2	2	2	2	2	2	2	2	2	2	2	2	2

## Sheet: pam.cluster.ait.k2
sample_data(outliers_out.g)$index2	pam.res.g.ait.232.k2$cluster	pam.res.g.ait.329.k2$cluster	pam.res.g.ait.381.k2$cluster	pam.res.g.ait.209.k2$cluster	pam.res.g.ait.302.k2$cluster	pam.res.g.ait.345.k2$cluster	pam.res.g.ait.191.k2$cluster	pam.res.g.ait.265.k2$cluster	pam.res.g.ait.297.k2$cluster	pam.res.g.ait.174.k2$cluster	pam.res.g.ait.250.k2$cluster	pam.res.g.ait.283.k2$cluster	pam.res.g.ait.139.k2$cluster	pam.res.g.ait.221.k2$cluster	pam.res.g.ait.242.k2$cluster	pam.res.g.ait.124.k2$cluster	pam.res.g.ait.199.k2$cluster	pam.res.g.ait.223.k2$cluster
AEC5CM1	1	1	1	1	1	1	1	1	1	1	1	1	1	1	1	1	1	1
AEC5CM10	2	1	1	1	1	1	1	1	1	1	1	1	1	1	1	1	1	1
AEC5CM2	1	1	1	1	1	1	1	1	1	1	1	1	1	1	1	1	1	1
AEC5CM4	1	1	1	1	1	1	1	1	1	1	1	1	1	1	1	1	1	1
AEC5CM5	1	1	1	1	1	1	1	1	1	1	1	1	1	1	1	1	1	1
AEC5CM7	1	1	1	1	1	1	1	1	1	1	1	1	1	1	1	1	1	1
AEC7CM6	1	1	1	1	1	1	1	1	1	1	1	1	1	1	1	1	1	1
AECK10CM9	1	2	2	2	2	2	2	2	2	2	2	2	2	2	2	2	2	2
AECK11CM5	1	1	1	1	1	1	1	1	1	1	1	1	1	1	1	1	1	1
AECK11CM6	1	1	1	1	1	1	1	1	1	1	1	1	1	1	1	1	1	1
AECK11CM8	1	1	1	1	1	1	1	1	1	1	1	1	1	1	1	1	1	1
AECK12CM2	1	1	1	1	1	1	1	1	1	1	1	1	1	1	1	1	1	1
AECK13CM3	2	1	1	1	1	1	1	1	1	1	1	1	1	1	1	1	1	1
AECK1CM9	1	1	1	1	1	1	1	1	1	1	1	1	1	1	1	1	1	1
AECK20CM7	2	2	2	2	2	2	2	2	2	2	2	2	2	2	2	2	2	2
AECK21CM1	2	2	2	2	2	2	2	2	2	2	2	2	2	2	2	2	2	2
AECK21CM5	2	2	2	2	2	2	2	2	2	2	2	2	2	2	2	2	2	2
AECK2CM8	1	1	1	1	1	1	1	1	1	1	1	1	1	1	1	1	1	1
AECK2CM9	1	1	1	1	1	1	1	1	1	1	1	1	1	1	1	1	1	1
AECK30CM10	2	2	2	2	2	2	2	2	2	2	2	2	2	2	2	2	2	2
AECK3CM2	2	1	1	1	1	1	1	1	1	1	1	1	1	1	1	1	1	1
AECK4CM3	1	1	1	1	1	1	1	1	1	1	1	1	1	1	1	1	1	1
AEK10CM3	1	1	1	1	1	1	1	1	1	1	1	1	1	1	1	1	1	1
AEK10CM8	1	1	1	1	1	1	1	1	1	1	1	1	1	1	1	1	1	1
AEK5CM10	1	1	1	1	1	1	1	1	1	1	1	1	1	1	1	1	1	1
AEK5CM3	1	1	1	1	1	1	1	1	1	1	1	1	1	1	1	1	1	1
AEK5CM4	1	1	1	1	1	1	1	1	1	1	1	1	1	1	1	1	1	1
AEK5CM5	2	1	1	1	1	1	1	1	1	1	1	1	1	1	1	1	1	1
AEK5CM6	1	1	1	1	1	1	1	1	1	1	1	1	1	1	1	1	1	1
AEK5CM7	2	1	1	1	1	1	1	1	1	1	1	1	1	1	1	1	1	1
AEK5CM8	2	1	1	1	1	1	1	1	1	1	1	1	1	1	1	1	1	1
AEK5CM9	2	1	1	1	1	1	1	1	1	1	1	1	1	1	1	1	1	1
AEK6CM3	2	1	1	1	1	1	1	1	1	1	1	1	1	1	1	1	1	1
AEK6CM8	2	1	1	1	1	1	1	1	1	1	1	1	1	1	1	1	1	1
AEK7CM1	1	1	1	1	1	1	1	1	1	1	1	1	1	1	1	1	1	1
AEK7CM10	2	1	1	1	1	1	2	1	1	1	1	1	2	1	1	2	1	2
AEK7CM4	1	1	1	1	1	1	1	1	1	1	1	1	1	1	1	1	1	1
AEK7CM5	1	1	1	1	1	1	1	1	1	1	1	1	1	1	1	1	1	1
AEK7CM6	1	1	1	1	1	1	1	1	1	1	1	1	1	1	1	1	1	1
AEK7CM7	1	1	1	1	1	1	1	1	1	1	1	1	1	1	1	1	1	1
AEK7CM9	2	1	1	1	1	1	1	1	1	1	1	1	1	1	1	1	1	1
AEK8CM10	1	1	1	1	1	1	1	1	1	1	1	1	1	1	1	1	1	1
AEK8CM4	1	1	1	1	1	1	1	1	1	1	1	1	1	1	1	1	1	1
AEK8CM5	2	1	1	1	1	1	1	1	1	1	1	1	1	1	1	1	1	1
AEK8CM6	1	1	1	1	1	1	1	1	1	1	1	1	1	1	1	1	1	1
AEK8CM7	2	1	1	1	1	1	1	1	1	1	1	1	1	1	1	1	1	1
AEK8CM8	1	1	1	1	1	1	1	1	1	1	1	1	1	1	1	1	1	1
AEK9CM1	1	1	1	1	1	1	1	1	1	1	1	1	1	1	1	1	1	1
AEK9CM10	1	1	1	1	1	1	1	1	1	1	1	1	1	1	1	1	1	1
AEK9CM2	2	1	1	1	1	1	1	1	1	1	1	1	1	1	1	1	1	1
AEK9CM3	1	1	1	1	1	1	1	1	1	1	1	1	1	1	1	1	1	1
AEK9CM5	1	1	1	1	1	1	1	1	1	1	1	1	1	1	1	1	1	1
AEK9CM6	1	1	1	1	1	1	1	1	1	1	1	1	1	1	1	1	1	1
AEK9CM7	1	1	1	1	1	1	1	1	1	1	1	1	1	1	1	1	1	1
AEK9CM8	1	1	1	1	1	1	1	1	1	1	1	1	1	1	1	1	1	1
AEK9CM9	1	1	1	1	1	1	1	1	1	1	1	1	1	1	1	1	1	1
AEC4CM10	2	1	1	2	1	1	2	2	1	2	2	1	2	1	2	2	2	1
AEC4CM3	2	1	1	2	1	1	2	2	1	2	2	2	2	2	2	2	2	1
AEC4CM4	2	1	1	2	1	1	2	2	1	2	2	1	2	2	2	2	2	1
AEC4CM5	1	1	1	1	1	1	1	1	1	2	1	1	1	1	1	1	1	1
AEC4CM6	1	1	1	1	1	1	1	1	1	2	1	1	1	1	1	1	1	1
AEC4CM7	2	1	1	2	1	1	2	2	1	2	2	1	1	1	1	2	1	1
AEC4CM8	1	1	1	1	1	1	1	1	1	2	1	1	1	1	1	2	1	1
AEC4CM9	2	1	1	1	1	1	1	1	1	2	2	1	2	1	1	1	1	1
AEC5CM3	1	1	1	1	1	1	1	1	1	1	1	1	1	1	1	1	1	1
AEC5CM6	2	1	1	1	1	1	1	1	1	1	1	1	1	1	1	1	1	1
AEC5CM8	1	1	1	1	1	1	1	1	1	1	1	1	1	1	1	1	1	1
AEC5CM9	1	1	1	1	1	1	1	1	1	1	1	1	1	1	1	1	1	1
AEC6CM1	2	1	1	1	1	1	1	1	1	1	1	1	1	1	1	1	1	1
AEC6CM10	2	1	1	1	1	1	1	1	1	1	1	1	1	1	1	1	1	1
AEC6CM2	2	1	1	1	1	1	1	1	1	1	1	1	1	1	1	1	1	1
AEC6CM3	2	1	1	1	1	1	1	1	1	1	1	1	1	1	1	1	1	1
AEC6CM4	2	1	1	1	1	1	1	1	1	1	1	1	1	1	1	1	1	1
AEC6CM5	2	1	1	1	1	1	1	1	1	1	1	1	1	1	1	1	1	1
AEC6CM6	2	1	1	1	1	1	1	1	1	1	1	1	1	1	1	1	1	1
AEC6CM7	2	1	1	1	1	1	1	1	1	1	1	1	1	1	1	1	1	1
AEC6CM8	2	1	1	1	1	1	1	1	1	1	1	1	1	1	1	1	1	1
AEC6CM9	2	1	1	1	1	1	1	1	1	1	1	1	1	1	1	1	1	1
AEC7CM1	2	1	1	1	1	1	2	2	1	1	1	1	1	2	2	1	1	1
AEC7CM2	2	1	1	1	1	1	1	1	1	1	1	1	1	1	1	1	1	1
AEC7CM3	2	1	1	1	1	1	2	1	1	1	1	1	1	2	1	1	1	1
AEC7CM4	2	1	1	1	1	1	2	2	1	1	1	1	1	2	2	1	1	2
AEC7CM7	2	1	1	1	1	1	2	1	1	2	1	1	1	2	1	1	1	1
AEC7CM8	2	1	1	1	1	1	1	1	1	1	1	1	1	1	1	1	1	1
AEC7CM9	2	1	1	1	1	1	1	1	1	1	1	1	1	1	1	1	1	1
AECK14CM1	1	1	1	1	1	1	1	1	1	1	1	1	1	1	1	1	1	1
AECK14CM10	1	1	1	1	1	1	1	1	1	1	1	1	1	1	1	1	1	1
AECK14CM2	1	1	1	1	1	1	1	1	1	1	1	1	1	1	1	1	1	1
AECK14CM3	1	1	1	1	1	1	1	1	1	1	1	1	1	1	1	1	1	1
AECK14CM4	1	1	1	1	1	1	1	1	1	1	1	1	1	1	1	1	1	1
AECK14CM5	1	1	1	1	1	1	1	1	1	1	1	1	1	1	1	1	1	1
AECK14CM6	1	1	1	1	1	1	1	1	1	1	1	1	1	1	1	1	1	1
AECK14CM7	1	1	1	1	1	1	1	1	1	1	1	1	1	1	1	1	1	1
AECK14CM8	1	1	1	1	1	1	1	1	1	1	1	1	1	1	1	1	1	1
AECK14CM9	1	1	1	1	1	1	1	1	1	1	1	1	1	1	1	1	1	1
AECK15CM1	1	1	1	1	1	1	1	1	1	1	1	1	1	1	1	1	1	1
AECK15CM10	1	1	1	1	1	1	1	1	1	1	1	1	1	1	1	1	1	1
AECK15CM2	1	1	1	1	1	1	1	1	1	1	1	1	1	1	1	1	1	1
AECK15CM3	1	1	1	1	1	1	1	1	1	1	1	1	1	1	1	1	1	1
AECK15CM4	1	1	1	1	1	1	1	1	1	1	1	1	1	1	1	1	1	1
AECK15CM5	1	1	1	1	1	1	1	1	1	1	1	1	1	1	1	1	1	1
AECK15CM6	1	1	1	1	1	1	1	1	1	1	1	1	1	1	1	1	1	1
AECK15CM7	1	1	1	1	1	1	1	1	1	1	1	1	1	1	1	1	1	1
AECK15CM8	1	1	1	1	1	1	1	1	1	1	1	1	1	1	1	1	1	1
AECK15CM9	1	1	1	1	1	1	1	1	1	1	1	1	1	1	1	1	1	1
AECK16CM1	1	1	1	1	1	1	1	1	1	1	1	1	1	1	1	1	1	1
AECK16CM10	1	1	1	1	1	1	1	1	1	1	1	1	1	1	1	1	1	1
AECK16CM2	1	1	1	1	1	1	1	1	1	1	1	1	1	1	1	1	1	1
AECK16CM3	1	1	1	1	1	1	1	1	1	1	1	1	1	1	1	1	1	1
AECK16CM4	1	1	1	1	1	1	1	1	1	1	1	1	1	1	1	1	1	1
AECK16CM5	1	1	1	1	1	1	1	1	1	1	1	1	1	1	1	1	1	1
AECK16CM6	1	1	1	1	1	1	1	1	1	1	1	1	1	1	1	1	1	1
AECK16CM7	1	1	1	1	1	1	1	1	1	1	1	1	1	1	1	1	1	1
AECK16CM8	1	1	1	1	1	1	1	1	1	1	1	1	1	1	1	1	1	1
AECK16CM9	1	1	1	1	1	1	1	1	1	1	1	1	1	1	1	1	1	1
AECK17CM1	2	2	2	2	2	2	2	2	2	2	2	2	2	2	2	2	2	2
AECK17CM10	2	2	2	2	2	2	2	2	2	2	2	2	2	2	2	2	2	2
AECK17CM2	2	2	2	2	2	2	2	2	2	2	2	2	2	2	2	2	2	2
AECK17CM3	2	2	2	2	2	2	2	2	2	2	2	2	2	2	2	2	2	2
AECK17CM4	1	2	2	2	2	2	2	2	2	2	2	2	2	2	2	2	2	2
AECK17CM5	2	2	2	2	2	2	2	2	2	2	2	2	2	2	2	2	2	2
AECK17CM6	2	2	2	2	2	2	2	2	2	2	2	2	2	2	2	2	2	2
AECK17CM7	2	2	2	2	2	2	2	2	2	2	2	2	2	2	2	2	2	2
AECK17CM8	2	2	2	2	2	2	2	2	2	2	2	2	2	2	2	2	2	2
AECK17CM9	2	2	2	2	2	2	2	2	2	2	2	2	2	2	2	2	2	2
AECK18CM1	1	1	1	1	1	1	1	1	1	1	1	1	1	1	1	1	1	1
AECK18CM10	1	1	1	1	1	1	1	1	1	1	1	1	1	1	1	1	1	1
AECK18CM2	2	2	2	2	2	2	2	1	2	1	2	2	2	2	2	2	2	1
AECK18CM3	1	1	1	1	1	1	1	1	1	1	1	1	1	1	1	1	1	1
AECK18CM4	1	1	1	1	1	1	1	1	1	1	1	1	1	1	1	1	1	1
AECK18CM5	1	1	1	1	1	1	1	1	1	1	1	1	1	1	1	1	1	1
AECK18CM6	1	1	1	1	1	1	1	1	1	1	1	1	1	1	1	1	1	1
AECK18CM7	1	1	1	1	1	1	1	1	1	1	1	1	1	1	1	1	1	1
AECK18CM8	1	1	1	1	1	1	1	1	1	1	1	1	1	1	1	1	1	1
AECK18CM9	1	1	1	1	1	1	1	1	1	1	1	1	1	1	1	1	1	1
AECK19CM1	2	2	2	2	2	2	2	2	2	2	2	2	2	2	2	2	2	2
AECK19CM10	1	2	2	1	2	2	2	2	2	2	1	2	2	2	2	2	2	2
AECK19CM2	1	2	2	2	2	2	2	2	2	2	2	2	2	2	2	2	2	2
AECK19CM3	1	2	2	2	2	2	2	2	2	2	2	2	2	2	2	2	2	2
AECK19CM4	2	2	2	2	2	2	2	2	2	2	2	2	2	2	2	2	2	2
AECK19CM5	1	2	2	1	2	2	2	2	2	2	1	2	2	2	2	2	2	2
AECK19CM6	1	2	2	2	2	2	2	2	2	2	2	2	2	2	2	2	2	2
AECK19CM7	1	2	2	2	2	2	2	2	2	2	2	2	2	2	2	2	2	2
AECK19CM8	1	2	2	2	2	2	2	2	2	2	2	2	2	2	2	2	2	2
AECK19CM9	1	2	2	2	2	2	2	2	2	2	2	2	2	2	2	2	2	2
AECK20CM1	2	2	2	2	2	2	2	2	2	2	2	2	2	2	2	2	2	2
AECK20CM10	2	2	2	2	2	2	2	2	2	2	2	2	2	2	2	2	2	2
AECK20CM2	2	2	2	2	2	2	2	2	2	2	2	2	2	2	2	2	2	2
AECK20CM3	2	2	2	2	2	2	2	2	2	2	2	2	2	2	2	2	2	2
AECK20CM4	2	2	2	2	2	2	2	2	2	2	2	2	2	2	2	2	2	2
AECK20CM5	2	2	2	2	2	2	2	2	2	2	2	2	2	2	2	2	2	2
AECK20CM6	2	2	2	2	2	2	2	2	2	2	2	2	2	2	2	2	2	2
AECK20CM8	2	2	2	2	2	2	2	2	2	2	2	2	2	2	2	2	2	2
AECK20CM9	2	2	2	2	2	2	2	2	2	2	2	2	2	2	2	2	2	2
AECK21CM10	2	2	2	2	2	2	2	2	2	2	2	2	2	2	2	2	2	2
AECK21CM2	2	2	2	2	2	2	2	2	2	2	2	2	2	2	2	2	2	2
AECK21CM3	2	2	2	2	2	2	2	2	2	2	2	2	2	2	2	2	2	2
AECK21CM4	2	2	2	1	2	2	1	2	2	1	1	2	1	1	2	1	1	1
AECK21CM6	2	2	2	2	2	2	2	2	2	2	2	2	2	2	2	2	2	2
AECK21CM7	2	2	2	2	2	2	2	2	2	2	2	2	2	2	2	2	2	2
AECK21CM8	2	2	2	2	2	2	2	2	2	2	2	2	2	2	2	2	2	2
AECK21CM9	2	2	2	2	2	2	2	2	2	2	2	2	2	2	2	2	2	2
AECK22CM10	1	1	1	1	1	1	1	1	1	1	1	1	1	1	1	1	1	1
AECK22CM2	1	1	1	1	1	1	1	1	1	1	1	1	1	1	1	1	1	1
AECK22CM3	2	1	1	1	1	1	1	1	1	1	1	1	1	1	1	1	1	1
AECK22CM4	1	1	1	1	1	1	1	1	1	1	1	1	1	1	1	1	1	1
AECK22CM5	1	1	1	1	1	1	1	1	1	1	1	1	1	1	1	1	1	1
AECK22CM6	1	1	1	1	1	1	1	1	1	1	1	1	1	1	1	1	1	1
AECK22CM7	2	1	1	1	1	1	1	1	1	1	1	1	1	1	1	1	1	1
AECK22CM8	1	1	1	1	1	1	1	1	1	1	1	1	1	1	1	1	1	1
AECK22CM9	1	1	1	1	1	1	1	1	1	1	1	1	1	1	1	1	1	1
AEC11CM6	1	1	1	1	1	1	1	1	1	1	1	1	1	1	1	1	1	1
AEC14CM6	2	1	1	1	1	1	2	1	1	1	1	1	1	1	1	1	1	1
AEC14CM8	2	2	2	1	2	2	1	1	2	1	1	2	2	2	1	2	1	1
AEC14CM9	1	1	1	1	1	1	1	1	1	1	1	1	1	1	1	1	1	1
AEC15CM5	2	1	1	1	1	1	1	1	1	1	1	1	1	1	1	1	1	1
AEC9CM1	2	1	1	1	1	1	1	1	1	1	1	1	1	1	1	1	1	1
AECK23CM1	2	1	1	1	1	1	1	1	1	1	1	1	1	1	1	1	1	1
AECK23CM10	2	2	2	1	2	2	2	2	2	2	1	2	1	2	2	1	1	1
AECK23CM2	2	1	1	1	1	1	1	1	1	1	1	1	1	1	1	1	1	1
AECK23CM3	2	1	1	1	1	1	1	1	1	1	1	1	1	1	1	1	1	1
AECK23CM4	2	1	1	1	1	1	1	1	1	1	1	1	1	1	1	1	1	1
AECK23CM5	2	1	1	1	1	1	1	1	1	1	1	1	1	1	1	1	1	1
AECK23CM6	2	1	1	1	1	1	1	1	1	1	1	2	1	1	1	1	1	1
AECK23CM7	2	1	1	1	1	1	1	1	1	1	1	1	1	1	1	1	1	1
AECK23CM8	2	1	1	1	1	1	1	1	1	1	1	1	1	1	1	1	1	1
AECK23CM9	2	1	1	1	1	1	1	1	1	1	1	1	1	1	1	1	1	1
AECK24CM1	1	1	1	1	1	1	1	1	1	1	1	1	1	1	1	1	1	1
AECK24CM10	1	1	1	1	1	1	1	1	1	1	1	1	1	1	1	1	1	1
AECK24CM2	1	1	1	1	1	1	1	1	1	1	1	1	1	1	1	1	1	1
AECK24CM3	1	1	1	1	1	1	1	1	1	1	1	1	1	1	1	1	1	1
AECK24CM4	1	1	1	1	1	1	1	1	1	1	1	1	1	1	1	1	1	1
AECK24CM5	1	1	1	1	1	1	1	1	1	1	1	1	1	1	1	1	1	1
AECK24CM6	1	1	1	1	1	1	1	1	1	1	1	1	1	1	1	1	1	1
AECK24CM7	1	1	1	1	1	1	1	1	1	1	1	1	1	1	1	1	1	1
AECK24CM8	1	1	1	1	1	1	1	1	1	1	1	1	1	1	1	1	1	1
AECK24CM9	2	1	1	1	1	1	2	1	1	1	1	1	1	1	1	1	1	1
AECK25CM1	1	1	1	1	1	1	2	1	1	1	1	1	1	2	1	1	1	1
AECK25CM10	1	1	1	1	1	1	1	1	1	1	1	1	1	1	1	1	1	1
AECK25CM2	1	1	1	1	1	1	1	1	1	2	1	1	1	1	1	1	1	1
AECK25CM3	1	1	1	1	1	1	1	1	1	1	1	1	1	1	1	1	1	1
AECK25CM4	2	2	2	1	2	2	1	2	2	2	1	2	1	2	2	1	1	1
AECK25CM5	1	1	1	1	1	1	1	1	1	1	1	1	1	1	1	1	1	1
AECK25CM6	1	1	1	1	1	1	1	1	1	1	1	1	1	1	1	1	1	1
AECK25CM7	1	1	1	1	1	1	1	1	1	1	1	1	1	1	1	1	1	1
AECK25CM8	1	1	1	1	1	1	1	1	1	2	1	1	1	1	1	1	1	1
AECK25CM9	2	1	1	1	1	1	1	1	1	2	1	2	1	1	1	1	1	1
AECK26CM1	1	1	1	1	1	1	1	1	1	1	1	1	1	1	1	1	1	1
AECK26CM10	1	1	1	1	1	1	1	1	1	1	1	1	1	1	1	1	1	1
AECK26CM2	1	1	1	1	1	1	1	1	1	1	1	1	1	1	1	1	1	1
AECK26CM3	1	1	1	1	1	1	1	1	1	1	1	1	1	1	1	1	1	1
AECK26CM4	1	1	1	1	1	1	1	1	1	1	1	1	1	1	1	1	1	1
AECK26CM5	2	1	1	1	1	1	2	1	1	1	1	1	1	2	1	1	1	1
AECK26CM6	1	1	1	1	1	1	1	1	1	1	1	1	1	1	1	1	1	1
AECK26CM7	1	1	1	1	1	1	1	1	1	1	1	1	1	1	1	1	1	1
AECK26CM8	2	2	2	1	2	2	1	2	2	1	1	2	1	1	2	2	2	2
AECK26CM9	1	1	1	1	1	1	1	1	1	1	1	1	1	1	1	1	1	1
AECK27CM1	1	1	1	1	1	1	1	1	1	1	1	1	1	1	1	1	1	1
AECK27CM10	1	1	1	1	1	1	1	1	1	1	1	1	1	1	1	1	1	1
AECK27CM2	1	1	1	1	1	1	1	1	1	1	1	1	1	1	1	1	1	1
AECK27CM3	1	1	1	1	1	1	1	1	1	1	1	1	1	1	1	1	1	1
AECK27CM4	1	1	1	1	1	1	1	1	1	1	1	1	1	1	1	2	1	1
AECK27CM5	1	1	1	1	1	1	1	1	1	1	1	1	1	1	1	1	1	1
AECK27CM6	1	1	1	1	1	1	1	1	1	1	1	1	1	1	1	1	1	1
AECK27CM7	1	1	1	1	1	1	1	1	1	1	1	1	1	1	1	1	1	1
AECK27CM8	1	1	1	1	1	1	1	1	1	1	1	1	1	1	1	1	1	1
AECK27CM9	1	1	1	1	1	1	1	1	1	1	1	1	1	1	1	1	1	1
AECK28CM1	2	1	1	1	1	1	1	1	1	1	1	1	1	1	1	1	1	1
AECK28CM10	2	1	1	1	1	1	1	1	1	1	1	1	1	1	1	1	1	1
AECK28CM2	1	1	1	1	1	1	1	1	1	1	1	1	1	1	1	1	1	1
AECK28CM3	1	1	1	1	1	1	1	1	1	1	1	1	1	1	1	1	1	1
AECK28CM4	1	1	1	1	1	1	1	1	1	1	1	1	1	1	1	1	1	1
AECK28CM5	1	1	1	1	1	1	1	1	1	1	1	1	1	1	1	1	1	1
AECK28CM6	2	1	1	1	1	1	1	1	1	1	1	1	1	1	1	1	1	1
AECK28CM7	1	1	1	1	1	1	1	1	1	1	1	1	1	1	1	1	1	1
AECK28CM8	1	1	1	1	1	1	1	1	1	1	1	1	1	1	1	1	1	1
AECK28CM9	1	1	1	1	1	1	1	1	1	1	1	1	1	1	1	1	1	1
AECK29CM1	2	2	2	2	2	2	2	2	2	2	2	2	2	2	2	2	2	2
AECK29CM10	2	2	2	2	2	2	2	2	2	2	2	2	2	2	2	2	2	2
AECK29CM2	2	2	2	2	2	2	2	2	2	2	2	2	2	2	2	2	2	2
AECK29CM3	2	2	2	2	2	2	2	2	2	2	2	2	2	2	2	2	2	2
AECK29CM4	2	2	2	2	2	2	2	2	2	2	2	2	2	2	2	2	2	2
AECK29CM5	2	2	2	2	2	2	2	2	2	2	2	2	2	2	2	2	2	2
AECK29CM6	2	2	2	2	2	2	2	2	2	2	2	2	2	2	2	2	2	2
AECK29CM7	2	2	2	2	2	2	2	2	2	2	2	2	2	2	2	2	2	2
AECK29CM8	2	2	2	2	2	2	2	2	2	2	2	2	2	2	2	2	2	2
AECK29CM9	2	2	2	2	2	2	2	2	2	2	2	2	2	2	2	2	2	2
AECK30CM1	2	2	2	1	2	2	2	2	2	2	2	2	2	2	2	2	2	2
AECK30CM2	2	2	2	1	2	2	2	2	2	2	1	2	2	2	2	2	2	2
AECK30CM3	2	2	2	1	2	2	1	2	2	1	1	2	1	1	2	1	1	2
AECK30CM4	2	1	1	1	1	1	1	1	1	1	1	1	1	1	1	2	2	2
AECK30CM5	2	2	2	1	2	2	2	2	2	2	1	2	2	2	2	2	2	2
AECK30CM6	1	1	1	1	1	1	1	1	1	1	1	1	1	1	1	1	1	1
AECK30CM7	1	1	1	1	1	1	1	1	1	1	1	2	1	1	1	2	1	2
AECK30CM8	1	1	1	1	1	1	1	1	1	2	1	1	2	1	2	2	2	2
AECK30CM9	1	1	1	1	1	1	1	1	1	2	1	1	1	1	1	2	2	1
AECK10CM1	2	2	2	2	2	2	2	2	2	2	2	2	2	2	2	2	2	2
AECK10CM10	1	1	1	1	1	1	1	1	1	1	1	1	1	1	1	1	1	1
AECK10CM2	2	2	2	2	2	2	2	2	2	2	2	2	2	2	2	2	2	2
AECK10CM4	2	2	2	2	2	2	2	2	2	2	2	2	2	2	2	2	2	2
AECK10CM5	2	2	2	2	2	2	2	2	2	2	2	2	2	2	2	2	2	2
AECK10CM6	1	2	2	2	2	2	2	2	2	2	2	2	2	2	2	2	2	2
AECK10CM7	2	2	2	2	2	2	2	2	2	2	2	2	2	2	2	2	2	2
AECK10CM8	1	2	2	2	2	2	2	2	2	2	2	2	2	2	2	2	2	2
AECK11CM1	1	1	1	1	1	1	1	1	1	1	1	1	1	1	1	1	1	1
AECK11CM10	1	1	1	1	1	1	1	1	1	1	1	1	1	1	1	1	1	1
AECK11CM2	1	1	1	1	1	1	1	1	1	1	1	1	1	1	1	1	1	1
AECK11CM3	1	1	1	1	1	1	1	1	1	1	1	1	1	1	1	1	1	1
AECK11CM4	2	2	2	2	2	2	2	2	2	2	2	2	2	2	2	2	2	2
AECK11CM7	1	1	1	1	1	1	1	1	1	1	1	1	1	1	1	1	1	1
AECK11CM9	1	1	1	1	1	1	1	1	1	1	1	1	1	1	1	1	1	1
AECK12CM1	2	1	1	1	1	1	1	1	1	1	1	1	1	1	1	1	1	1
AECK12CM10	2	1	1	1	1	1	1	1	1	1	1	1	1	1	1	1	1	1
AECK12CM3	2	1	1	1	1	1	1	1	1	1	1	1	1	1	1	1	1	1
AECK12CM4	1	1	1	1	1	1	1	1	1	1	1	1	1	1	1	1	1	1
AECK12CM5	2	1	1	1	1	1	1	1	1	1	1	1	1	1	1	1	1	1
AECK12CM6	1	1	1	1	1	1	1	1	1	1	1	1	1	1	1	1	1	1
AECK12CM7	2	1	1	1	1	1	1	1	1	1	1	1	1	1	1	1	1	1
AECK12CM8	1	1	1	1	1	1	1	1	1	1	1	1	1	1	1	1	1	1
AECK12CM9	1	1	1	1	1	1	1	1	1	1	1	1	1	1	1	1	1	1
AECK13CM1	2	1	1	1	1	1	1	1	1	1	1	1	1	1	1	1	1	1
AECK13CM10	1	1	1	1	1	1	1	1	1	1	1	1	1	1	1	1	1	1
AECK13CM2	2	1	1	1	1	1	1	1	1	1	1	1	1	1	1	1	1	1
AECK13CM4	2	1	1	1	1	1	1	1	1	1	1	1	1	1	1	1	1	1
AECK13CM5	2	1	1	1	1	1	1	1	1	1	1	1	1	1	1	1	1	1
AECK13CM6	2	1	1	1	1	1	1	1	1	1	1	1	1	1	1	1	1	1
AECK13CM7	2	1	1	1	1	1	1	1	1	1	1	1	1	1	1	1	1	1
AECK13CM8	2	1	1	1	1	1	1	1	1	1	1	1	1	1	1	1	1	1
AECK13CM9	1	1	1	1	1	1	1	1	1	1	1	1	1	1	1	1	1	1
AECK5CM1	1	1	1	1	1	1	1	1	1	1	1	1	1	1	1	1	1	1
AECK5CM10	1	1	1	1	1	1	1	1	1	1	1	1	1	1	1	1	1	1
AECK5CM2	2	1	1	1	1	1	1	1	1	1	1	1	1	1	1	1	1	1
AECK5CM3	1	1	1	1	1	1	1	1	1	1	1	1	1	1	1	1	1	1
AECK5CM4	1	1	1	1	1	1	1	1	1	1	1	1	1	1	1	1	1	1
AECK5CM5	1	1	1	1	1	1	1	1	1	1	1	1	1	1	1	1	1	1
AECK5CM6	1	1	1	1	1	1	1	1	1	1	1	1	1	1	1	1	1	1
AECK5CM7	1	1	1	1	1	1	1	1	1	1	1	1	1	1	1	1	1	1
AECK5CM8	1	1	1	1	1	1	1	1	1	1	1	1	1	1	1	1	1	1
AECK5CM9	1	1	1	1	1	1	1	1	1	1	1	1	1	1	1	1	1	1
AECK6CM1	1	1	1	1	1	1	1	1	1	1	1	1	1	1	1	1	1	1
AECK6CM10	1	1	1	1	1	1	1	1	1	1	1	1	1	1	1	1	1	1
AECK6CM2	2	1	1	1	1	1	1	1	1	1	1	1	1	1	1	1	1	1
AECK6CM3	2	1	1	1	1	1	1	1	1	1	1	1	1	1	1	1	1	1
AECK6CM4	1	1	1	1	1	1	1	1	1	1	1	1	1	1	1	1	1	1
AECK6CM5	2	1	1	1	1	1	1	1	1	1	1	1	1	1	1	1	1	1
AECK6CM6	1	1	1	1	1	1	1	1	1	1	1	1	1	1	1	1	1	1
AECK6CM7	2	1	1	1	1	1	1	1	1	1	1	1	1	1	1	1	1	1
AECK6CM8	1	1	1	1	1	1	1	1	1	1	1	1	1	1	1	1	1	1
AECK6CM9	2	1	1	1	1	1	1	1	1	1	1	1	1	1	1	1	1	1
AECK7CM1	2	1	1	1	1	1	2	1	1	1	1	1	1	2	1	1	1	1
AECK7CM10	1	2	2	2	2	2	2	2	2	2	2	2	2	2	2	2	2	2
AECK7CM2	1	1	1	1	1	1	1	1	1	1	1	1	1	1	1	1	1	1
AECK7CM3	1	1	1	1	1	1	1	1	1	1	1	1	1	1	1	1	1	1
AECK7CM4	1	1	1	1	1	1	1	1	1	1	1	1	1	1	1	1	1	1
AECK7CM5	2	1	1	1	1	1	1	1	1	1	1	1	1	1	1	1	1	1
AECK7CM6	2	1	1	1	1	1	1	1	1	1	1	1	1	1	1	1	1	1
AECK7CM7	1	1	1	1	1	1	1	1	1	1	1	1	1	1	1	1	1	1
AECK7CM8	2	1	1	1	1	1	1	1	1	1	1	1	1	1	1	1	1	1
AECK7CM9	2	1	1	1	1	1	1	1	1	1	1	1	1	1	1	1	1	1
AECK8CM1	2	2	2	2	2	2	2	2	2	2	2	2	2	2	2	2	2	2
AECK8CM10	2	2	2	2	2	2	2	2	2	2	2	2	2	2	2	2	2	2
AECK8CM2	1	1	1	1	1	1	1	1	1	1	1	1	1	1	1	1	1	1
AECK8CM3	1	2	2	2	2	2	2	2	2	2	2	2	2	2	2	2	2	2
AECK8CM4	1	2	2	2	2	2	2	2	2	2	2	2	2	2	2	2	2	2
AECK8CM5	1	2	2	2	2	2	2	2	2	2	1	2	2	2	2	2	2	2
AECK8CM6	1	2	2	1	2	2	2	2	2	2	1	2	2	2	2	2	2	2
AECK8CM7	2	2	2	2	2	2	2	2	2	2	1	2	2	2	2	2	2	2
AECK8CM8	1	2	2	1	2	2	2	2	2	2	1	2	2	2	2	2	2	2
AECK8CM9	2	2	2	2	2	2	2	2	2	2	2	2	2	2	2	2	2	2
AECK9CM1	2	2	2	2	2	2	2	2	2	2	2	2	2	2	2	2	2	2
AECK9CM10	2	2	2	2	2	2	2	2	2	2	2	2	2	2	2	2	2	2
AECK9CM2	2	2	2	2	2	2	2	2	2	2	2	2	2	2	2	2	2	2
AECK9CM3	2	2	2	2	2	2	2	2	2	2	2	2	2	2	2	2	2	2
AECK9CM4	2	2	2	2	2	2	2	2	2	2	2	2	2	2	2	2	2	2
AECK9CM5	1	2	2	2	2	2	2	2	2	2	2	2	2	2	2	2	2	2
AECK9CM6	2	2	2	2	2	2	2	2	2	2	2	2	2	2	2	2	2	2
AECK9CM7	1	2	2	2	2	2	2	2	2	2	2	2	2	2	2	2	2	2
AECK9CM8	2	2	2	2	2	2	2	2	2	2	2	2	2	2	2	2	2	2
AECK9CM9	1	2	2	2	2	2	2	2	2	2	2	2	2	2	2	2	2	2
AEC10CM1	2	1	1	1	1	1	1	1	1	1	1	1	1	1	1	1	1	1
AEC10CM10	2	1	1	1	1	1	1	1	1	1	1	1	1	1	1	1	1	1
AEC10CM2	2	1	1	1	1	1	1	1	1	1	1	1	1	1	1	1	1	1
AEC10CM3	2	1	1	1	1	1	1	1	1	1	1	1	1	1	1	1	1	1
AEC10CM4	2	1	1	1	1	1	1	1	1	1	1	1	1	1	1	1	1	1
AEC10CM5	2	1	1	1	1	1	1	1	1	1	1	1	1	1	1	1	1	1
AEC10CM6	2	1	1	1	1	1	1	1	1	1	1	1	1	2	1	1	1	1
AEC10CM7	2	1	1	1	1	1	1	1	1	1	1	1	1	1	1	1	1	1
AEC10CM8	2	1	1	1	1	1	1	1	1	1	1	1	1	1	1	1	1	1
AEC10CM9	2	1	1	1	1	1	1	1	1	1	1	1	1	1	1	1	1	1
AEC11CM1	2	1	1	1	1	1	1	1	2	1	1	2	1	1	1	1	1	1
AEC11CM10	1	1	1	1	1	1	1	1	1	1	1	1	1	1	1	1	1	1
AEC11CM2	2	1	1	1	1	1	1	1	1	1	1	1	1	1	1	1	1	1
AEC11CM3	1	1	1	1	1	1	1	1	1	1	1	1	1	1	1	1	1	1
AEC11CM4	2	1	1	1	1	1	1	1	1	1	1	1	1	1	1	1	1	1
AEC11CM5	1	1	1	1	1	1	1	1	1	1	1	1	1	1	1	1	1	1
AEC11CM7	1	1	1	1	1	1	1	1	1	1	1	1	1	1	1	1	1	1
AEC11CM8	2	1	1	1	1	1	1	1	1	1	1	1	1	1	1	1	1	1
AEC11CM9	1	1	1	1	1	1	1	1	1	1	1	1	1	1	1	1	1	1
AEC12CM1	2	1	1	1	1	1	1	1	1	1	1	1	1	1	1	1	1	1
AEC12CM10	2	1	1	1	1	1	1	1	1	1	1	1	1	1	1	1	1	1
AEC12CM2	2	1	1	1	1	1	1	1	1	1	1	1	1	1	1	1	1	1
AEC12CM3	2	1	1	1	1	1	1	1	1	1	1	1	1	1	1	1	1	1
AEC12CM4	1	1	1	1	1	1	1	1	1	1	1	1	1	1	1	1	1	1
AEC12CM5	2	1	1	1	1	1	1	1	1	1	1	1	1	1	1	1	1	1
AEC12CM6	2	1	1	1	1	1	1	1	1	1	1	1	1	1	1	1	1	1
AEC12CM7	2	1	1	1	1	1	1	1	1	1	1	1	1	1	1	1	1	1
AEC12CM8	2	1	1	1	1	1	1	1	1	1	1	1	1	1	1	1	1	1
AEC12CM9	2	1	1	1	1	1	1	1	1	1	1	1	1	1	1	1	1	1
AEC13CM1	2	1	1	1	1	1	2	1	1	1	1	1	1	2	1	1	1	1
AEC13CM10	2	1	1	1	1	1	1	1	1	1	1	1	1	1	1	2	1	1
AEC13CM2	1	1	1	1	1	1	1	1	1	1	1	1	1	1	1	1	1	1
AEC13CM3	1	1	1	1	1	1	1	1	1	1	1	1	1	1	1	1	1	1
AEC13CM4	2	1	1	1	1	1	1	1	1	1	1	1	1	1	1	1	1	1
AEC13CM5	2	1	1	1	1	1	1	1	1	1	1	1	1	1	1	1	1	1
AEC13CM6	2	1	1	1	1	1	1	1	1	1	1	1	1	1	1	1	1	1
AEC13CM7	2	1	1	1	1	1	1	1	1	1	1	1	1	1	1	1	1	1
AEC13CM8	2	1	1	1	1	1	1	1	1	1	1	1	1	1	1	1	1	1
AEC13CM9	2	1	1	1	1	1	1	1	1	1	1	1	1	1	1	1	1	1
AEC14CM1	1	1	1	1	1	1	1	1	1	1	1	2	1	2	1	2	1	1
AEC14CM10	2	1	1	1	1	1	1	1	1	1	1	1	1	1	1	1	1	1
AEC14CM2	2	1	1	1	1	1	1	1	1	1	1	1	1	1	1	2	1	1
AEC14CM3	2	2	2	1	2	2	2	1	2	1	1	2	2	2	2	1	1	1
AEC14CM4	2	2	2	1	2	2	1	1	2	1	1	2	2	1	1	2	1	2
AEC14CM5	2	2	2	1	2	2	2	1	2	1	1	2	1	1	1	1	1	1
AEC14CM7	2	2	1	1	2	2	2	2	2	1	1	2	2	2	2	1	1	2
AEC15CM1	1	1	1	1	1	1	1	1	1	1	1	1	1	1	1	1	1	1
AEC15CM10	1	1	1	1	1	1	1	1	1	1	1	1	1	1	1	1	1	1
AEC15CM2	1	1	1	1	1	1	1	1	1	1	1	1	1	1	1	1	1	1
AEC15CM3	2	1	1	1	1	1	1	1	1	1	1	1	1	1	1	1	1	1
AEC15CM4	2	1	1	1	1	1	1	1	1	1	1	1	1	1	1	1	1	1
AEC15CM6	1	1	1	1	1	1	1	1	1	1	1	1	1	1	1	1	1	1
AEC15CM7	2	1	1	1	1	1	1	1	1	1	1	1	1	1	1	1	1	1
AEC15CM8	1	1	1	1	1	1	1	1	1	1	1	1	1	1	1	1	1	1
AEC15CM9	1	1	1	1	1	1	1	1	1	1	1	1	1	1	1	1	1	1
AEC8CM1	1	1	1	1	1	1	1	1	1	1	1	1	1	1	1	1	1	1
AEC8CM10	2	1	1	1	1	1	1	1	1	1	1	1	1	1	1	1	1	1
AEC8CM2	1	1	1	1	1	1	1	1	1	1	1	1	1	1	1	1	1	1
AEC8CM3	1	1	1	1	1	1	1	1	1	1	1	1	1	1	1	1	1	1
AEC8CM4	1	1	1	1	1	1	1	1	1	1	1	1	1	1	1	1	1	1
AEC8CM5	2	1	1	1	1	1	1	1	1	1	1	1	1	1	1	1	1	1
AEC8CM6	1	1	1	1	1	1	1	1	1	1	1	1	1	1	1	1	1	1
AEC8CM7	1	1	1	1	1	1	1	1	1	1	1	1	1	1	1	1	1	1
AEC8CM8	2	1	1	1	1	1	1	1	1	1	1	1	1	1	1	1	1	1
AEC8CM9	1	1	1	1	1	1	1	1	1	1	1	1	1	1	1	1	1	1
AEC9CM10	2	1	1	1	1	1	1	1	1	1	1	1	1	1	1	1	1	1
AEC9CM2	2	1	1	1	1	1	1	1	1	1	1	1	1	1	1	1	1	1
AEC9CM3	2	1	1	1	1	1	1	1	1	1	1	1	1	1	1	1	1	1
AEC9CM4	2	1	1	1	1	1	1	1	1	1	1	1	1	1	1	1	1	1
AEC9CM5	2	1	1	1	1	1	1	1	1	1	1	1	1	1	1	1	1	1
AEC9CM6	2	1	1	1	1	1	1	1	1	1	1	1	1	1	1	1	1	1
AEC9CM7	2	1	1	1	1	1	1	1	1	1	1	1	1	1	1	1	1	1
AEC9CM8	2	1	1	1	1	1	1	1	1	1	1	1	1	1	1	1	1	1
AEC9CM9	2	1	1	1	1	1	1	1	1	1	1	1	1	1	1	1	1	1
AEK1CM1	2	2	2	2	2	2	2	2	2	2	2	2	2	2	2	2	2	2
AEK1CM10	2	2	2	2	2	2	2	2	2	2	2	2	2	2	2	2	2	2
AEK1CM2	2	2	2	2	2	2	2	2	2	2	2	2	2	2	2	2	2	2
AEK1CM3	2	2	2	2	2	2	2	2	2	2	2	2	2	2	2	2	1	2
AEK1CM4	2	2	2	2	2	2	2	2	2	2	2	2	2	2	2	2	2	2
AEK1CM5	2	2	2	2	2	2	2	2	2	2	2	2	2	2	2	2	2	2
AEK1CM6	2	2	2	2	2	2	2	2	2	2	2	2	2	2	2	2	2	2
AEK1CM7	2	2	2	2	2	2	2	2	2	2	2	2	2	2	2	2	2	2
AEK1CM8	2	2	2	2	2	2	2	2	2	2	2	2	2	2	2	2	2	2
AEK1CM9	2	2	2	2	2	2	2	2	2	2	2	2	2	2	2	2	2	2
AEC1CM1	1	1	1	1	1	1	1	1	1	1	1	1	1	1	1	1	1	1
AEC1CM10	1	1	1	1	1	1	1	1	1	1	1	1	1	1	1	1	1	1
AEC1CM2	1	1	1	1	1	1	1	1	1	1	1	1	1	1	1	1	1	1
AEC1CM3	1	1	1	1	1	1	1	1	1	1	1	1	1	1	1	1	1	1
AEC1CM4	1	1	1	1	1	1	1	1	1	1	1	1	1	1	1	1	1	1
AEC1CM5	1	1	1	1	1	1	1	1	1	1	1	1	1	1	1	1	1	1
AEC1CM6	1	1	1	1	1	1	1	1	1	1	1	1	1	1	1	1	1	1
AEC1CM7	1	1	1	1	1	1	1	1	1	1	1	1	1	1	1	1	1	1
AEC1CM8	1	1	1	1	1	1	1	1	1	1	1	1	1	1	1	1	1	1
AEC1CM9	1	1	1	1	1	1	1	1	1	1	1	1	1	1	1	1	1	1
AEC2CM1	2	1	1	1	1	1	1	1	1	1	1	1	1	1	1	1	1	1
AEC2CM10	2	1	1	1	1	1	1	1	1	1	1	1	1	1	1	1	1	1
AEC2CM2	2	1	1	1	1	1	2	1	1	1	1	1	2	2	1	2	1	1
AEC2CM3	2	1	1	1	1	1	1	1	1	1	1	1	1	1	1	2	1	1
AEC2CM4	2	1	1	1	1	1	2	2	1	1	1	2	1	2	2	2	1	1
AEC2CM5	1	1	1	1	1	1	2	1	1	1	1	1	1	2	1	1	1	1
AEC2CM6	2	1	1	1	1	1	1	1	1	1	1	1	1	1	1	1	1	1
AEC2CM7	2	1	1	1	1	1	1	1	1	1	1	1	1	1	1	1	1	1
AEC2CM8	2	1	1	1	1	1	2	1	1	2	1	1	2	2	1	1	1	1
AEC2CM9	2	1	1	1	1	1	1	1	1	1	1	1	1	1	1	1	1	1
AEC3CM1	1	1	1	1	1	1	1	1	1	2	1	1	1	1	1	1	1	1
AEC3CM10	1	1	1	1	1	1	1	1	1	1	1	1	1	1	1	1	1	1
AEC3CM2	1	1	1	1	1	1	1	1	1	1	1	1	1	1	1	1	1	1
AEC3CM3	1	1	1	1	1	1	1	1	1	1	1	1	1	1	1	1	1	1
AEC3CM4	1	1	1	1	1	1	1	1	1	1	1	1	1	1	1	1	1	1
AEC3CM5	1	1	1	1	1	1	1	1	1	1	1	1	1	1	1	1	1	1
AEC3CM6	1	1	1	1	1	1	1	1	1	1	1	1	1	1	1	1	1	1
AEC3CM7	1	1	1	1	1	1	1	1	1	1	1	1	1	1	1	1	1	1
AEC3CM8	1	1	1	1	1	1	1	1	1	1	1	1	1	1	1	1	1	1
AEC3CM9	1	1	1	1	1	1	1	1	1	1	1	1	1	1	1	1	1	1
AEC4CM1	2	2	2	2	2	2	2	2	2	2	2	2	2	2	2	1	2	2
AEC4CM2	1	1	1	1	1	1	1	1	1	1	1	1	1	1	1	1	1	1
AEK10CM1	1	1	1	1	1	1	1	1	1	1	1	1	1	1	1	1	1	1
AEK10CM10	1	1	1	1	1	1	1	1	1	1	1	1	1	1	1	1	1	1
AEK10CM2	1	1	1	1	1	1	1	1	1	1	1	1	1	1	1	1	1	1
AEK10CM4	1	1	1	1	1	1	1	1	1	1	1	1	1	1	1	1	1	1
AEK10CM5	1	1	1	1	1	1	1	1	1	1	1	1	1	1	1	1	1	1
AEK10CM6	1	1	1	1	1	1	1	1	1	1	1	1	1	1	1	1	1	1
AEK10CM7	1	1	1	1	1	1	1	1	1	1	1	1	1	1	1	1	1	1
AEK10CM9	2	1	1	1	1	1	1	1	1	1	1	1	1	1	1	1	1	1
AEK2CM1	2	1	1	1	1	1	1	1	1	1	1	1	1	1	1	1	1	1
AEK2CM10	2	1	1	1	1	1	2	2	1	1	1	1	2	2	2	2	1	1
AEK2CM2	2	2	2	2	2	2	2	2	2	2	2	2	2	2	2	2	2	2
AEK2CM3	2	1	1	1	1	1	2	1	1	1	1	1	1	2	1	2	1	1
AEK2CM4	2	1	1	1	2	1	2	2	2	1	1	2	2	2	2	1	1	1
AEK2CM5	2	1	1	1	2	1	1	1	2	1	1	2	1	1	1	1	1	1
AEK2CM6	2	1	1	1	1	1	1	1	1	1	1	1	1	1	1	1	1	1
AEK2CM7	2	1	1	1	1	1	1	1	1	1	1	1	1	1	1	1	1	1
AEK2CM8	2	1	1	2	1	1	2	2	1	1	2	1	2	2	2	1	1	1
AEK2CM9	2	1	1	1	1	1	2	2	1	1	1	1	1	2	1	2	1	1
AEK3CM1	2	1	1	1	1	1	1	1	1	1	1	1	1	1	1	1	1	1
AEK3CM10	2	1	1	1	1	1	1	1	1	1	1	1	1	1	1	1	1	1
AEK3CM2	2	1	1	1	1	1	1	1	1	1	1	2	1	1	1	1	1	1
AEK3CM3	2	1	1	1	1	1	1	1	1	1	1	1	1	1	1	1	1	1
AEK3CM4	2	1	1	1	1	1	1	1	1	1	1	1	1	1	1	1	1	1
AEK3CM5	2	1	1	1	1	1	2	2	1	1	1	1	1	2	2	1	2	2
AEK3CM6	1	1	1	1	1	1	1	1	1	1	1	1	1	1	1	1	1	1
AEK3CM7	2	1	1	1	1	1	1	1	1	1	1	1	1	1	1	1	1	1
AEK3CM8	2	1	1	1	1	1	1	1	1	1	1	1	1	1	1	1	1	1
AEK3CM9	2	1	1	1	1	1	1	1	1	1	1	1	1	1	1	1	1	1
AEK4CM1	1	1	1	1	1	1	1	1	1	1	1	1	1	1	1	1	1	1
AEK4CM10	1	1	1	1	1	1	1	1	1	1	1	1	1	1	1	1	1	1
AEK4CM2	2	1	1	1	1	1	1	1	1	1	1	1	1	1	1	1	1	1
AEK4CM3	2	1	1	1	1	1	2	2	1	1	2	1	2	2	2	1	2	2
AEK4CM4	1	1	1	1	1	1	1	1	1	1	1	1	1	1	1	1	1	1
AEK4CM5	2	1	1	1	1	1	1	1	1	1	1	1	1	1	1	1	1	1
AEK4CM6	2	1	1	1	1	1	1	1	1	1	1	1	1	1	1	1	1	1
AEK4CM7	1	1	1	1	1	1	1	1	1	1	1	1	1	1	1	1	1	1
AEK4CM9	2	1	1	1	1	1	1	1	1	1	1	1	1	1	1	1	1	1
AEK5CM1	2	1	1	1	1	1	1	1	1	1	1	1	1	1	1	1	1	1
AEK5CM2	2	1	1	1	1	1	1	1	1	1	1	1	1	1	1	1	1	1
AEK6CM1	2	1	1	2	1	1	2	2	1	1	2	2	2	2	2	2	1	1
AEK6CM10	2	1	1	2	1	1	1	1	1	1	2	1	1	1	1	2	1	1
AEK6CM2	2	1	1	1	1	1	1	1	1	1	1	1	1	1	1	1	1	1
AEK6CM4	2	1	1	1	1	1	1	1	1	1	1	1	1	1	1	1	1	1
AEK6CM5	2	1	1	1	1	1	1	1	1	1	1	1	1	1	1	2	1	1
AEK6CM6	2	1	1	1	1	1	1	1	1	1	2	1	1	1	1	1	1	1
AEK6CM7	2	1	1	2	1	1	1	1	1	1	2	1	1	1	1	1	1	1
AEK6CM9	2	1	1	2	1	1	2	2	1	1	2	1	2	2	2	2	1	1
AEK7CM2	2	1	1	2	1	1	2	2	1	2	2	2	2	2	2	2	2	1
AEK7CM3	2	1	1	1	1	1	2	1	1	1	2	1	1	1	1	1	1	1
AEK7CM8	2	1	1	2	1	1	2	2	1	1	2	1	2	2	1	2	1	1
AEK8CM1	2	1	1	1	1	1	1	1	1	1	1	1	1	1	1	1	1	1
AEK8CM2	2	1	1	1	1	1	1	1	1	1	1	1	1	1	1	1	1	1
AEK8CM3	2	1	1	1	1	1	1	1	1	1	1	1	1	1	1	1	1	1
AEK8CM9	2	1	1	1	1	1	1	1	1	1	1	1	1	1	1	1	1	1
AEK9CM4	1	1	1	1	1	1	1	1	1	1	1	1	1	1	1	1	1	1
AECK1CM1	1	1	1	1	1	1	1	1	1	1	1	1	1	1	1	1	1	1
AECK1CM10	2	1	1	1	1	1	1	1	1	1	1	1	1	1	1	1	1	1
AECK1CM2	1	1	1	1	1	1	1	1	1	1	1	1	1	1	1	1	1	1
AECK1CM3	1	1	1	1	1	1	1	1	1	1	1	1	1	1	1	1	1	1
AECK1CM4	1	1	1	1	1	1	1	1	1	1	1	1	1	1	1	1	1	1
AECK1CM5	1	1	1	1	1	1	1	1	1	1	1	1	1	1	1	1	1	1
AECK1CM6	2	1	1	1	1	1	2	2	2	2	1	2	1	2	1	1	1	1
AECK1CM7	2	1	1	1	1	1	1	1	1	1	1	1	1	1	1	1	1	1
AECK1CM8	2	1	1	1	1	1	1	1	1	1	1	1	1	1	1	1	1	1
AECK2CM1	1	1	1	1	1	1	1	1	1	1	1	1	1	1	1	1	1	1
AECK2CM10	1	1	1	1	1	1	1	1	1	1	1	1	1	1	1	1	1	1
AECK2CM2	1	1	1	1	1	1	1	1	1	1	1	1	1	1	1	1	1	1
AECK2CM3	1	1	1	1	1	1	1	1	1	1	1	1	1	1	1	1	1	1
AECK2CM4	1	1	1	1	1	1	1	1	1	1	1	1	1	1	1	1	1	1
AECK2CM5	1	1	1	1	1	1	1	1	1	1	1	1	1	1	1	1	1	1
AECK2CM6	1	1	1	1	1	1	1	1	1	1	1	1	1	1	1	1	1	1
AECK2CM7	1	1	1	1	1	1	1	1	1	1	1	1	1	1	1	1	1	1
AECK3CM1	1	1	1	1	1	1	1	1	1	1	1	1	1	1	1	1	1	1
AECK3CM10	1	1	1	1	1	1	1	1	1	1	1	1	1	1	1	1	1	1
AECK3CM3	1	1	1	1	1	1	1	1	1	1	1	1	1	1	1	1	1	1
AECK3CM4	1	1	1	1	1	1	1	1	1	1	1	1	1	1	1	1	1	1
AECK3CM5	1	1	1	1	1	1	1	1	1	1	1	1	1	1	1	1	1	1
AECK3CM6	2	1	1	1	1	1	1	1	1	1	1	1	1	1	1	1	1	1
AECK3CM7	1	1	1	1	1	1	1	1	1	1	1	1	1	1	1	1	1	1
AECK3CM8	2	1	1	1	1	1	1	1	1	1	1	1	1	1	1	1	1	1
AECK3CM9	2	1	1	1	1	1	1	1	1	1	1	1	1	1	1	1	1	1
AECK4CM1	1	1	1	1	1	1	1	1	1	1	1	1	1	1	1	1	1	1
AECK4CM10	1	1	1	1	1	1	1	1	1	1	1	1	1	1	1	1	1	1
AECK4CM2	1	1	1	1	1	1	1	1	1	1	1	1	1	1	1	1	1	1
AECK4CM4	2	1	1	1	1	1	1	1	1	1	1	1	1	1	1	1	1	1
AECK4CM5	1	1	1	1	1	1	1	1	1	1	1	1	1	1	1	1	1	1
AECK4CM6	1	1	1	1	1	1	1	1	1	1	1	1	1	1	1	1	1	1
AECK4CM7	1	1	1	1	1	1	1	1	1	1	1	1	1	1	1	1	1	1
AECK4CM8	1	1	1	1	1	1	1	1	1	1	1	1	1	1	1	1	1	1
AECK4CM9	1	1	1	1	1	1	1	1	1	1	1	1	1	1	1	1	1	1
AEK11CM1	1	1	1	1	1	1	1	1	1	1	1	1	1	1	1	1	1	1
AEK11CM10	1	1	1	1	1	1	1	1	1	1	1	1	1	1	1	1	1	1
AEK11CM2	1	1	1	1	1	1	1	1	1	1	1	1	1	1	1	1	1	1
AEK11CM3	1	1	1	1	1	1	1	1	1	1	1	1	1	1	1	1	1	1
AEK11CM4	1	1	1	1	1	1	1	1	1	1	1	1	1	1	1	1	1	1
AEK11CM5	1	1	1	1	1	1	1	1	1	1	1	1	1	1	1	1	1	1
AEK11CM6	1	1	1	1	1	1	1	1	1	1	1	1	1	1	1	1	1	1
AEK11CM7	1	1	1	1	1	1	1	1	1	1	1	1	1	1	1	1	1	1
AEK11CM8	1	1	1	1	1	1	1	1	1	1	1	1	1	1	1	1	1	1
AEK11CM9	1	1	1	1	1	1	1	1	1	1	1	1	1	1	1	1	1	1
AEK12CM1	1	1	1	1	1	1	1	1	1	1	1	1	1	1	1	1	1	1
AEK12CM10	1	1	1	1	1	1	1	1	1	1	1	1	1	1	1	1	1	1
AEK12CM2	1	1	1	1	1	1	1	1	1	1	1	1	1	1	1	1	1	1
AEK12CM3	1	1	1	1	1	1	1	1	1	1	1	1	1	1	1	1	1	1
AEK12CM4	1	1	1	1	1	1	1	1	1	1	1	1	1	1	1	1	1	1
AEK12CM5	1	1	1	1	1	1	1	1	1	1	1	1	1	1	1	1	1	1
AEK12CM6	1	1	1	1	1	1	1	1	1	1	1	1	1	1	1	1	1	1
AEK12CM7	1	1	1	1	1	1	1	1	1	1	1	1	1	1	1	1	1	1
AEK12CM8	1	1	1	1	1	1	1	1	1	1	1	1	1	1	1	1	1	1
AEK12CM9	1	1	1	1	1	1	1	1	1	1	1	1	1	1	1	1	1	1
AEK13CM1	1	1	1	1	1	1	1	1	1	1	1	1	1	1	1	1	1	1
AEK13CM10	1	1	1	1	1	1	1	1	1	1	1	1	1	1	1	1	1	1
AEK13CM2	1	1	1	1	1	1	1	1	1	1	1	1	1	1	1	1	1	1
AEK13CM3	1	1	1	1	1	1	1	1	1	1	1	1	1	1	1	1	1	1
AEK13CM4	1	1	1	1	1	1	1	1	1	1	1	1	1	1	1	1	1	1
AEK13CM5	1	1	1	1	1	1	1	1	1	1	1	1	1	1	1	1	1	1
AEK13CM6	1	1	1	1	1	1	1	1	1	1	1	1	1	1	1	1	1	1
AEK13CM7	1	1	1	1	1	1	1	1	1	1	1	1	1	1	1	1	1	1
AEK13CM8	1	1	1	1	1	1	1	1	1	1	1	1	1	1	1	1	1	1
AEK13CM9	1	1	1	1	1	1	1	1	1	1	1	1	1	1	1	1	1	1
AEK14CM1	1	1	1	1	1	1	1	1	1	1	1	1	1	1	1	1	1	1
AEK14CM10	1	1	1	1	1	1	1	1	1	1	1	1	1	1	1	1	1	1
AEK14CM2	1	1	1	1	1	1	1	1	1	1	1	1	1	1	1	1	1	1
AEK14CM3	1	1	1	1	1	1	1	1	1	1	1	1	1	1	1	1	1	1
AEK14CM4	1	1	1	1	1	1	1	1	1	1	1	1	1	1	1	1	1	1
AEK14CM5	1	1	1	1	1	1	1	1	1	1	1	1	1	1	1	1	1	1
AEK14CM6	1	1	1	1	1	1	1	1	1	1	1	1	1	1	1	1	1	1
AEK14CM7	1	1	1	1	1	1	1	1	1	1	1	1	1	1	1	1	1	1
AEK14CM8	1	1	1	1	1	1	1	1	1	1	1	1	1	1	1	1	1	1
AEK14CM9	1	1	1	1	1	1	1	1	1	1	1	1	1	1	1	1	1	1
AEK15CM1	1	1	1	1	1	1	1	1	1	1	1	1	1	1	1	1	1	1
AEK15CM10	1	1	1	1	1	1	1	1	1	1	1	1	1	1	1	1	1	1
AEK15CM2	1	1	1	1	1	1	1	1	1	1	1	1	1	1	1	1	1	1
AEK15CM3	1	1	1	1	1	1	1	1	1	1	1	1	1	1	1	1	1	1
AEK15CM4	1	1	1	1	1	1	1	1	1	1	1	1	1	1	1	1	1	1
AEK15CM5	1	1	1	1	1	1	1	1	1	1	1	1	1	1	1	1	1	1
AEK15CM6	1	1	1	1	1	1	1	1	1	1	1	1	1	1	1	1	1	1
AEK15CM7	1	1	1	1	1	1	1	1	1	1	1	1	1	1	1	1	1	1
AEK15CM8	1	1	1	1	1	1	1	1	1	1	1	1	1	1	1	1	1	1
AEK15CM9	1	1	1	1	1	1	1	1	1	1	1	1	1	1	1	1	1	1

## Sheet: PA2_summary
sample_name	Ait_group
AEC10CM1	PA2.2
AEC10CM10	PA2.2
AEC10CM2	PA2.2
AEC10CM3	PA2.2
AEC10CM4	PA2.2
AEC10CM5	PA2.2
AEC10CM6	conflict
AEC10CM7	PA2.2
AEC10CM8	PA2.2
AEC10CM9	PA2.2
AEC11CM1	conflict
AEC11CM10	PA2.1
AEC11CM2	PA2.2
AEC11CM3	PA2.1
AEC11CM4	PA2.2
AEC11CM5	PA2.1
AEC11CM6	PA2.1
AEC11CM7	PA2.1
AEC11CM8	PA2.2
AEC11CM9	PA2.1
AEC12CM1	PA2.2
AEC12CM10	PA2.2
AEC12CM2	PA2.2
AEC12CM3	PA2.2
AEC12CM4	PA2.1
AEC12CM5	PA2.2
AEC12CM6	PA2.2
AEC12CM7	PA2.2
AEC12CM8	PA2.2
AEC12CM9	PA2.2
AEC13CM1	conflict
AEC13CM10	conflict
AEC13CM2	PA2.1
AEC13CM3	PA2.1
AEC13CM4	PA2.2
AEC13CM5	PA2.2
AEC13CM6	PA2.2
AEC13CM7	PA2.2
AEC13CM8	PA2.2
AEC13CM9	PA2.2
AEC14CM1	conflict
AEC14CM10	PA2.2
AEC14CM2	conflict
AEC14CM3	conflict
AEC14CM4	conflict
AEC14CM5	conflict
AEC14CM6	conflict
AEC14CM7	conflict
AEC14CM8	conflict
AEC14CM9	PA2.1
AEC15CM1	PA2.1
AEC15CM10	PA2.1
AEC15CM2	PA2.1
AEC15CM3	PA2.2
AEC15CM4	PA2.2
AEC15CM5	PA2.2
AEC15CM6	PA2.1
AEC15CM7	PA2.2
AEC15CM8	PA2.1
AEC15CM9	PA2.1
AEC1CM1	PA2.1
AEC1CM10	PA2.1
AEC1CM2	PA2.1
AEC1CM3	PA2.1
AEC1CM4	PA2.1
AEC1CM5	PA2.1
AEC1CM6	PA2.1
AEC1CM7	PA2.1
AEC1CM8	PA2.1
AEC1CM9	PA2.1
AEC2CM1	PA2.2
AEC2CM10	PA2.2
AEC2CM2	conflict
AEC2CM3	conflict
AEC2CM4	conflict
AEC2CM5	conflict
AEC2CM6	PA2.2
AEC2CM7	PA2.2
AEC2CM8	conflict
AEC2CM9	PA2.2
AEC3CM1	conflict
AEC3CM10	PA2.1
AEC3CM2	PA2.1
AEC3CM3	PA2.1
AEC3CM4	PA2.1
AEC3CM5	PA2.1
AEC3CM6	PA2.1
AEC3CM7	PA2.1
AEC3CM8	PA2.1
AEC3CM9	PA2.1
AEC4CM1	conflict
AEC4CM10	conflict
AEC4CM2	PA2.1
AEC4CM3	conflict
AEC4CM4	conflict
AEC4CM5	conflict
AEC4CM6	conflict
AEC4CM7	conflict
AEC4CM8	conflict
AEC4CM9	conflict
AEC5CM1	PA2.1
AEC5CM10	PA2.2
AEC5CM2	PA2.1
AEC5CM3	PA2.1
AEC5CM4	PA2.1
AEC5CM5	PA2.1
AEC5CM6	PA2.2
AEC5CM7	PA2.1
AEC5CM8	PA2.1
AEC5CM9	PA2.1
AEC6CM1	PA2.2
AEC6CM10	PA2.2
AEC6CM2	PA2.2
AEC6CM3	PA2.2
AEC6CM4	PA2.2
AEC6CM5	PA2.2
AEC6CM6	PA2.2
AEC6CM7	PA2.2
AEC6CM8	PA2.2
AEC6CM9	PA2.2
AEC7CM1	conflict
AEC7CM2	PA2.2
AEC7CM3	conflict
AEC7CM4	conflict
AEC7CM6	PA2.1
AEC7CM7	conflict
AEC7CM8	PA2.2
AEC7CM9	PA2.2
AEC8CM1	PA2.1
AEC8CM10	PA2.2
AEC8CM2	PA2.1
AEC8CM3	PA2.1
AEC8CM4	PA2.1
AEC8CM5	PA2.2
AEC8CM6	PA2.1
AEC8CM7	PA2.1
AEC8CM8	PA2.2
AEC8CM9	PA2.1
AEC9CM1	PA2.2
AEC9CM10	PA2.2
AEC9CM2	PA2.2
AEC9CM3	PA2.2
AEC9CM4	PA2.2
AEC9CM5	PA2.2
AEC9CM6	PA2.2
AEC9CM7	PA2.2
AEC9CM8	PA2.2
AEC9CM9	PA2.2
AECK10CM1	PA2.3
AECK10CM10	PA2.1
AECK10CM2	PA2.3
AECK10CM4	PA2.3
AECK10CM5	PA2.3
AECK10CM6	conflict
AECK10CM7	PA2.3
AECK10CM8	conflict
AECK10CM9	conflict
AECK11CM1	PA2.1
AECK11CM10	PA2.1
AECK11CM2	PA2.1
AECK11CM3	PA2.1
AECK11CM4	PA2.3
AECK11CM5	PA2.1
AECK11CM6	PA2.1
AECK11CM7	PA2.1
AECK11CM8	PA2.1
AECK11CM9	PA2.1
AECK12CM1	PA2.2
AECK12CM10	PA2.2
AECK12CM2	PA2.1
AECK12CM3	PA2.2
AECK12CM4	PA2.1
AECK12CM5	PA2.2
AECK12CM6	PA2.1
AECK12CM7	PA2.2
AECK12CM8	PA2.1
AECK12CM9	PA2.1
AECK13CM1	PA2.2
AECK13CM10	PA2.1
AECK13CM2	PA2.2
AECK13CM3	PA2.2
AECK13CM4	PA2.2
AECK13CM5	PA2.2
AECK13CM6	PA2.2
AECK13CM7	PA2.2
AECK13CM8	PA2.2
AECK13CM9	PA2.1
AECK14CM1	PA2.1
AECK14CM10	PA2.1
AECK14CM2	PA2.1
AECK14CM3	PA2.1
AECK14CM4	PA2.1
AECK14CM5	PA2.1
AECK14CM6	PA2.1
AECK14CM7	PA2.1
AECK14CM8	PA2.1
AECK14CM9	PA2.1
AECK15CM1	PA2.1
AECK15CM10	PA2.1
AECK15CM2	PA2.1
AECK15CM3	PA2.1
AECK15CM4	PA2.1
AECK15CM5	PA2.1
AECK15CM6	PA2.1
AECK15CM7	PA2.1
AECK15CM8	PA2.1
AECK15CM9	PA2.1
AECK16CM1	PA2.1
AECK16CM10	PA2.1
AECK16CM2	PA2.1
AECK16CM3	PA2.1
AECK16CM4	PA2.1
AECK16CM5	PA2.1
AECK16CM6	PA2.1
AECK16CM7	PA2.1
AECK16CM8	PA2.1
AECK16CM9	PA2.1
AECK17CM1	PA2.3
AECK17CM10	PA2.3
AECK17CM2	PA2.3
AECK17CM3	PA2.3
AECK17CM4	conflict
AECK17CM5	PA2.3
AECK17CM6	PA2.3
AECK17CM7	PA2.3
AECK17CM8	PA2.3
AECK17CM9	PA2.3
AECK18CM1	PA2.1
AECK18CM10	PA2.1
AECK18CM2	conflict
AECK18CM3	PA2.1
AECK18CM4	PA2.1
AECK18CM5	PA2.1
AECK18CM6	PA2.1
AECK18CM7	PA2.1
AECK18CM8	PA2.1
AECK18CM9	PA2.1
AECK19CM1	PA2.3
AECK19CM10	conflict
AECK19CM2	conflict
AECK19CM3	conflict
AECK19CM4	PA2.3
AECK19CM5	conflict
AECK19CM6	conflict
AECK19CM7	conflict
AECK19CM8	conflict
AECK19CM9	conflict
AECK1CM1	PA2.1
AECK1CM10	PA2.2
AECK1CM2	PA2.1
AECK1CM3	PA2.1
AECK1CM4	PA2.1
AECK1CM5	PA2.1
AECK1CM6	conflict
AECK1CM7	PA2.2
AECK1CM8	PA2.2
AECK1CM9	PA2.1
AECK20CM1	PA2.3
AECK20CM10	PA2.3
AECK20CM2	PA2.3
AECK20CM3	PA2.3
AECK20CM4	PA2.3
AECK20CM5	PA2.3
AECK20CM6	PA2.3
AECK20CM7	PA2.3
AECK20CM8	PA2.3
AECK20CM9	PA2.3
AECK21CM1	PA2.3
AECK21CM10	PA2.3
AECK21CM2	PA2.3
AECK21CM3	PA2.3
AECK21CM4	conflict
AECK21CM5	PA2.3
AECK21CM6	PA2.3
AECK21CM7	PA2.3
AECK21CM8	PA2.3
AECK21CM9	PA2.3
AECK22CM10	PA2.1
AECK22CM2	PA2.1
AECK22CM3	PA2.2
AECK22CM4	PA2.1
AECK22CM5	PA2.1
AECK22CM6	PA2.1
AECK22CM7	PA2.2
AECK22CM8	PA2.1
AECK22CM9	PA2.1
AECK23CM1	PA2.2
AECK23CM10	conflict
AECK23CM2	PA2.2
AECK23CM3	PA2.2
AECK23CM4	PA2.2
AECK23CM5	PA2.2
AECK23CM6	conflict
AECK23CM7	PA2.2
AECK23CM8	PA2.2
AECK23CM9	PA2.2
AECK24CM1	PA2.1
AECK24CM10	PA2.1
AECK24CM2	PA2.1
AECK24CM3	PA2.1
AECK24CM4	PA2.1
AECK24CM5	PA2.1
AECK24CM6	PA2.1
AECK24CM7	PA2.1
AECK24CM8	PA2.1
AECK24CM9	conflict
AECK25CM1	conflict
AECK25CM10	PA2.1
AECK25CM2	conflict
AECK25CM3	PA2.1
AECK25CM4	conflict
AECK25CM5	PA2.1
AECK25CM6	PA2.1
AECK25CM7	PA2.1
AECK25CM8	conflict
AECK25CM9	conflict
AECK26CM1	PA2.1
AECK26CM10	PA2.1
AECK26CM2	PA2.1
AECK26CM3	PA2.1
AECK26CM4	PA2.1
AECK26CM5	conflict
AECK26CM6	PA2.1
AECK26CM7	PA2.1
AECK26CM8	conflict
AECK26CM9	PA2.1
AECK27CM1	PA2.1
AECK27CM10	PA2.1
AECK27CM2	PA2.1
AECK27CM3	PA2.1
AECK27CM4	conflict
AECK27CM5	PA2.1
AECK27CM6	PA2.1
AECK27CM7	PA2.1
AECK27CM8	PA2.1
AECK27CM9	PA2.1
AECK28CM1	PA2.2
AECK28CM10	PA2.2
AECK28CM2	PA2.1
AECK28CM3	PA2.1
AECK28CM4	PA2.1
AECK28CM5	PA2.1
AECK28CM6	PA2.2
AECK28CM7	PA2.1
AECK28CM8	PA2.1
AECK28CM9	PA2.1
AECK29CM1	PA2.3
AECK29CM10	PA2.3
AECK29CM2	PA2.3
AECK29CM3	PA2.3
AECK29CM4	PA2.3
AECK29CM5	PA2.3
AECK29CM6	PA2.3
AECK29CM7	PA2.3
AECK29CM8	PA2.3
AECK29CM9	PA2.3
AECK2CM1	PA2.1
AECK2CM10	PA2.1
AECK2CM2	PA2.1
AECK2CM3	PA2.1
AECK2CM4	PA2.1
AECK2CM5	PA2.1
AECK2CM6	PA2.1
AECK2CM7	PA2.1
AECK2CM8	PA2.1
AECK2CM9	conflict
AECK30CM1	PA2.1
AECK30CM10	PA2.3
AECK30CM2	conflict
AECK30CM3	conflict
AECK30CM4	conflict
AECK30CM5	conflict
AECK30CM6	PA2.1
AECK30CM7	conflict
AECK30CM8	conflict
AECK30CM9	conflict
AECK3CM1	PA2.1
AECK3CM10	PA2.1
AECK3CM2	PA2.2
AECK3CM3	PA2.1
AECK3CM4	PA2.1
AECK3CM5	PA2.1
AECK3CM6	PA2.2
AECK3CM7	PA2.1
AECK3CM8	PA2.2
AECK3CM9	PA2.2
AECK4CM1	PA2.1
AECK4CM10	PA2.1
AECK4CM2	PA2.1
AECK4CM3	PA2.1
AECK4CM4	PA2.2
AECK4CM5	PA2.1
AECK4CM6	PA2.1
AECK4CM7	PA2.1
AECK4CM8	PA2.1
AECK4CM9	PA2.1
AECK5CM1	PA2.1
AECK5CM10	PA2.1
AECK5CM2	PA2.2
AECK5CM3	PA2.1
AECK5CM4	PA2.1
AECK5CM5	PA2.1
AECK5CM6	PA2.1
AECK5CM7	PA2.1
AECK5CM8	PA2.1
AECK5CM9	PA2.1
AECK6CM1	PA2.1
AECK6CM10	PA2.1
AECK6CM2	PA2.2
AECK6CM3	PA2.2
AECK6CM4	PA2.1
AECK6CM5	PA2.2
AECK6CM6	PA2.1
AECK6CM7	PA2.2
AECK6CM8	PA2.1
AECK6CM9	PA2.2
AECK7CM1	conflict
AECK7CM10	conflict
AECK7CM2	PA2.1
AECK7CM3	PA2.1
AECK7CM4	PA2.1
AECK7CM5	PA2.2
AECK7CM6	PA2.2
AECK7CM7	PA2.1
AECK7CM8	PA2.2
AECK7CM9	PA2.2
AECK8CM1	PA2.3
AECK8CM10	PA2.3
AECK8CM2	PA2.1
AECK8CM3	conflict
AECK8CM4	conflict
AECK8CM5	conflict
AECK8CM6	conflict
AECK8CM7	conflict
AECK8CM8	conflict
AECK8CM9	PA2.3
AECK9CM1	PA2.3
AECK9CM10	PA2.3
AECK9CM2	PA2.3
AECK9CM3	PA2.3
AECK9CM4	PA2.3
AECK9CM5	conflict
AECK9CM6	PA2.3
AECK9CM7	conflict
AECK9CM8	PA2.3
AECK9CM9	conflict
AEK10CM1	PA2.1
AEK10CM10	PA2.1
AEK10CM2	PA2.1
AEK10CM3	PA2.1
AEK10CM4	PA2.1
AEK10CM5	PA2.1
AEK10CM6	PA2.1
AEK10CM7	PA2.1
AEK10CM8	PA2.1
AEK10CM9	PA2.2
AEK11CM1	PA2.1
AEK11CM10	PA2.1
AEK11CM2	PA2.1
AEK11CM3	PA2.1
AEK11CM4	PA2.1
AEK11CM5	PA2.1
AEK11CM6	PA2.1
AEK11CM7	PA2.1
AEK11CM8	PA2.1
AEK11CM9	PA2.1
AEK12CM1	PA2.1
AEK12CM10	PA2.1
AEK12CM2	PA2.1
AEK12CM3	PA2.1
AEK12CM4	PA2.1
AEK12CM5	PA2.1
AEK12CM6	PA2.1
AEK12CM7	PA2.1
AEK12CM8	PA2.1
AEK12CM9	PA2.1
AEK13CM1	PA2.1
AEK13CM10	PA2.1
AEK13CM2	PA2.1
AEK13CM3	PA2.1
AEK13CM4	PA2.1
AEK13CM5	PA2.1
AEK13CM6	PA2.1
AEK13CM7	PA2.1
AEK13CM8	PA2.1
AEK13CM9	PA2.1
AEK14CM1	PA2.1
AEK14CM10	PA2.1
AEK14CM2	PA2.1
AEK14CM3	PA2.1
AEK14CM4	PA2.1
AEK14CM5	PA2.1
AEK14CM6	PA2.1
AEK14CM7	PA2.1
AEK14CM8	PA2.1
AEK14CM9	PA2.1
AEK15CM1	PA2.1
AEK15CM10	PA2.1
AEK15CM2	PA2.1
AEK15CM3	PA2.1
AEK15CM4	PA2.1
AEK15CM5	PA2.1
AEK15CM6	PA2.1
AEK15CM7	PA2.1
AEK15CM8	PA2.1
AEK15CM9	PA2.1
AEK1CM1	PA2.3
AEK1CM10	PA2.3
AEK1CM2	PA2.3
AEK1CM3	conflict
AEK1CM4	PA2.3
AEK1CM5	PA2.3
AEK1CM6	PA2.3
AEK1CM7	PA2.3
AEK1CM8	PA2.3
AEK1CM9	PA2.3
AEK2CM1	PA2.2
AEK2CM10	conflict
AEK2CM2	PA2.3
AEK2CM3	conflict
AEK2CM4	conflict
AEK2CM5	conflict
AEK2CM6	PA2.2
AEK2CM7	PA2.2
AEK2CM8	conflict
AEK2CM9	conflict
AEK3CM1	PA2.2
AEK3CM10	PA2.2
AEK3CM2	conflict
AEK3CM3	PA2.2
AEK3CM4	PA2.2
AEK3CM5	conflict
AEK3CM6	PA2.1
AEK3CM7	PA2.2
AEK3CM8	PA2.2
AEK3CM9	PA2.2
AEK4CM1	PA2.1
AEK4CM10	PA2.1
AEK4CM2	PA2.2
AEK4CM3	conflict
AEK4CM4	PA2.1
AEK4CM5	PA2.2
AEK4CM6	PA2.2
AEK4CM7	PA2.1
AEK4CM9	PA2.2
AEK5CM1	PA2.2
AEK5CM10	PA2.1
AEK5CM2	PA2.2
AEK5CM3	PA2.1
AEK5CM4	PA2.1
AEK5CM5	PA2.2
AEK5CM6	PA2.1
AEK5CM7	PA2.2
AEK5CM8	PA2.2
AEK5CM9	PA2.2
AEK6CM1	conflict
AEK6CM10	conflict
AEK6CM2	PA2.2
AEK6CM3	PA2.2
AEK6CM4	PA2.2
AEK6CM5	conflict
AEK6CM6	conflict
AEK6CM7	conflict
AEK6CM8	PA2.2
AEK6CM9	conflict
AEK7CM1	PA2.1
AEK7CM10	conflict
AEK7CM2	conflict
AEK7CM3	conflict
AEK7CM4	PA2.1
AEK7CM5	PA2.1
AEK7CM6	PA2.1
AEK7CM7	PA2.1
AEK7CM8	conflict
AEK7CM9	PA2.2
AEK8CM1	PA2.2
AEK8CM10	PA2.1
AEK8CM2	PA2.2
AEK8CM3	PA2.2
AEK8CM4	PA2.1
AEK8CM5	PA2.2
AEK8CM6	PA2.1
AEK8CM7	PA2.2
AEK8CM8	PA2.1
AEK8CM9	PA2.2
AEK9CM1	PA2.1
AEK9CM10	PA2.1
AEK9CM2	PA2.2
AEK9CM3	PA2.1
AEK9CM4	PA2.1
AEK9CM5	PA2.1
AEK9CM6	PA2.1
AEK9CM7	PA2.1
AEK9CM8	PA2.1
AEK9CM9	PA2.1
