# Supplementary material for: Chicken caecal enterotypes in indigenous Kadaknath and commercial Cobb chicken lines are associated with Campylobacter abundance and influenced by farming practices
Source: Front Microbiomes. 2023 Dec 4;2:1301609. doi: 10.3389/frmbi.2023.1301609 (PMC12993513; doi:10.3389/frmbi.2023.1301609)
Supplement: Supplementary Data Sheet 1 — Table of geographical location and farming practices of the 60 farms. [file DataSheet_1.zip › Supplementary Data 9.xlsx]

## Sheet: Phylum
PA1		PA2		PA3
Phylum	Abundance	Phylum	Abundance	Phylum	Abundance
Firmicutes_A	0.569416	Firmicutes_A	0.425211	Bacteroidota	0.376766
Bacteroidota	0.20073	Bacteroidota	0.221691	Firmicutes_A	0.249506
Kingdom_Bacteria	0.0397665	Firmicutes_C	0.0939877	Firmicutes_C	0.0598647
Firmicutes	0.0365186	Campylobacterota	0.0547479	Verrucomicrobiota	0.0588729
Campylobacterota	0.0311454	Kingdom_Bacteria	0.0498394	Kingdom_Bacteria	0.0520055
Firmicutes_C	0.0288526	Proteobacteria	0.0373583	Firmicutes	0.0403549
Proteobacteria	0.0268817	Firmicutes	0.0350638	Campylobacterota	0.0325826
Cyanobacteria	0.0209372	Verrucomicrobiota	0.0268841	Proteobacteria	0.0315802
Verrucomicrobiota	0.0193457	Cyanobacteria	0.0235856	Synergistota	0.0220585
Synergistota	0.0127103	Synergistota	0.017822	Spirochaetota	0.0159128
Desulfobacterota	0.00611845	Desulfobacterota	0.00578842	Fusobacteriota	0.0129938
Deferribacterota	0.00102904	Fusobacteriota	0.00391759	Cyanobacteria	0.0115784
Fusobacteriota	0.000180558	Deferribacterota	0.000424523	Desulfobacterota	0.0100917
Spirochaetota	2.54741e-05	Spirochaetota	2.13534e-05	Deferribacterota	0.00974097
Top 14 phyla by enterotype

## Sheet: Genus
PA1		PA2		PA3
Genus	Abundance	Genus	Abundance	Genus	Abundance
ASV3_Faecalibacterium sp002160895(RS_GCF_002160895_1)	0.0792	ASV1_Phascolarctobacterium_A sp900545025(GB_GCA_900545025_1)	0.0839	ASV4_Phocaeicola dorei(RS_GCF_013009555_1)	0.1521
ASV25_Family_Lachnospiraceae	0.0646	ASV4_Phocaeicola dorei(RS_GCF_013009555_1)	0.0614	ASV23_Bacteroides uniformis(RS_GCF_000154205_1)	0.0651
ASV9_Alistipes shahii(RS_GCF_000210575_1)	0.0645	ASV3_Faecalibacterium sp002160895(RS_GCF_002160895_1)	0.0518	ASV6_Kingdom_Bacteria	0.052
ASV5_Mediterraneibacter sp002159505(RS_GCF_002159505_1)	0.0563	ASV6_Kingdom_Bacteria	0.0498	ASV1_Phascolarctobacterium_A sp900545025(GB_GCA_900545025_1)	0.0428
ASV4_Phocaeicola dorei(RS_GCF_013009555_1)	0.0457	ASV9_Alistipes shahii(RS_GCF_000210575_1)	0.0486	ASV20_Akkermansia muciniphila(RS_GCF_000020225_1)	0.0359
ASV6_Kingdom_Bacteria	0.0398	ASV23_Bacteroides uniformis(RS_GCF_000154205_1)	0.0473	ASV135_CAG-831 sp902388455(GB_GCA_902388455_1)	0.0336
ASV23_Bacteroides uniformis(RS_GCF_000154205_1)	0.0316	ASV25_Family_Lachnospiraceae	0.0431	ASV5_Mediterraneibacter sp002159505(RS_GCF_002159505_1)	0.0323
ASV10_Lawsonibacter sp002160305(RS_GCF_002160305_1)	0.0279	ASV5_Mediterraneibacter sp002159505(RS_GCF_002159505_1)	0.0414	ASV3_Faecalibacterium sp002160895(RS_GCF_002160895_1)	0.0319
ASV2_Helicobacter_D pullorum(RS_GCF_008801855_1)	0.0267	ASV2_Helicobacter_D pullorum(RS_GCF_008801855_1)	0.0337	ASV12_Prevotella rara(RS_GCF_001275135_1)	0.0267
ASV1_Phascolarctobacterium_A sp900545025(GB_GCA_900545025_1)	0.0233	ASV7_Genus_Campylobacter_D	0.0209	ASV8_Lactobacillus crispatus(RS_GCF_002088015_1)	0.0249
ASV40_Order_Christensenellales	0.023	ASV10_Lawsonibacter sp002160305(RS_GCF_002160305_1)	0.0209	ASV16_Cloacibacillus porcorum(RS_GCF_001701045_1)	0.022
ASV83_Family_Ruminococcaceae	0.0192	ASV16_Cloacibacillus porcorum(RS_GCF_001701045_1)	0.0178	ASV25_Family_Lachnospiraceae	0.0214
ASV17_Family_Oscillospiraceae	0.0177	ASV20_Akkermansia muciniphila(RS_GCF_000020225_1)	0.0163	ASV2_Helicobacter_D pullorum(RS_GCF_008801855_1)	0.0167
ASV205_CAG-492 sp900557045(GB_GCA_900557045_1)	0.0173	ASV40_Order_Christensenellales	0.0163	ASV9_Alistipes shahii(RS_GCF_000210575_1)	0.0158
ASV19_Family_Gastranaerophilaceae	0.0169	ASV19_Family_Gastranaerophilaceae	0.0163	ASV7_Genus_Campylobacter_D	0.0146
ASV8_Lactobacillus crispatus(RS_GCF_002088015_1)	0.015	ASV95_Anaerotignum lactatifermentans(RS_GCF_900142265_1)	0.0161	ASV10_Lawsonibacter sp002160305(RS_GCF_002160305_1)	0.0135
ASV260_UMGS1781 sp900554635(GB_GCA_900554635_1)	0.0135	ASV18_UBA9475 sp002161235(RS_GCF_002161235_1)	0.014	ASV109_Genus_Flavonifractor	0.0091
ASV16_Cloacibacillus porcorum(RS_GCF_001701045_1)	0.0127	ASV8_Lactobacillus crispatus(RS_GCF_002088015_1)	0.0139	ASV40_Order_Christensenellales	0.0086
ASV18_UBA9475 sp002161235(RS_GCF_002161235_1)	0.0126	ASV83_Family_Ruminococcaceae	0.0125	ASV18_UBA9475 sp002161235(RS_GCF_002161235_1)	0.0084
ASV109_Genus_Flavonifractor	0.0124	ASV17_Family_Oscillospiraceae	0.0124	ASV17_Family_Oscillospiraceae	0.0068
ASV12_Prevotella rara(RS_GCF_001275135_1)	0.01	ASV109_Genus_Flavonifractor	0.0119	ASV19_Family_Gastranaerophilaceae	0.0067
ASV20_Akkermansia muciniphila(RS_GCF_000020225_1)	0.0084	ASV205_CAG-492 sp900557045(GB_GCA_900557045_1)	0.0111	ASV260_UMGS1781 sp900554635(GB_GCA_900554635_1)	0.0062
ASV95_Anaerotignum lactatifermentans(RS_GCF_900142265_1)	0.0081	ASV12_Prevotella rara(RS_GCF_001275135_1)	0.0103	ASV205_CAG-492 sp900557045(GB_GCA_900557045_1)	0.0057
ASV7_Genus_Campylobacter_D	0.0043	ASV260_UMGS1781 sp900554635(GB_GCA_900554635_1)	0.0085	ASV83_Family_Ruminococcaceae	0.0052
ASV135_CAG-831 sp902388455(GB_GCA_902388455_1)	0.0007	ASV135_CAG-831 sp902388455(GB_GCA_902388455_1)	0.0006	ASV95_Anaerotignum lactatifermentans(RS_GCF_900142265_1)	0.0043
	0.6515		0.6807		0.6624
Top 25 genera by enterotype
